# Supplementary material for: RECTA: Regulon Identification Based on Comparative Genomics and Transcriptomics Analysis
Source: Genes (Basel). 2018 May 30;9(6):278. doi: 10.3390/genes9060278 (PMC6027394; doi:10.3390/genes9060278)
Supplement: Supplementary file 1 [file genes-09-00278-s001.zip]

Archive with 10 entries (10 files):
- Dataset S6 DEG_regulon_table.xlsx
- Dataset S7 trans-memberane.xlsx
- Figure S1 operon_distribution.tif
- Figure S2 motif_logos_for_14_significant_regulons.tif
- Figure S3 Heatmaps_for_selected_regulons.pdf
- Dataset S1 NC_009004_operons_and_genes.xlsx
- Dataset S2 122_Clusters.xlsx
- Dataset S3 51_operons_to_regulons.xlsx
- Dataset S4 14_verified_regulons.xlsx
- Dataset S5 differential_expression_genes.xlsx
