# Supplementary material for: RECTA: Regulon Identification Based on Comparative Genomics and Transcriptomics Analysis
Source: Genes (Basel). 2018 May 30;9(6):278. doi: 10.3390/genes9060278 (PMC6027394; doi:10.3390/genes9060278)
Supplement: Supplementary file 1 [file genes-09-00278-s001.zip › Dataset S6 DEG_regulon_table.xlsx]

## Sheet: Dataset S6 DEG_regulon_table
#total_gene_number 2436
#DEG_number down 86, up 53, total 139
#non-DEG: 2297
Regulon_ID	Operon_number	Gene_number	DEG_gene_number	Adjusted_p_value
regulon1	86	156	16	0.00772355
regulon2	82	188	7	0.0676671
regulon3	32	55	1	0.129682
regulon4	20	47	5	0.0784163
regulon5	9	19	1	0.377885
regulon6	6	9	0	0.588795
regulon7	49	97	9	0.0512825
regulon8	59	123	6	0.154459
regulon9	9	15	2	0.159588
regulon10	5	8	0	0.62455
regulon11	5	10	0	0.555073
regulon12	259	482	36	0.0157076
regulon13	13	34	5	0.0300586
regulon14	3	8	0	0.62455
regulon15	19	44	1	0.19974
regulon16	16	32	0	0.150688
regulon17	4	7	0	0.662459
regulon18	18	32	2	0.27909
regulon19	26	50	0	0.0513786
regulon20	79	172	8	0.120277
regulon21	22	52	1	0.146637
regulon22	8	18	2	0.195242
regulon23	5	8	0	0.62455
regulon24	8	28	0	0.191176
regulon25	12	21	3	0.0856415
regulon26	8	17	0	0.36707
regulon27	3	7	0	0.662459
regulon28	5	16	0	0.389439
regulon29	3	11	0	0.52327
regulon30	6	11	2	0.105502
regulon31	65	137	3	0.0273658
regulon32	10	26	0	0.2153
regulon33	7	19	3	0.0700599
regulon34	4	9	0	0.588795
regulon35	5	6	0	0.702652
regulon36	5	16	0	0.389439
regulon37	10	17	0	0.36707
regulon38	7	14	0	0.438315
regulon39	14	32	0	0.150688
regulon40	7	20	0	0.307336
regulon41	4	6	0	0.702652
regulon42	10	20	0	0.307336
regulon43	37	87	2	0.0803931
regulon44	12	21	1	0.371322
regulon45	3	6	0	0.702652
regulon46	9	14	1	0.373451
regulon47	5	10	0	0.555073
regulon48	4	12	0	0.493276
regulon49	10	24	0	0.242444
regulon50	7	12	1	0.359923
regulon51	14	24	0	0.242444
