# Supplementary material for: RECTA: Regulon Identification Based on Comparative Genomics and Transcriptomics Analysis
Source: Genes (Basel). 2018 May 30;9(6):278. doi: 10.3390/genes9060278 (PMC6027394; doi:10.3390/genes9060278)
Supplement: Supplementary file 1 [file genes-09-00278-s001.zip › Dataset S7 trans-memberane.xlsx]

## Sheet: Additional file 6_trans-membera
TMHMM result
--------------------------------------------------------------------------------
# llmg_0080 Length: 145
# llmg_0080 Number of predicted TMHs: 0
# llmg_0080 Exp number of AAs in TMHs: 0.60059
# llmg_0080 Exp number, first 60 AAs: 0.22506
# llmg_0080 Total prob of N-in: 0.28272
llmg_0080	TMHMM2.0	outside	1 145
--------------------------------------------------------------------------------
# llmg_0093 Length: 155
# llmg_0093 Number of predicted TMHs: 0
# llmg_0093 Exp number of AAs in TMHs: 0.14589
# llmg_0093 Exp number, first 60 AAs: 0.03699
# llmg_0093 Total prob of N-in: 0.36185
llmg_0093	TMHMM2.0	outside	1 155
--------------------------------------------------------------------------------
# llmg_0129 Length: 95
# llmg_0129 Number of predicted TMHs: 0
# llmg_0129 Exp number of AAs in TMHs: 0.00282
# llmg_0129 Exp number, first 60 AAs: 0.00015
# llmg_0129 Total prob of N-in: 0.45927
llmg_0129	TMHMM2.0	outside	1 95
--------------------------------------------------------------------------------
# llmg_0150 Length: 88
# llmg_0150 Number of predicted TMHs: 0
# llmg_0150 Exp number of AAs in TMHs: 0.00965
# llmg_0150 Exp number, first 60 AAs: 0.00965
# llmg_0150 Total prob of N-in: 0.25094
llmg_0150	TMHMM2.0	outside	1 88
--------------------------------------------------------------------------------
# llmg_0152 Length: 107
# llmg_0152 Number of predicted TMHs: 0
# llmg_0152 Exp number of AAs in TMHs: 0
# llmg_0152 Exp number, first 60 AAs: 0
# llmg_0152 Total prob of N-in: 0.42068
llmg_0152	TMHMM2.0	outside	1 107
--------------------------------------------------------------------------------
# llmg_0162 Length: 466
# llmg_0162 Number of predicted TMHs: 1
# llmg_0162 Exp number of AAs in TMHs: 22.61888
# llmg_0162 Exp number, first 60 AAs: 22.61868
# llmg_0162 Total prob of N-in: 0.99572
# llmg_0162 POSSIBLE N-term signal sequence
llmg_0162	TMHMM2.0	inside	1 6
llmg_0162	TMHMM2.0	TMhelix	7 29
llmg_0162	TMHMM2.0	outside	30 466
--------------------------------------------------------------------------------
# llmg_0253 Length: 398
# llmg_0253 Number of predicted TMHs: 0
# llmg_0253 Exp number of AAs in TMHs: 0.00742
# llmg_0253 Exp number, first 60 AAs: 0.00063
# llmg_0253 Total prob of N-in: 0.01547
llmg_0253	TMHMM2.0	outside	1 398
--------------------------------------------------------------------------------
# llmg_0254 Length: 224
# llmg_0254 Number of predicted TMHs: 0
# llmg_0254 Exp number of AAs in TMHs: 0.00640999999999999999
# llmg_0254 Exp number, first 60 AAs: 0.00443
# llmg_0254 Total prob of N-in: 0.03242
llmg_0254	TMHMM2.0	outside	1 224
--------------------------------------------------------------------------------
# llmg_0276 Length: 281
# llmg_0276 Number of predicted TMHs: 0
# llmg_0276 Exp number of AAs in TMHs: 0.00113
# llmg_0276 Exp number, first 60 AAs: 0.001
# llmg_0276 Total prob of N-in: 0.06162
llmg_0276	TMHMM2.0	outside	1 281
--------------------------------------------------------------------------------
# llmg_0277 Length: 170
# llmg_0277 Number of predicted TMHs: 0
# llmg_0277 Exp number of AAs in TMHs: 0.02772
# llmg_0277 Exp number, first 60 AAs: 0
# llmg_0277 Total prob of N-in: 0.06770
llmg_0277	TMHMM2.0	outside	1 170
--------------------------------------------------------------------------------
# llmg_0309 Length: 341
# llmg_0309 Number of predicted TMHs: 0
# llmg_0309 Exp number of AAs in TMHs: 0.35295
# llmg_0309 Exp number, first 60 AAs: 0.00057
# llmg_0309 Total prob of N-in: 0.02731
llmg_0309	TMHMM2.0	outside	1 341
--------------------------------------------------------------------------------
# llmg_0355 Length: 233
# llmg_0355 Number of predicted TMHs: 0
# llmg_0355 Exp number of AAs in TMHs: 0
# llmg_0355 Exp number, first 60 AAs: 0
# llmg_0355 Total prob of N-in: 0.03171
llmg_0355	TMHMM2.0	outside	1 233
--------------------------------------------------------------------------------
# llmg_0356 Length: 187
# llmg_0356 Number of predicted TMHs: 0
# llmg_0356 Exp number of AAs in TMHs: 0.00214
# llmg_0356 Exp number, first 60 AAs: 0.00214
# llmg_0356 Total prob of N-in: 0.07413
llmg_0356	TMHMM2.0	outside	1 187
--------------------------------------------------------------------------------
# llmg_0357 Length: 508
# llmg_0357 Number of predicted TMHs: 0
# llmg_0357 Exp number of AAs in TMHs: 0.40678
# llmg_0357 Exp number, first 60 AAs: 0
# llmg_0357 Total prob of N-in: 0.00525
llmg_0357	TMHMM2.0	outside	1 508
--------------------------------------------------------------------------------
# llmg_0411 Length: 542
# llmg_0411 Number of predicted TMHs: 0
# llmg_0411 Exp number of AAs in TMHs: 0.00681
# llmg_0411 Exp number, first 60 AAs: 0.0003
# llmg_0411 Total prob of N-in: 0.00196
llmg_0411	TMHMM2.0	outside	1 542
--------------------------------------------------------------------------------
# llmg_0429 Length: 206
# llmg_0429 Number of predicted TMHs: 0
# llmg_0429 Exp number of AAs in TMHs: 0.00059
# llmg_0429 Exp number, first 60 AAs: 0
# llmg_0429 Total prob of N-in: 0.01245
llmg_0429	TMHMM2.0	outside	1 206
--------------------------------------------------------------------------------
# llmg_0440 Length: 445
# llmg_0440 Number of predicted TMHs: 10
# llmg_0440 Exp number of AAs in TMHs: 208.22038
# llmg_0440 Exp number, first 60 AAs: 22.60728
# llmg_0440 Total prob of N-in: 0.98000
# llmg_0440 POSSIBLE N-term signal sequence
llmg_0440	TMHMM2.0	inside	1 27
llmg_0440	TMHMM2.0	TMhelix	28 50
llmg_0440	TMHMM2.0	outside	51 64
llmg_0440	TMHMM2.0	TMhelix	65 87
llmg_0440	TMHMM2.0	inside	88 93
llmg_0440	TMHMM2.0	TMhelix	94 111
llmg_0440	TMHMM2.0	outside	112 146
llmg_0440	TMHMM2.0	TMhelix	147 166
llmg_0440	TMHMM2.0	inside	167 186
llmg_0440	TMHMM2.0	TMhelix	187 209
llmg_0440	TMHMM2.0	outside	210 228
llmg_0440	TMHMM2.0	TMhelix	229 251
llmg_0440	TMHMM2.0	inside	252 298
llmg_0440	TMHMM2.0	TMhelix	299 318
llmg_0440	TMHMM2.0	outside	319 337
llmg_0440	TMHMM2.0	TMhelix	338 360
llmg_0440	TMHMM2.0	inside	361 366
llmg_0440	TMHMM2.0	TMhelix	367 389
llmg_0440	TMHMM2.0	outside	390 403
llmg_0440	TMHMM2.0	TMhelix	404 423
llmg_0440	TMHMM2.0	inside	424 445
--------------------------------------------------------------------------------
# llmg_0496 Length: 91
# llmg_0496 Number of predicted TMHs: 0
# llmg_0496 Exp number of AAs in TMHs: 0.0028
# llmg_0496 Exp number, first 60 AAs: 0.00039
# llmg_0496 Total prob of N-in: 0.39561
llmg_0496	TMHMM2.0	outside	1 91
--------------------------------------------------------------------------------
# llmg_0508 Length: 310
# llmg_0508 Number of predicted TMHs: 0
# llmg_0508 Exp number of AAs in TMHs: 5.52328
# llmg_0508 Exp number, first 60 AAs: 0.0004
# llmg_0508 Total prob of N-in: 0.23582
llmg_0508	TMHMM2.0	outside	1 310
--------------------------------------------------------------------------------
# llmg_0528 Length: 748
# llmg_0528 Number of predicted TMHs: 0
# llmg_0528 Exp number of AAs in TMHs: 0.00117
# llmg_0528 Exp number, first 60 AAs: 0
# llmg_0528 Total prob of N-in: 0.00027
llmg_0528	TMHMM2.0	outside	1 748
--------------------------------------------------------------------------------
# llmg_0584 Length: 139
# llmg_0584 Number of predicted TMHs: 1
# llmg_0584 Exp number of AAs in TMHs: 21.40165
# llmg_0584 Exp number, first 60 AAs: 21.39696
# llmg_0584 Total prob of N-in: 0.15049
# llmg_0584 POSSIBLE N-term signal sequence
llmg_0584	TMHMM2.0	outside	1 4
llmg_0584	TMHMM2.0	TMhelix	5 27
llmg_0584	TMHMM2.0	inside	28 139
--------------------------------------------------------------------------------
# llmg_0616 Length: 185
# llmg_0616 Number of predicted TMHs: 0
# llmg_0616 Exp number of AAs in TMHs: 0
# llmg_0616 Exp number, first 60 AAs: 0
# llmg_0616 Total prob of N-in: 0.14821
llmg_0616	TMHMM2.0	outside	1 185
--------------------------------------------------------------------------------
# llmg_0617 Length: 433
# llmg_0617 Number of predicted TMHs: 0
# llmg_0617 Exp number of AAs in TMHs: 0.07725
# llmg_0617 Exp number, first 60 AAs: 0
# llmg_0617 Total prob of N-in: 0.02058
llmg_0617	TMHMM2.0	outside	1 433
--------------------------------------------------------------------------------
# llmg_0635 Length: 441
# llmg_0635 Number of predicted TMHs: 0
# llmg_0635 Exp number of AAs in TMHs: 0.68378
# llmg_0635 Exp number, first 60 AAs: 0.03142
# llmg_0635 Total prob of N-in: 0.03041
llmg_0635	TMHMM2.0	outside	1 441
--------------------------------------------------------------------------------
# llmg_0637 Length: 412
# llmg_0637 Number of predicted TMHs: 0
# llmg_0637 Exp number of AAs in TMHs: 0.03078
# llmg_0637 Exp number, first 60 AAs: 0.0002
# llmg_0637 Total prob of N-in: 0.01687
llmg_0637	TMHMM2.0	outside	1 412
--------------------------------------------------------------------------------
# llmg_0701 Length: 600
# llmg_0701 Number of predicted TMHs: 0
# llmg_0701 Exp number of AAs in TMHs: 1.06771
# llmg_0701 Exp number, first 60 AAs: 1.0567
# llmg_0701 Total prob of N-in: 0.05062
llmg_0701	TMHMM2.0	outside	1 600
--------------------------------------------------------------------------------
# llmg_0722 Length: 423
# llmg_0722 Number of predicted TMHs: 0
# llmg_0722 Exp number of AAs in TMHs: 0.00613
# llmg_0722 Exp number, first 60 AAs: 0
# llmg_0722 Total prob of N-in: 0.01590
llmg_0722	TMHMM2.0	outside	1 423
--------------------------------------------------------------------------------
# llmg_0755 Length: 129
# llmg_0755 Number of predicted TMHs: 0
# llmg_0755 Exp number of AAs in TMHs: 0.01944
# llmg_0755 Exp number, first 60 AAs: 0
# llmg_0755 Total prob of N-in: 0.21043
llmg_0755	TMHMM2.0	outside	1 129
--------------------------------------------------------------------------------
# llmg_0756 Length: 205
# llmg_0756 Number of predicted TMHs: 2
# llmg_0756 Exp number of AAs in TMHs: 45.37707
# llmg_0756 Exp number, first 60 AAs: 17.79494
# llmg_0756 Total prob of N-in: 0.91830
# llmg_0756 POSSIBLE N-term signal sequence
llmg_0756	TMHMM2.0	inside	1 6
llmg_0756	TMHMM2.0	TMhelix	7 25
llmg_0756	TMHMM2.0	outside	26 148
llmg_0756	TMHMM2.0	TMhelix	149 171
llmg_0756	TMHMM2.0	inside	172 205
--------------------------------------------------------------------------------
# llmg_0801 Length: 92
# llmg_0801 Number of predicted TMHs: 0
# llmg_0801 Exp number of AAs in TMHs: 2.95095
# llmg_0801 Exp number, first 60 AAs: 1.11668
# llmg_0801 Total prob of N-in: 0.18302
llmg_0801	TMHMM2.0	outside	1 92
--------------------------------------------------------------------------------
# llmg_0805 Length: 239
# llmg_0805 Number of predicted TMHs: 0
# llmg_0805 Exp number of AAs in TMHs: 0.23384
# llmg_0805 Exp number, first 60 AAs: 0.00621
# llmg_0805 Total prob of N-in: 0.27470
llmg_0805	TMHMM2.0	outside	1 239
--------------------------------------------------------------------------------
# llmg_0834 Length: 90
# llmg_0834 Number of predicted TMHs: 0
# llmg_0834 Exp number of AAs in TMHs: 0
# llmg_0834 Exp number, first 60 AAs: 0
# llmg_0834 Total prob of N-in: 0.41567
llmg_0834	TMHMM2.0	outside	1 90
--------------------------------------------------------------------------------
# llmg_0835 Length: 208
# llmg_0835 Number of predicted TMHs: 0
# llmg_0835 Exp number of AAs in TMHs: 0
# llmg_0835 Exp number, first 60 AAs: 0
# llmg_0835 Total prob of N-in: 0.03011
llmg_0835	TMHMM2.0	outside	1 208
--------------------------------------------------------------------------------
# llmg_0840 Length: 120
# llmg_0840 Number of predicted TMHs: 0
# llmg_0840 Exp number of AAs in TMHs: 0.00112
# llmg_0840 Exp number, first 60 AAs: 0.00022
# llmg_0840 Total prob of N-in: 0.60555
llmg_0840	TMHMM2.0	inside	1 120
--------------------------------------------------------------------------------
# llmg_0844 Length: 1566
# llmg_0844 Number of predicted TMHs: 6
# llmg_0844 Exp number of AAs in TMHs: 132.55378
# llmg_0844 Exp number, first 60 AAs: 0
# llmg_0844 Total prob of N-in: 0.00337
llmg_0844	TMHMM2.0	outside	1 382
llmg_0844	TMHMM2.0	TMhelix	383 405
llmg_0844	TMHMM2.0	inside	406 425
llmg_0844	TMHMM2.0	TMhelix	426 448
llmg_0844	TMHMM2.0	outside	449 855
llmg_0844	TMHMM2.0	TMhelix	856 878
llmg_0844	TMHMM2.0	inside	879 882
llmg_0844	TMHMM2.0	TMhelix	883 905
llmg_0844	TMHMM2.0	outside	906 908
llmg_0844	TMHMM2.0	TMhelix	909 931
llmg_0844	TMHMM2.0	inside	932 1126
llmg_0844	TMHMM2.0	TMhelix	1127 1149
llmg_0844	TMHMM2.0	outside	1150 1566
--------------------------------------------------------------------------------
# llmg_0851 Length: 429
# llmg_0851 Number of predicted TMHs: 1
# llmg_0851 Exp number of AAs in TMHs: 21.19384
# llmg_0851 Exp number, first 60 AAs: 21.12327
# llmg_0851 Total prob of N-in: 0.96892
# llmg_0851 POSSIBLE N-term signal sequence
llmg_0851	TMHMM2.0	inside	1 6
llmg_0851	TMHMM2.0	TMhelix	7 29
llmg_0851	TMHMM2.0	outside	30 429
--------------------------------------------------------------------------------
# llmg_0911 Length: 113
# llmg_0911 Number of predicted TMHs: 0
# llmg_0911 Exp number of AAs in TMHs: 0.00591
# llmg_0911 Exp number, first 60 AAs: 0.00591
# llmg_0911 Total prob of N-in: 0.53960
llmg_0911	TMHMM2.0	inside	1 113
--------------------------------------------------------------------------------
# llmg_0986 Length: 867
# llmg_0986 Number of predicted TMHs: 0
# llmg_0986 Exp number of AAs in TMHs: 0.00251
# llmg_0986 Exp number, first 60 AAs: 0.00051
# llmg_0986 Total prob of N-in: 0.00021
llmg_0986	TMHMM2.0	outside	1 867
--------------------------------------------------------------------------------
# llmg_1049 Length: 573
# llmg_1049 Number of predicted TMHs: 7
# llmg_1049 Exp number of AAs in TMHs: 151.01751
# llmg_1049 Exp number, first 60 AAs: 16.90871
# llmg_1049 Total prob of N-in: 0.65939
# llmg_1049 POSSIBLE N-term signal sequence
llmg_1049	TMHMM2.0	inside	1 44
llmg_1049	TMHMM2.0	TMhelix	45 67
llmg_1049	TMHMM2.0	outside	68 71
llmg_1049	TMHMM2.0	TMhelix	72 91
llmg_1049	TMHMM2.0	inside	92 97
llmg_1049	TMHMM2.0	TMhelix	98 120
llmg_1049	TMHMM2.0	outside	121 143
llmg_1049	TMHMM2.0	TMhelix	144 166
llmg_1049	TMHMM2.0	inside	167 214
llmg_1049	TMHMM2.0	TMhelix	215 237
llmg_1049	TMHMM2.0	outside	238 251
llmg_1049	TMHMM2.0	TMhelix	252 269
llmg_1049	TMHMM2.0	inside	270 294
llmg_1049	TMHMM2.0	TMhelix	295 314
llmg_1049	TMHMM2.0	outside	315 573
--------------------------------------------------------------------------------
# llmg_1080 Length: 142
# llmg_1080 Number of predicted TMHs: 0
# llmg_1080 Exp number of AAs in TMHs: 0.09455
# llmg_1080 Exp number, first 60 AAs: 0.00969
# llmg_1080 Total prob of N-in: 0.36280
llmg_1080	TMHMM2.0	outside	1 142
--------------------------------------------------------------------------------
# llmg_1091 Length: 72
# llmg_1091 Number of predicted TMHs: 0
# llmg_1091 Exp number of AAs in TMHs: 14.03677
# llmg_1091 Exp number, first 60 AAs: 12.939
# llmg_1091 Total prob of N-in: 0.68962
# llmg_1091 POSSIBLE N-term signal sequence
llmg_1091	TMHMM2.0	outside	1 72
--------------------------------------------------------------------------------
# llmg_1117 Length: 382
# llmg_1117 Number of predicted TMHs: 0
# llmg_1117 Exp number of AAs in TMHs: 0.01547
# llmg_1117 Exp number, first 60 AAs: 0
# llmg_1117 Total prob of N-in: 0.02813
llmg_1117	TMHMM2.0	outside	1 382
--------------------------------------------------------------------------------
# llmg_1119 Length: 502
# llmg_1119 Number of predicted TMHs: 0
# llmg_1119 Exp number of AAs in TMHs: 1.37981
# llmg_1119 Exp number, first 60 AAs: 0.00013
# llmg_1119 Total prob of N-in: 0.03319
llmg_1119	TMHMM2.0	outside	1 502
--------------------------------------------------------------------------------
# llmg_1120 Length: 325
# llmg_1120 Number of predicted TMHs: 0
# llmg_1120 Exp number of AAs in TMHs: 13.75961
# llmg_1120 Exp number, first 60 AAs: 7.40448
# llmg_1120 Total prob of N-in: 0.66712
llmg_1120	TMHMM2.0	outside	1 325
--------------------------------------------------------------------------------
# llmg_1135 Length: 137
# llmg_1135 Number of predicted TMHs: 0
# llmg_1135 Exp number of AAs in TMHs: 0.01098
# llmg_1135 Exp number, first 60 AAs: 0.01006
# llmg_1135 Total prob of N-in: 0.09795
llmg_1135	TMHMM2.0	outside	1 137
--------------------------------------------------------------------------------
# llmg_1184 Length: 479
# llmg_1184 Number of predicted TMHs: 0
# llmg_1184 Exp number of AAs in TMHs: 0.00881
# llmg_1184 Exp number, first 60 AAs: 0
# llmg_1184 Total prob of N-in: 0.00130
llmg_1184	TMHMM2.0	outside	1 479
--------------------------------------------------------------------------------
# llmg_1184 Length: 479
# llmg_1184 Number of predicted TMHs: 0
# llmg_1184 Exp number of AAs in TMHs: 0.00881
# llmg_1184 Exp number, first 60 AAs: 0
# llmg_1184 Total prob of N-in: 0.00130
llmg_1184	TMHMM2.0	outside	1 479
--------------------------------------------------------------------------------
# llmg_1211 Length: 278
# llmg_1211 Number of predicted TMHs: 2
# llmg_1211 Exp number of AAs in TMHs: 47.08074
# llmg_1211 Exp number, first 60 AAs: 39.84539
# llmg_1211 Total prob of N-in: 0.90482
# llmg_1211 POSSIBLE N-term signal sequence
llmg_1211	TMHMM2.0	inside	1 1
llmg_1211	TMHMM2.0	TMhelix	2 20
llmg_1211	TMHMM2.0	outside	21 23
llmg_1211	TMHMM2.0	TMhelix	24 46
llmg_1211	TMHMM2.0	inside	47 278
--------------------------------------------------------------------------------
# llmg_1253 Length: 285
# llmg_1253 Number of predicted TMHs: 0
# llmg_1253 Exp number of AAs in TMHs: 0.01528
# llmg_1253 Exp number, first 60 AAs: 0.01322
# llmg_1253 Total prob of N-in: 0.04955
llmg_1253	TMHMM2.0	outside	1 285
--------------------------------------------------------------------------------
# llmg_1257 Length: 79
# llmg_1257 Number of predicted TMHs: 3
# llmg_1257 Exp number of AAs in TMHs: 56.6511
# llmg_1257 Exp number, first 60 AAs: 41.85903
# llmg_1257 Total prob of N-in: 0.47091
# llmg_1257 POSSIBLE N-term signal sequence
llmg_1257	TMHMM2.0	outside	1 4
llmg_1257	TMHMM2.0	TMhelix	5 19
llmg_1257	TMHMM2.0	inside	20 25
llmg_1257	TMHMM2.0	TMhelix	26 48
llmg_1257	TMHMM2.0	outside	49 52
llmg_1257	TMHMM2.0	TMhelix	53 75
llmg_1257	TMHMM2.0	inside	76 79
--------------------------------------------------------------------------------
# llmg_1258 Length: 186
# llmg_1258 Number of predicted TMHs: 2
# llmg_1258 Exp number of AAs in TMHs: 43.99628
# llmg_1258 Exp number, first 60 AAs: 28.90357
# llmg_1258 Total prob of N-in: 0.99966
# llmg_1258 POSSIBLE N-term signal sequence
llmg_1258	TMHMM2.0	inside	1 6
llmg_1258	TMHMM2.0	TMhelix	7 29
llmg_1258	TMHMM2.0	outside	30 52
llmg_1258	TMHMM2.0	TMhelix	53 75
llmg_1258	TMHMM2.0	inside	76 186
--------------------------------------------------------------------------------
# llmg_1259 Length: 62
# llmg_1259 Number of predicted TMHs: 2
# llmg_1259 Exp number of AAs in TMHs: 41.47548
# llmg_1259 Exp number, first 60 AAs: 41.47548
# llmg_1259 Total prob of N-in: 0.92769
# llmg_1259 POSSIBLE N-term signal sequence
llmg_1259	TMHMM2.0	inside	1 6
llmg_1259	TMHMM2.0	TMhelix	7 29
llmg_1259	TMHMM2.0	outside	30 32
llmg_1259	TMHMM2.0	TMhelix	33 55
llmg_1259	TMHMM2.0	inside	56 62
--------------------------------------------------------------------------------
# llmg_1260 Length: 86
# llmg_1260 Number of predicted TMHs: 0
# llmg_1260 Exp number of AAs in TMHs: 0.04639
# llmg_1260 Exp number, first 60 AAs: 0.0422
# llmg_1260 Total prob of N-in: 0.29411
llmg_1260	TMHMM2.0	outside	1 86
--------------------------------------------------------------------------------
# llmg_1277 Length: 340
# llmg_1277 Number of predicted TMHs: 0
# llmg_1277 Exp number of AAs in TMHs: 0.02868
# llmg_1277 Exp number, first 60 AAs: 0.0118
# llmg_1277 Total prob of N-in: 0.03578
llmg_1277	TMHMM2.0	outside	1 340
--------------------------------------------------------------------------------
# llmg_1278 Length: 158
# llmg_1278 Number of predicted TMHs: 0
# llmg_1278 Exp number of AAs in TMHs: 0.01956
# llmg_1278 Exp number, first 60 AAs: 0.0127
# llmg_1278 Total prob of N-in: 0.29834
llmg_1278	TMHMM2.0	outside	1 158
--------------------------------------------------------------------------------
# llmg_1279 Length: 574
# llmg_1279 Number of predicted TMHs: 0
# llmg_1279 Exp number of AAs in TMHs: 2.38285
# llmg_1279 Exp number, first 60 AAs: 0.78124
# llmg_1279 Total prob of N-in: 0.07455
llmg_1279	TMHMM2.0	outside	1 574
--------------------------------------------------------------------------------
# llmg_1288 Length: 261
# llmg_1288 Number of predicted TMHs: 0
# llmg_1288 Exp number of AAs in TMHs: 0.00242
# llmg_1288 Exp number, first 60 AAs: 0
# llmg_1288 Total prob of N-in: 0.09406
llmg_1288	TMHMM2.0	outside	1 261
--------------------------------------------------------------------------------
# llmg_1288 Length: 261
# llmg_1288 Number of predicted TMHs: 0
# llmg_1288 Exp number of AAs in TMHs: 0.00242
# llmg_1288 Exp number, first 60 AAs: 0
# llmg_1288 Total prob of N-in: 0.09406
llmg_1288	TMHMM2.0	outside	1 261
--------------------------------------------------------------------------------
# llmg_1289 Length: 212
# llmg_1289 Number of predicted TMHs: 0
# llmg_1289 Exp number of AAs in TMHs: 0.00077
# llmg_1289 Exp number, first 60 AAs: 0.0002
# llmg_1289 Total prob of N-in: 0.08847
llmg_1289	TMHMM2.0	outside	1 212
--------------------------------------------------------------------------------
# llmg_1290 Length: 259
# llmg_1290 Number of predicted TMHs: 0
# llmg_1290 Exp number of AAs in TMHs: 0.10367
# llmg_1290 Exp number, first 60 AAs: 0
# llmg_1290 Total prob of N-in: 0.04488
llmg_1290	TMHMM2.0	outside	1 259
--------------------------------------------------------------------------------
# llmg_1291 Length: 246
# llmg_1291 Number of predicted TMHs: 0
# llmg_1291 Exp number of AAs in TMHs: 0.00043
# llmg_1291 Exp number, first 60 AAs: 0
# llmg_1291 Total prob of N-in: 0.01921
llmg_1291	TMHMM2.0	outside	1 246
--------------------------------------------------------------------------------
# llmg_1292 Length: 202
# llmg_1292 Number of predicted TMHs: 0
# llmg_1292 Exp number of AAs in TMHs: 0.1503
# llmg_1292 Exp number, first 60 AAs: 0.02815
# llmg_1292 Total prob of N-in: 0.14535
llmg_1292	TMHMM2.0	outside	1 202
--------------------------------------------------------------------------------
# llmg_1293 Length: 262
# llmg_1293 Number of predicted TMHs: 0
# llmg_1293 Exp number of AAs in TMHs: 0.00205
# llmg_1293 Exp number, first 60 AAs: 0
# llmg_1293 Total prob of N-in: 0.02461
llmg_1293	TMHMM2.0	outside	1 262
--------------------------------------------------------------------------------
# llmg_1296 Length: 208
# llmg_1296 Number of predicted TMHs: 0
# llmg_1296 Exp number of AAs in TMHs: 0.02262
# llmg_1296 Exp number, first 60 AAs: 0.00146
# llmg_1296 Total prob of N-in: 0.28686
llmg_1296	TMHMM2.0	outside	1 208
--------------------------------------------------------------------------------
# llmg_1297 Length: 318
# llmg_1297 Number of predicted TMHs: 0
# llmg_1297 Exp number of AAs in TMHs: 1.17241
# llmg_1297 Exp number, first 60 AAs: 0.00017
# llmg_1297 Total prob of N-in: 0.03158
llmg_1297	TMHMM2.0	outside	1 318
--------------------------------------------------------------------------------
# llmg_1371 Length: 599
# llmg_1371 Number of predicted TMHs: 0
# llmg_1371 Exp number of AAs in TMHs: 0.00911
# llmg_1371 Exp number, first 60 AAs: 0.00057
# llmg_1371 Total prob of N-in: 0.00119
llmg_1371	TMHMM2.0	outside	1 599
--------------------------------------------------------------------------------
# llmg_1391 Length: 748
# llmg_1391 Number of predicted TMHs: 0
# llmg_1391 Exp number of AAs in TMHs: 0.01835
# llmg_1391 Exp number, first 60 AAs: 0
# llmg_1391 Total prob of N-in: 0.00017
llmg_1391	TMHMM2.0	outside	1 748
--------------------------------------------------------------------------------
# llmg_1399 Length: 340
# llmg_1399 Number of predicted TMHs: 0
# llmg_1399 Exp number of AAs in TMHs: 10.9315
# llmg_1399 Exp number, first 60 AAs: 10.90628
# llmg_1399 Total prob of N-in: 0.49456
# llmg_1399 POSSIBLE N-term signal sequence
llmg_1399	TMHMM2.0	outside	1 340
--------------------------------------------------------------------------------
# llmg_1498 Length: 121
# llmg_1498 Number of predicted TMHs: 0
# llmg_1498 Exp number of AAs in TMHs: 0.00731
# llmg_1498 Exp number, first 60 AAs: 0
# llmg_1498 Total prob of N-in: 0.43449
llmg_1498	TMHMM2.0	outside	1 121
--------------------------------------------------------------------------------
# llmg_1572 Length: 587
# llmg_1572 Number of predicted TMHs: 1
# llmg_1572 Exp number of AAs in TMHs: 18.89195
# llmg_1572 Exp number, first 60 AAs: 18.68559
# llmg_1572 Total prob of N-in: 0.93873
# llmg_1572 POSSIBLE N-term signal sequence
llmg_1572	TMHMM2.0	inside	1 24
llmg_1572	TMHMM2.0	TMhelix	25 42
llmg_1572	TMHMM2.0	outside	43 587
--------------------------------------------------------------------------------
# llmg_1574 Length: 607
# llmg_1574 Number of predicted TMHs: 0
# llmg_1574 Exp number of AAs in TMHs: 0.02543
# llmg_1574 Exp number, first 60 AAs: 0.00018
# llmg_1574 Total prob of N-in: 0.00121
llmg_1574	TMHMM2.0	outside	1 607
--------------------------------------------------------------------------------
# llmg_1574 Length: 607
# llmg_1574 Number of predicted TMHs: 0
# llmg_1574 Exp number of AAs in TMHs: 0.02543
# llmg_1574 Exp number, first 60 AAs: 0.00018
# llmg_1574 Total prob of N-in: 0.00121
llmg_1574	TMHMM2.0	outside	1 607
--------------------------------------------------------------------------------
# llmg_1576 Length: 347
# llmg_1576 Number of predicted TMHs: 0
# llmg_1576 Exp number of AAs in TMHs: 0.05808
# llmg_1576 Exp number, first 60 AAs: 0.00093
# llmg_1576 Total prob of N-in: 0.04614
llmg_1576	TMHMM2.0	outside	1 347
--------------------------------------------------------------------------------
# llmg_1586 Length: 819
# llmg_1586 Number of predicted TMHs: 0
# llmg_1586 Exp number of AAs in TMHs: 0.00663
# llmg_1586 Exp number, first 60 AAs: 0.00053
# llmg_1586 Total prob of N-in: 0.00042
llmg_1586	TMHMM2.0	outside	1 819
--------------------------------------------------------------------------------
# llmg_1599 Length: 234
# llmg_1599 Number of predicted TMHs: 0
# llmg_1599 Exp number of AAs in TMHs: 0.47701
# llmg_1599 Exp number, first 60 AAs: 0.08253
# llmg_1599 Total prob of N-in: 0.06431
llmg_1599	TMHMM2.0	outside	1 234
--------------------------------------------------------------------------------
# llmg_1600 Length: 89
# llmg_1600 Number of predicted TMHs: 0
# llmg_1600 Exp number of AAs in TMHs: 0.00102
# llmg_1600 Exp number, first 60 AAs: 0.00102
# llmg_1600 Total prob of N-in: 0.66399
llmg_1600	TMHMM2.0	inside	1 89
--------------------------------------------------------------------------------
# llmg_1612 Length: 252
# llmg_1612 Number of predicted TMHs: 0
# llmg_1612 Exp number of AAs in TMHs: 0.0731899999999999999
# llmg_1612 Exp number, first 60 AAs: 0
# llmg_1612 Total prob of N-in: 0.12516
llmg_1612	TMHMM2.0	outside	1 252
--------------------------------------------------------------------------------
# llmg_1659 Length: 799
# llmg_1659 Number of predicted TMHs: 6
# llmg_1659 Exp number of AAs in TMHs: 132.74969
# llmg_1659 Exp number, first 60 AAs: 22.68114
# llmg_1659 Total prob of N-in: 0.99937
# llmg_1659 POSSIBLE N-term signal sequence
llmg_1659	TMHMM2.0	inside	1 12
llmg_1659	TMHMM2.0	TMhelix	13 35
llmg_1659	TMHMM2.0	outside	36 624
llmg_1659	TMHMM2.0	TMhelix	625 647
llmg_1659	TMHMM2.0	inside	648 659
llmg_1659	TMHMM2.0	TMhelix	660 682
llmg_1659	TMHMM2.0	outside	683 691
llmg_1659	TMHMM2.0	TMhelix	692 714
llmg_1659	TMHMM2.0	inside	715 718
llmg_1659	TMHMM2.0	TMhelix	719 741
llmg_1659	TMHMM2.0	outside	742 769
llmg_1659	TMHMM2.0	TMhelix	770 792
llmg_1659	TMHMM2.0	inside	793 799
--------------------------------------------------------------------------------
# llmg_1662 Length: 141
# llmg_1662 Number of predicted TMHs: 0
# llmg_1662 Exp number of AAs in TMHs: 0.05828
# llmg_1662 Exp number, first 60 AAs: 0
# llmg_1662 Total prob of N-in: 0.37964
llmg_1662	TMHMM2.0	outside	1 141
--------------------------------------------------------------------------------
# llmg_1759 Length: 210
# llmg_1759 Number of predicted TMHs: 0
# llmg_1759 Exp number of AAs in TMHs: 0.01061
# llmg_1759 Exp number, first 60 AAs: 0.00889
# llmg_1759 Total prob of N-in: 0.15648
llmg_1759	TMHMM2.0	outside	1 210
--------------------------------------------------------------------------------
# llmg_1775 Length: 306
# llmg_1775 Number of predicted TMHs: 0
# llmg_1775 Exp number of AAs in TMHs: 13.98934
# llmg_1775 Exp number, first 60 AAs: 0
# llmg_1775 Total prob of N-in: 0.28627
llmg_1775	TMHMM2.0	outside	1 306
--------------------------------------------------------------------------------
# llmg_1776 Length: 380
# llmg_1776 Number of predicted TMHs: 0
# llmg_1776 Exp number of AAs in TMHs: 0.740850000000000002
# llmg_1776 Exp number, first 60 AAs: 0.003
# llmg_1776 Total prob of N-in: 0.07184
llmg_1776	TMHMM2.0	outside	1 380
--------------------------------------------------------------------------------
# llmg_1850 Length: 328
# llmg_1850 Number of predicted TMHs: 0
# llmg_1850 Exp number of AAs in TMHs: 0.02954
# llmg_1850 Exp number, first 60 AAs: 9e-05
# llmg_1850 Total prob of N-in: 0.02206
llmg_1850	TMHMM2.0	outside	1 328
--------------------------------------------------------------------------------
# llmg_1863 Length: 331
# llmg_1863 Number of predicted TMHs: 8
# llmg_1863 Exp number of AAs in TMHs: 179.68136
# llmg_1863 Exp number, first 60 AAs: 21.70021
# llmg_1863 Total prob of N-in: 0.95690
# llmg_1863 POSSIBLE N-term signal sequence
llmg_1863	TMHMM2.0	inside	1 6
llmg_1863	TMHMM2.0	TMhelix	7 29
llmg_1863	TMHMM2.0	outside	30 73
llmg_1863	TMHMM2.0	TMhelix	74 96
llmg_1863	TMHMM2.0	inside	97 118
llmg_1863	TMHMM2.0	TMhelix	119 141
llmg_1863	TMHMM2.0	outside	142 155
llmg_1863	TMHMM2.0	TMhelix	156 178
llmg_1863	TMHMM2.0	inside	179 198
llmg_1863	TMHMM2.0	TMhelix	199 221
llmg_1863	TMHMM2.0	outside	222 224
llmg_1863	TMHMM2.0	TMhelix	225 247
llmg_1863	TMHMM2.0	inside	248 253
llmg_1863	TMHMM2.0	TMhelix	254 276
llmg_1863	TMHMM2.0	outside	277 302
llmg_1863	TMHMM2.0	TMhelix	303 325
llmg_1863	TMHMM2.0	inside	326 331
--------------------------------------------------------------------------------
# llmg_1863 Length: 331
# llmg_1863 Number of predicted TMHs: 8
# llmg_1863 Exp number of AAs in TMHs: 179.68136
# llmg_1863 Exp number, first 60 AAs: 21.70021
# llmg_1863 Total prob of N-in: 0.95690
# llmg_1863 POSSIBLE N-term signal sequence
llmg_1863	TMHMM2.0	inside	1 6
llmg_1863	TMHMM2.0	TMhelix	7 29
llmg_1863	TMHMM2.0	outside	30 73
llmg_1863	TMHMM2.0	TMhelix	74 96
llmg_1863	TMHMM2.0	inside	97 118
llmg_1863	TMHMM2.0	TMhelix	119 141
llmg_1863	TMHMM2.0	outside	142 155
llmg_1863	TMHMM2.0	TMhelix	156 178
llmg_1863	TMHMM2.0	inside	179 198
llmg_1863	TMHMM2.0	TMhelix	199 221
llmg_1863	TMHMM2.0	outside	222 224
llmg_1863	TMHMM2.0	TMhelix	225 247
llmg_1863	TMHMM2.0	inside	248 253
llmg_1863	TMHMM2.0	TMhelix	254 276
llmg_1863	TMHMM2.0	outside	277 302
llmg_1863	TMHMM2.0	TMhelix	303 325
llmg_1863	TMHMM2.0	inside	326 331
--------------------------------------------------------------------------------
# llmg_1945 Length: 141
# llmg_1945 Number of predicted TMHs: 0
# llmg_1945 Exp number of AAs in TMHs: 0.04764
# llmg_1945 Exp number, first 60 AAs: 0.04511
# llmg_1945 Total prob of N-in: 0.17229
llmg_1945	TMHMM2.0	outside	1 141
--------------------------------------------------------------------------------
# llmg_1946 Length: 486
# llmg_1946 Number of predicted TMHs: 0
# llmg_1946 Exp number of AAs in TMHs: 0.04628
# llmg_1946 Exp number, first 60 AAs: 0.00168
# llmg_1946 Total prob of N-in: 0.03456
llmg_1946	TMHMM2.0	outside	1 486
--------------------------------------------------------------------------------
# llmg_1947 Length: 289
# llmg_1947 Number of predicted TMHs: 0
# llmg_1947 Exp number of AAs in TMHs: 0.00458
# llmg_1947 Exp number, first 60 AAs: 0.00018
# llmg_1947 Total prob of N-in: 0.02852
llmg_1947	TMHMM2.0	outside	1 289
--------------------------------------------------------------------------------
# llmg_1948 Length: 500
# llmg_1948 Number of predicted TMHs: 0
# llmg_1948 Exp number of AAs in TMHs: 0.13809
# llmg_1948 Exp number, first 60 AAs: 0.00269
# llmg_1948 Total prob of N-in: 0.01023
llmg_1948	TMHMM2.0	outside	1 500
--------------------------------------------------------------------------------
# llmg_1950 Length: 168
# llmg_1950 Number of predicted TMHs: 1
# llmg_1950 Exp number of AAs in TMHs: 22.61779
# llmg_1950 Exp number, first 60 AAs: 22.61779
# llmg_1950 Total prob of N-in: 0.62385
# llmg_1950 POSSIBLE N-term signal sequence
llmg_1950	TMHMM2.0	inside	1 12
llmg_1950	TMHMM2.0	TMhelix	13 35
llmg_1950	TMHMM2.0	outside	36 168
--------------------------------------------------------------------------------
# llmg_1951 Length: 237
# llmg_1951 Number of predicted TMHs: 5
# llmg_1951 Exp number of AAs in TMHs: 109.7587
# llmg_1951 Exp number, first 60 AAs: 22.11064
# llmg_1951 Total prob of N-in: 0.00369
# llmg_1951 POSSIBLE N-term signal sequence
llmg_1951	TMHMM2.0	outside	1 14
llmg_1951	TMHMM2.0	TMhelix	15 37
llmg_1951	TMHMM2.0	inside	38 72
llmg_1951	TMHMM2.0	TMhelix	73 95
llmg_1951	TMHMM2.0	outside	96 109
llmg_1951	TMHMM2.0	TMhelix	110 132
llmg_1951	TMHMM2.0	inside	133 179
llmg_1951	TMHMM2.0	TMhelix	180 202
llmg_1951	TMHMM2.0	outside	203 206
llmg_1951	TMHMM2.0	TMhelix	207 229
llmg_1951	TMHMM2.0	inside	230 237
--------------------------------------------------------------------------------
# llmg_1952 Length: 71
# llmg_1952 Number of predicted TMHs: 2
# llmg_1952 Exp number of AAs in TMHs: 44.72997
# llmg_1952 Exp number, first 60 AAs: 35.26382
# llmg_1952 Total prob of N-in: 0.89306
# llmg_1952 POSSIBLE N-term signal sequence
llmg_1952	TMHMM2.0	inside	1 4
llmg_1952	TMHMM2.0	TMhelix	5 27
llmg_1952	TMHMM2.0	outside	28 46
llmg_1952	TMHMM2.0	TMhelix	47 69
llmg_1952	TMHMM2.0	inside	70 71
--------------------------------------------------------------------------------
# llmg_2023 Length: 145
# llmg_2023 Number of predicted TMHs: 0
# llmg_2023 Exp number of AAs in TMHs: 0.56597
# llmg_2023 Exp number, first 60 AAs: 0.0011
# llmg_2023 Total prob of N-in: 0.21998
llmg_2023	TMHMM2.0	outside	1 145
--------------------------------------------------------------------------------
# llmg_2069 Length: 454
# llmg_2069 Number of predicted TMHs: 0
# llmg_2069 Exp number of AAs in TMHs: 0.01872
# llmg_2069 Exp number, first 60 AAs: 0.01693
# llmg_2069 Total prob of N-in: 0.00280
llmg_2069	TMHMM2.0	outside	1 454
--------------------------------------------------------------------------------
# llmg_2110 Length: 407
# llmg_2110 Number of predicted TMHs: 0
# llmg_2110 Exp number of AAs in TMHs: 1.25129
# llmg_2110 Exp number, first 60 AAs: 0.00013
# llmg_2110 Total prob of N-in: 0.07097
llmg_2110	TMHMM2.0	outside	1 407
--------------------------------------------------------------------------------
# llmg_2110 Length: 407
# llmg_2110 Number of predicted TMHs: 0
# llmg_2110 Exp number of AAs in TMHs: 1.25129
# llmg_2110 Exp number, first 60 AAs: 0.00013
# llmg_2110 Total prob of N-in: 0.07097
llmg_2110	TMHMM2.0	outside	1 407
--------------------------------------------------------------------------------
# llmg_2110 Length: 407
# llmg_2110 Number of predicted TMHs: 0
# llmg_2110 Exp number of AAs in TMHs: 1.25129
# llmg_2110 Exp number, first 60 AAs: 0.00013
# llmg_2110 Total prob of N-in: 0.07097
llmg_2110	TMHMM2.0	outside	1 407
--------------------------------------------------------------------------------
# llmg_2111 Length: 69
# llmg_2111 Number of predicted TMHs: 0
# llmg_2111 Exp number of AAs in TMHs: 0
# llmg_2111 Exp number, first 60 AAs: 0
# llmg_2111 Total prob of N-in: 0.37230
llmg_2111	TMHMM2.0	outside	1 69
--------------------------------------------------------------------------------
# llmg_2132 Length: 67
# llmg_2132 Number of predicted TMHs: 0
# llmg_2132 Exp number of AAs in TMHs: 0.02771
# llmg_2132 Exp number, first 60 AAs: 0.02771
# llmg_2132 Total prob of N-in: 0.64595
llmg_2132	TMHMM2.0	inside	1 67
--------------------------------------------------------------------------------
# llmg_2136 Length: 78
# llmg_2136 Number of predicted TMHs: 0
# llmg_2136 Exp number of AAs in TMHs: 0.00111
# llmg_2136 Exp number, first 60 AAs: 0.00034
# llmg_2136 Total prob of N-in: 0.28897
llmg_2136	TMHMM2.0	outside	1 78
--------------------------------------------------------------------------------
# llmg_2143 Length: 168
# llmg_2143 Number of predicted TMHs: 0
# llmg_2143 Exp number of AAs in TMHs: 0.3129
# llmg_2143 Exp number, first 60 AAs: 0.3129
# llmg_2143 Total prob of N-in: 0.47515
llmg_2143	TMHMM2.0	outside	1 168
--------------------------------------------------------------------------------
# llmg_2144 Length: 62
# llmg_2144 Number of predicted TMHs: 2
# llmg_2144 Exp number of AAs in TMHs: 44.05533
# llmg_2144 Exp number, first 60 AAs: 44.05533
# llmg_2144 Total prob of N-in: 0.99059
# llmg_2144 POSSIBLE N-term signal sequence
llmg_2144	TMHMM2.0	inside	1 6
llmg_2144	TMHMM2.0	TMhelix	7 29
llmg_2144	TMHMM2.0	outside	30 32
llmg_2144	TMHMM2.0	TMhelix	33 55
llmg_2144	TMHMM2.0	inside	56 62
--------------------------------------------------------------------------------
# llmg_2146 Length: 80
# llmg_2146 Number of predicted TMHs: 3
# llmg_2146 Exp number of AAs in TMHs: 58.99917
# llmg_2146 Exp number, first 60 AAs: 43.88256
# llmg_2146 Total prob of N-in: 0.40627
# llmg_2146 POSSIBLE N-term signal sequence
llmg_2146	TMHMM2.0	inside	1 1
llmg_2146	TMHMM2.0	TMhelix	2 19
llmg_2146	TMHMM2.0	outside	20 23
llmg_2146	TMHMM2.0	TMhelix	24 46
llmg_2146	TMHMM2.0	inside	47 52
llmg_2146	TMHMM2.0	TMhelix	53 75
llmg_2146	TMHMM2.0	outside	76 80
--------------------------------------------------------------------------------
# llmg_2163 Length: 154
# llmg_2163 Number of predicted TMHs: 1
# llmg_2163 Exp number of AAs in TMHs: 25.30941
# llmg_2163 Exp number, first 60 AAs: 24.3317
# llmg_2163 Total prob of N-in: 0.85087
# llmg_2163 POSSIBLE N-term signal sequence
llmg_2163	TMHMM2.0	inside	1 38
llmg_2163	TMHMM2.0	TMhelix	39 61
llmg_2163	TMHMM2.0	outside	62 154
--------------------------------------------------------------------------------
# llmg_2164 Length: 370
# llmg_2164 Number of predicted TMHs: 0
# llmg_2164 Exp number of AAs in TMHs: 0.00096
# llmg_2164 Exp number, first 60 AAs: 0
# llmg_2164 Total prob of N-in: 0.07461
llmg_2164	TMHMM2.0	outside	1 370
--------------------------------------------------------------------------------
# llmg_2170 Length: 105
# llmg_2170 Number of predicted TMHs: 0
# llmg_2170 Exp number of AAs in TMHs: 0.00084
# llmg_2170 Exp number, first 60 AAs: 0.00083
# llmg_2170 Total prob of N-in: 0.48402
llmg_2170	TMHMM2.0	outside	1 105
--------------------------------------------------------------------------------
# llmg_2211 Length: 76
# llmg_2211 Number of predicted TMHs: 0
# llmg_2211 Exp number of AAs in TMHs: 0
# llmg_2211 Exp number, first 60 AAs: 0
# llmg_2211 Total prob of N-in: 0.72277
llmg_2211	TMHMM2.0	inside	1 76
--------------------------------------------------------------------------------
# llmg_2241 Length: 379
# llmg_2241 Number of predicted TMHs: 0
# llmg_2241 Exp number of AAs in TMHs: 0.09357
# llmg_2241 Exp number, first 60 AAs: 0.08589
# llmg_2241 Total prob of N-in: 0.03503
llmg_2241	TMHMM2.0	outside	1 379
--------------------------------------------------------------------------------
# llmg_2312 Length: 354
# llmg_2312 Number of predicted TMHs: 0
# llmg_2312 Exp number of AAs in TMHs: 0.1705
# llmg_2312 Exp number, first 60 AAs: 0
# llmg_2312 Total prob of N-in: 0.01796
llmg_2312	TMHMM2.0	outside	1 354
--------------------------------------------------------------------------------
# llmg_2313 Length: 410
# llmg_2313 Number of predicted TMHs: 0
# llmg_2313 Exp number of AAs in TMHs: 0.00859
# llmg_2313 Exp number, first 60 AAs: 0
# llmg_2313 Total prob of N-in: 0.01163
llmg_2313	TMHMM2.0	outside	1 410
--------------------------------------------------------------------------------
# llmg_2313 Length: 410
# llmg_2313 Number of predicted TMHs: 0
# llmg_2313 Exp number of AAs in TMHs: 0.00859
# llmg_2313 Exp number, first 60 AAs: 0
# llmg_2313 Total prob of N-in: 0.01163
llmg_2313	TMHMM2.0	outside	1 410
--------------------------------------------------------------------------------
# llmg_2332 Length: 483
# llmg_2332 Number of predicted TMHs: 0
# llmg_2332 Exp number of AAs in TMHs: 0.33449
# llmg_2332 Exp number, first 60 AAs: 0.29286
# llmg_2332 Total prob of N-in: 0.05028
llmg_2332	TMHMM2.0	outside	1 483
--------------------------------------------------------------------------------
# llmg_2419 Length: 407
# llmg_2419 Number of predicted TMHs: 0
# llmg_2419 Exp number of AAs in TMHs: 17.86896
# llmg_2419 Exp number, first 60 AAs: 17.84097
# llmg_2419 Total prob of N-in: 0.80685
# llmg_2419 POSSIBLE N-term signal sequence
llmg_2419	TMHMM2.0	outside	1 407
--------------------------------------------------------------------------------
# llmg_2427 Length: 163
# llmg_2427 Number of predicted TMHs: 0
# llmg_2427 Exp number of AAs in TMHs: 0.00036
# llmg_2427 Exp number, first 60 AAs: 0.00013
# llmg_2427 Total prob of N-in: 0.09373
llmg_2427	TMHMM2.0	outside	1 163
--------------------------------------------------------------------------------
# llmg_2448 Length: 448
# llmg_2448 Number of predicted TMHs: 0
# llmg_2448 Exp number of AAs in TMHs: 9.69505
# llmg_2448 Exp number, first 60 AAs: 0
# llmg_2448 Total prob of N-in: 0.24212
llmg_2448	TMHMM2.0	outside	1 448
--------------------------------------------------------------------------------
# llmg_2448 Length: 448
# llmg_2448 Number of predicted TMHs: 0
# llmg_2448 Exp number of AAs in TMHs: 9.69505
# llmg_2448 Exp number, first 60 AAs: 0
# llmg_2448 Total prob of N-in: 0.24212
llmg_2448	TMHMM2.0	outside	1 448
--------------------------------------------------------------------------------
# llmg_2484 Length: 446
# llmg_2484 Number of predicted TMHs: 0
# llmg_2484 Exp number of AAs in TMHs: 0.02332
# llmg_2484 Exp number, first 60 AAs: 0.01169
# llmg_2484 Total prob of N-in: 0.02384
llmg_2484	TMHMM2.0	outside	1 446
--------------------------------------------------------------------------------
# llmg_2512 Length: 227
# llmg_2512 Number of predicted TMHs: 0
# llmg_2512 Exp number of AAs in TMHs: 0.00277
# llmg_2512 Exp number, first 60 AAs: 0.00074
# llmg_2512 Total prob of N-in: 0.10768
llmg_2512	TMHMM2.0	outside	1 227
--------------------------------------------------------------------------------
# llmg_2513 Length: 406
# llmg_2513 Number of predicted TMHs: 12
# llmg_2513 Exp number of AAs in TMHs: 263.68423
# llmg_2513 Exp number, first 60 AAs: 39.74002
# llmg_2513 Total prob of N-in: 0.99761
# llmg_2513 POSSIBLE N-term signal sequence
llmg_2513	TMHMM2.0	inside	1 4
llmg_2513	TMHMM2.0	TMhelix	5 27
llmg_2513	TMHMM2.0	outside	28 41
llmg_2513	TMHMM2.0	TMhelix	42 64
llmg_2513	TMHMM2.0	inside	65 76
llmg_2513	TMHMM2.0	TMhelix	77 96
llmg_2513	TMHMM2.0	outside	97 105
llmg_2513	TMHMM2.0	TMhelix	106 128
llmg_2513	TMHMM2.0	inside	129 134
llmg_2513	TMHMM2.0	TMhelix	135 157
llmg_2513	TMHMM2.0	outside	158 161
llmg_2513	TMHMM2.0	TMhelix	162 184
llmg_2513	TMHMM2.0	inside	185 212
llmg_2513	TMHMM2.0	TMhelix	213 235
llmg_2513	TMHMM2.0	outside	236 244
llmg_2513	TMHMM2.0	TMhelix	245 264
llmg_2513	TMHMM2.0	inside	265 275
llmg_2513	TMHMM2.0	TMhelix	276 298
llmg_2513	TMHMM2.0	outside	299 301
llmg_2513	TMHMM2.0	TMhelix	302 324
llmg_2513	TMHMM2.0	inside	325 344
llmg_2513	TMHMM2.0	TMhelix	345 367
llmg_2513	TMHMM2.0	outside	368 376
llmg_2513	TMHMM2.0	TMhelix	377 396
llmg_2513	TMHMM2.0	inside	397 406
--------------------------------------------------------------------------------
# llmg_0080 Length: 145
# llmg_0080 Number of predicted TMHs: 0
# llmg_0080 Exp number of AAs in TMHs: 0.60059
# llmg_0080 Exp number, first 60 AAs: 0.22506
# llmg_0080 Total prob of N-in: 0.28272
llmg_0080	TMHMM2.0	outside	1 145
--------------------------------------------------------------------------------
# llmg_0093 Length: 155
# llmg_0093 Number of predicted TMHs: 0
# llmg_0093 Exp number of AAs in TMHs: 0.14589
# llmg_0093 Exp number, first 60 AAs: 0.03699
# llmg_0093 Total prob of N-in: 0.36185
llmg_0093	TMHMM2.0	outside	1 155
--------------------------------------------------------------------------------
# llmg_0162 Length: 466
# llmg_0162 Number of predicted TMHs: 1
# llmg_0162 Exp number of AAs in TMHs: 22.61888
# llmg_0162 Exp number, first 60 AAs: 22.61868
# llmg_0162 Total prob of N-in: 0.99572
# llmg_0162 POSSIBLE N-term signal sequence
llmg_0162	TMHMM2.0	inside	1 6
llmg_0162	TMHMM2.0	TMhelix	7 29
llmg_0162	TMHMM2.0	outside	30 466
--------------------------------------------------------------------------------
# llmg_0254 Length: 224
# llmg_0254 Number of predicted TMHs: 0
# llmg_0254 Exp number of AAs in TMHs: 0.00640999999999999999
# llmg_0254 Exp number, first 60 AAs: 0.00443
# llmg_0254 Total prob of N-in: 0.03242
llmg_0254	TMHMM2.0	outside	1 224
--------------------------------------------------------------------------------
# llmg_0356 Length: 187
# llmg_0356 Number of predicted TMHs: 0
# llmg_0356 Exp number of AAs in TMHs: 0.00214
# llmg_0356 Exp number, first 60 AAs: 0.00214
# llmg_0356 Total prob of N-in: 0.07413
llmg_0356	TMHMM2.0	outside	1 187
--------------------------------------------------------------------------------
# llmg_0357 Length: 508
# llmg_0357 Number of predicted TMHs: 0
# llmg_0357 Exp number of AAs in TMHs: 0.40678
# llmg_0357 Exp number, first 60 AAs: 0
# llmg_0357 Total prob of N-in: 0.00525
llmg_0357	TMHMM2.0	outside	1 508
--------------------------------------------------------------------------------
# llmg_0429 Length: 206
# llmg_0429 Number of predicted TMHs: 0
# llmg_0429 Exp number of AAs in TMHs: 0.00059
# llmg_0429 Exp number, first 60 AAs: 0
# llmg_0429 Total prob of N-in: 0.01245
llmg_0429	TMHMM2.0	outside	1 206
--------------------------------------------------------------------------------
# llmg_0440 Length: 445
# llmg_0440 Number of predicted TMHs: 10
# llmg_0440 Exp number of AAs in TMHs: 208.22038
# llmg_0440 Exp number, first 60 AAs: 22.60728
# llmg_0440 Total prob of N-in: 0.98000
# llmg_0440 POSSIBLE N-term signal sequence
llmg_0440	TMHMM2.0	inside	1 27
llmg_0440	TMHMM2.0	TMhelix	28 50
llmg_0440	TMHMM2.0	outside	51 64
llmg_0440	TMHMM2.0	TMhelix	65 87
llmg_0440	TMHMM2.0	inside	88 93
llmg_0440	TMHMM2.0	TMhelix	94 111
llmg_0440	TMHMM2.0	outside	112 146
llmg_0440	TMHMM2.0	TMhelix	147 166
llmg_0440	TMHMM2.0	inside	167 186
llmg_0440	TMHMM2.0	TMhelix	187 209
llmg_0440	TMHMM2.0	outside	210 228
llmg_0440	TMHMM2.0	TMhelix	229 251
llmg_0440	TMHMM2.0	inside	252 298
llmg_0440	TMHMM2.0	TMhelix	299 318
llmg_0440	TMHMM2.0	outside	319 337
llmg_0440	TMHMM2.0	TMhelix	338 360
llmg_0440	TMHMM2.0	inside	361 366
llmg_0440	TMHMM2.0	TMhelix	367 389
llmg_0440	TMHMM2.0	outside	390 403
llmg_0440	TMHMM2.0	TMhelix	404 423
llmg_0440	TMHMM2.0	inside	424 445
--------------------------------------------------------------------------------
# llmg_0508 Length: 310
# llmg_0508 Number of predicted TMHs: 0
# llmg_0508 Exp number of AAs in TMHs: 5.52328
# llmg_0508 Exp number, first 60 AAs: 0.0004
# llmg_0508 Total prob of N-in: 0.23582
llmg_0508	TMHMM2.0	outside	1 310
--------------------------------------------------------------------------------
# llmg_0528 Length: 748
# llmg_0528 Number of predicted TMHs: 0
# llmg_0528 Exp number of AAs in TMHs: 0.00117
# llmg_0528 Exp number, first 60 AAs: 0
# llmg_0528 Total prob of N-in: 0.00027
llmg_0528	TMHMM2.0	outside	1 748
--------------------------------------------------------------------------------
# llmg_0616 Length: 185
# llmg_0616 Number of predicted TMHs: 0
# llmg_0616 Exp number of AAs in TMHs: 0
# llmg_0616 Exp number, first 60 AAs: 0
# llmg_0616 Total prob of N-in: 0.14821
llmg_0616	TMHMM2.0	outside	1 185
--------------------------------------------------------------------------------
# llmg_0617 Length: 433
# llmg_0617 Number of predicted TMHs: 0
# llmg_0617 Exp number of AAs in TMHs: 0.07725
# llmg_0617 Exp number, first 60 AAs: 0
# llmg_0617 Total prob of N-in: 0.02058
llmg_0617	TMHMM2.0	outside	1 433
--------------------------------------------------------------------------------
# llmg_0635 Length: 441
# llmg_0635 Number of predicted TMHs: 0
# llmg_0635 Exp number of AAs in TMHs: 0.68378
# llmg_0635 Exp number, first 60 AAs: 0.03142
# llmg_0635 Total prob of N-in: 0.03041
llmg_0635	TMHMM2.0	outside	1 441
--------------------------------------------------------------------------------
# llmg_0637 Length: 412
# llmg_0637 Number of predicted TMHs: 0
# llmg_0637 Exp number of AAs in TMHs: 0.03078
# llmg_0637 Exp number, first 60 AAs: 0.0002
# llmg_0637 Total prob of N-in: 0.01687
llmg_0637	TMHMM2.0	outside	1 412
--------------------------------------------------------------------------------
# llmg_0701 Length: 600
# llmg_0701 Number of predicted TMHs: 0
# llmg_0701 Exp number of AAs in TMHs: 1.06771
# llmg_0701 Exp number, first 60 AAs: 1.0567
# llmg_0701 Total prob of N-in: 0.05062
llmg_0701	TMHMM2.0	outside	1 600
--------------------------------------------------------------------------------
# llmg_0755 Length: 129
# llmg_0755 Number of predicted TMHs: 0
# llmg_0755 Exp number of AAs in TMHs: 0.01944
# llmg_0755 Exp number, first 60 AAs: 0
# llmg_0755 Total prob of N-in: 0.21043
llmg_0755	TMHMM2.0	outside	1 129
--------------------------------------------------------------------------------
# llmg_0756 Length: 205
# llmg_0756 Number of predicted TMHs: 2
# llmg_0756 Exp number of AAs in TMHs: 45.37707
# llmg_0756 Exp number, first 60 AAs: 17.79494
# llmg_0756 Total prob of N-in: 0.91830
# llmg_0756 POSSIBLE N-term signal sequence
llmg_0756	TMHMM2.0	inside	1 6
llmg_0756	TMHMM2.0	TMhelix	7 25
llmg_0756	TMHMM2.0	outside	26 148
llmg_0756	TMHMM2.0	TMhelix	149 171
llmg_0756	TMHMM2.0	inside	172 205
--------------------------------------------------------------------------------
# llmg_0801 Length: 92
# llmg_0801 Number of predicted TMHs: 0
# llmg_0801 Exp number of AAs in TMHs: 2.95095
# llmg_0801 Exp number, first 60 AAs: 1.11668
# llmg_0801 Total prob of N-in: 0.18302
llmg_0801	TMHMM2.0	outside	1 92
--------------------------------------------------------------------------------
# llmg_0834 Length: 90
# llmg_0834 Number of predicted TMHs: 0
# llmg_0834 Exp number of AAs in TMHs: 0
# llmg_0834 Exp number, first 60 AAs: 0
# llmg_0834 Total prob of N-in: 0.41567
llmg_0834	TMHMM2.0	outside	1 90
--------------------------------------------------------------------------------
# llmg_0840 Length: 120
# llmg_0840 Number of predicted TMHs: 0
# llmg_0840 Exp number of AAs in TMHs: 0.00112
# llmg_0840 Exp number, first 60 AAs: 0.00022
# llmg_0840 Total prob of N-in: 0.60555
llmg_0840	TMHMM2.0	inside	1 120
--------------------------------------------------------------------------------
# llmg_0844 Length: 1566
# llmg_0844 Number of predicted TMHs: 6
# llmg_0844 Exp number of AAs in TMHs: 132.55378
# llmg_0844 Exp number, first 60 AAs: 0
# llmg_0844 Total prob of N-in: 0.00337
llmg_0844	TMHMM2.0	outside	1 382
llmg_0844	TMHMM2.0	TMhelix	383 405
llmg_0844	TMHMM2.0	inside	406 425
llmg_0844	TMHMM2.0	TMhelix	426 448
llmg_0844	TMHMM2.0	outside	449 855
llmg_0844	TMHMM2.0	TMhelix	856 878
llmg_0844	TMHMM2.0	inside	879 882
llmg_0844	TMHMM2.0	TMhelix	883 905
llmg_0844	TMHMM2.0	outside	906 908
llmg_0844	TMHMM2.0	TMhelix	909 931
llmg_0844	TMHMM2.0	inside	932 1126
llmg_0844	TMHMM2.0	TMhelix	1127 1149
llmg_0844	TMHMM2.0	outside	1150 1566
--------------------------------------------------------------------------------
# llmg_0851 Length: 429
# llmg_0851 Number of predicted TMHs: 1
# llmg_0851 Exp number of AAs in TMHs: 21.19384
# llmg_0851 Exp number, first 60 AAs: 21.12327
# llmg_0851 Total prob of N-in: 0.96892
# llmg_0851 POSSIBLE N-term signal sequence
llmg_0851	TMHMM2.0	inside	1 6
llmg_0851	TMHMM2.0	TMhelix	7 29
llmg_0851	TMHMM2.0	outside	30 429
--------------------------------------------------------------------------------
# llmg_0911 Length: 113
# llmg_0911 Number of predicted TMHs: 0
# llmg_0911 Exp number of AAs in TMHs: 0.00591
# llmg_0911 Exp number, first 60 AAs: 0.00591
# llmg_0911 Total prob of N-in: 0.53960
llmg_0911	TMHMM2.0	inside	1 113
--------------------------------------------------------------------------------
# llmg_1080 Length: 142
# llmg_1080 Number of predicted TMHs: 0
# llmg_1080 Exp number of AAs in TMHs: 0.09455
# llmg_1080 Exp number, first 60 AAs: 0.00969
# llmg_1080 Total prob of N-in: 0.36280
llmg_1080	TMHMM2.0	outside	1 142
--------------------------------------------------------------------------------
# llmg_1093 Length: 334
# llmg_1093 Number of predicted TMHs: 2
# llmg_1093 Exp number of AAs in TMHs: 35.37289
# llmg_1093 Exp number, first 60 AAs: 17.16535
# llmg_1093 Total prob of N-in: 0.88953
# llmg_1093 POSSIBLE N-term signal sequence
llmg_1093	TMHMM2.0	inside	1 6
llmg_1093	TMHMM2.0	TMhelix	7 26
llmg_1093	TMHMM2.0	outside	27 314
llmg_1093	TMHMM2.0	TMhelix	315 332
llmg_1093	TMHMM2.0	inside	333 334
--------------------------------------------------------------------------------
# llmg_1093 Length: 334
# llmg_1093 Number of predicted TMHs: 2
# llmg_1093 Exp number of AAs in TMHs: 35.37289
# llmg_1093 Exp number, first 60 AAs: 17.16535
# llmg_1093 Total prob of N-in: 0.88953
# llmg_1093 POSSIBLE N-term signal sequence
llmg_1093	TMHMM2.0	inside	1 6
llmg_1093	TMHMM2.0	TMhelix	7 26
llmg_1093	TMHMM2.0	outside	27 314
llmg_1093	TMHMM2.0	TMhelix	315 332
llmg_1093	TMHMM2.0	inside	333 334
--------------------------------------------------------------------------------
# llmg_1094 Length: 110
# llmg_1094 Number of predicted TMHs: 2
# llmg_1094 Exp number of AAs in TMHs: 43.44101
# llmg_1094 Exp number, first 60 AAs: 20.8181
# llmg_1094 Total prob of N-in: 0.99015
# llmg_1094 POSSIBLE N-term signal sequence
llmg_1094	TMHMM2.0	inside	1 4
llmg_1094	TMHMM2.0	TMhelix	5 27
llmg_1094	TMHMM2.0	outside	28 76
llmg_1094	TMHMM2.0	TMhelix	77 99
llmg_1094	TMHMM2.0	inside	100 110
--------------------------------------------------------------------------------
# llmg_1095 Length: 247
# llmg_1095 Number of predicted TMHs: 0
# llmg_1095 Exp number of AAs in TMHs: 0.00169
# llmg_1095 Exp number, first 60 AAs: 0.00016
# llmg_1095 Total prob of N-in: 0.05454
llmg_1095	TMHMM2.0	outside	1 247
--------------------------------------------------------------------------------
# llmg_1096 Length: 387
# llmg_1096 Number of predicted TMHs: 2
# llmg_1096 Exp number of AAs in TMHs: 37.08359
# llmg_1096 Exp number, first 60 AAs: 15.96414
# llmg_1096 Total prob of N-in: 0.82236
# llmg_1096 POSSIBLE N-term signal sequence
llmg_1096	TMHMM2.0	inside	1 6
llmg_1096	TMHMM2.0	TMhelix	7 24
llmg_1096	TMHMM2.0	outside	25 331
llmg_1096	TMHMM2.0	TMhelix	332 354
llmg_1096	TMHMM2.0	inside	355 387
--------------------------------------------------------------------------------
# llmg_1115 Length: 208
# llmg_1115 Number of predicted TMHs: 1
# llmg_1115 Exp number of AAs in TMHs: 22.89531
# llmg_1115 Exp number, first 60 AAs: 22.89512
# llmg_1115 Total prob of N-in: 0.34417
# llmg_1115 POSSIBLE N-term signal sequence
llmg_1115	TMHMM2.0	inside	1 12
llmg_1115	TMHMM2.0	TMhelix	13 35
llmg_1115	TMHMM2.0	outside	36 208
--------------------------------------------------------------------------------
# llmg_1117 Length: 382
# llmg_1117 Number of predicted TMHs: 0
# llmg_1117 Exp number of AAs in TMHs: 0.01547
# llmg_1117 Exp number, first 60 AAs: 0
# llmg_1117 Total prob of N-in: 0.02813
llmg_1117	TMHMM2.0	outside	1 382
--------------------------------------------------------------------------------
# llmg_1184 Length: 479
# llmg_1184 Number of predicted TMHs: 0
# llmg_1184 Exp number of AAs in TMHs: 0.00881
# llmg_1184 Exp number, first 60 AAs: 0
# llmg_1184 Total prob of N-in: 0.00130
llmg_1184	TMHMM2.0	outside	1 479
--------------------------------------------------------------------------------
# llmg_1211 Length: 278
# llmg_1211 Number of predicted TMHs: 2
# llmg_1211 Exp number of AAs in TMHs: 47.08074
# llmg_1211 Exp number, first 60 AAs: 39.84539
# llmg_1211 Total prob of N-in: 0.90482
# llmg_1211 POSSIBLE N-term signal sequence
llmg_1211	TMHMM2.0	inside	1 1
llmg_1211	TMHMM2.0	TMhelix	2 20
llmg_1211	TMHMM2.0	outside	21 23
llmg_1211	TMHMM2.0	TMhelix	24 46
llmg_1211	TMHMM2.0	inside	47 278
--------------------------------------------------------------------------------
# llmg_1253 Length: 285
# llmg_1253 Number of predicted TMHs: 0
# llmg_1253 Exp number of AAs in TMHs: 0.01528
# llmg_1253 Exp number, first 60 AAs: 0.01322
# llmg_1253 Total prob of N-in: 0.04955
llmg_1253	TMHMM2.0	outside	1 285
--------------------------------------------------------------------------------
# llmg_1257 Length: 79
# llmg_1257 Number of predicted TMHs: 3
# llmg_1257 Exp number of AAs in TMHs: 56.6511
# llmg_1257 Exp number, first 60 AAs: 41.85903
# llmg_1257 Total prob of N-in: 0.47091
# llmg_1257 POSSIBLE N-term signal sequence
llmg_1257	TMHMM2.0	outside	1 4
llmg_1257	TMHMM2.0	TMhelix	5 19
llmg_1257	TMHMM2.0	inside	20 25
llmg_1257	TMHMM2.0	TMhelix	26 48
llmg_1257	TMHMM2.0	outside	49 52
llmg_1257	TMHMM2.0	TMhelix	53 75
llmg_1257	TMHMM2.0	inside	76 79
--------------------------------------------------------------------------------
# llmg_1258 Length: 186
# llmg_1258 Number of predicted TMHs: 2
# llmg_1258 Exp number of AAs in TMHs: 43.99628
# llmg_1258 Exp number, first 60 AAs: 28.90357
# llmg_1258 Total prob of N-in: 0.99966
# llmg_1258 POSSIBLE N-term signal sequence
llmg_1258	TMHMM2.0	inside	1 6
llmg_1258	TMHMM2.0	TMhelix	7 29
llmg_1258	TMHMM2.0	outside	30 52
llmg_1258	TMHMM2.0	TMhelix	53 75
llmg_1258	TMHMM2.0	inside	76 186
--------------------------------------------------------------------------------
# llmg_1259 Length: 62
# llmg_1259 Number of predicted TMHs: 2
# llmg_1259 Exp number of AAs in TMHs: 41.47548
# llmg_1259 Exp number, first 60 AAs: 41.47548
# llmg_1259 Total prob of N-in: 0.92769
# llmg_1259 POSSIBLE N-term signal sequence
llmg_1259	TMHMM2.0	inside	1 6
llmg_1259	TMHMM2.0	TMhelix	7 29
llmg_1259	TMHMM2.0	outside	30 32
llmg_1259	TMHMM2.0	TMhelix	33 55
llmg_1259	TMHMM2.0	inside	56 62
--------------------------------------------------------------------------------
# llmg_1260 Length: 86
# llmg_1260 Number of predicted TMHs: 0
# llmg_1260 Exp number of AAs in TMHs: 0.04639
# llmg_1260 Exp number, first 60 AAs: 0.0422
# llmg_1260 Total prob of N-in: 0.29411
llmg_1260	TMHMM2.0	outside	1 86
--------------------------------------------------------------------------------
# llmg_1279 Length: 574
# llmg_1279 Number of predicted TMHs: 0
# llmg_1279 Exp number of AAs in TMHs: 2.38285
# llmg_1279 Exp number, first 60 AAs: 0.78124
# llmg_1279 Total prob of N-in: 0.07455
llmg_1279	TMHMM2.0	outside	1 574
--------------------------------------------------------------------------------
# llmg_1288 Length: 261
# llmg_1288 Number of predicted TMHs: 0
# llmg_1288 Exp number of AAs in TMHs: 0.00242
# llmg_1288 Exp number, first 60 AAs: 0
# llmg_1288 Total prob of N-in: 0.09406
llmg_1288	TMHMM2.0	outside	1 261
--------------------------------------------------------------------------------
# llmg_1288 Length: 261
# llmg_1288 Number of predicted TMHs: 0
# llmg_1288 Exp number of AAs in TMHs: 0.00242
# llmg_1288 Exp number, first 60 AAs: 0
# llmg_1288 Total prob of N-in: 0.09406
llmg_1288	TMHMM2.0	outside	1 261
--------------------------------------------------------------------------------
# llmg_1289 Length: 212
# llmg_1289 Number of predicted TMHs: 0
# llmg_1289 Exp number of AAs in TMHs: 0.00077
# llmg_1289 Exp number, first 60 AAs: 0.0002
# llmg_1289 Total prob of N-in: 0.08847
llmg_1289	TMHMM2.0	outside	1 212
--------------------------------------------------------------------------------
# llmg_1290 Length: 259
# llmg_1290 Number of predicted TMHs: 0
# llmg_1290 Exp number of AAs in TMHs: 0.10367
# llmg_1290 Exp number, first 60 AAs: 0
# llmg_1290 Total prob of N-in: 0.04488
llmg_1290	TMHMM2.0	outside	1 259
--------------------------------------------------------------------------------
# llmg_1291 Length: 246
# llmg_1291 Number of predicted TMHs: 0
# llmg_1291 Exp number of AAs in TMHs: 0.00043
# llmg_1291 Exp number, first 60 AAs: 0
# llmg_1291 Total prob of N-in: 0.01921
llmg_1291	TMHMM2.0	outside	1 246
--------------------------------------------------------------------------------
# llmg_1292 Length: 202
# llmg_1292 Number of predicted TMHs: 0
# llmg_1292 Exp number of AAs in TMHs: 0.1503
# llmg_1292 Exp number, first 60 AAs: 0.02815
# llmg_1292 Total prob of N-in: 0.14535
llmg_1292	TMHMM2.0	outside	1 202
--------------------------------------------------------------------------------
# llmg_1293 Length: 262
# llmg_1293 Number of predicted TMHs: 0
# llmg_1293 Exp number of AAs in TMHs: 0.00205
# llmg_1293 Exp number, first 60 AAs: 0
# llmg_1293 Total prob of N-in: 0.02461
llmg_1293	TMHMM2.0	outside	1 262
--------------------------------------------------------------------------------
# llmg_1294 Length: 199
# llmg_1294 Number of predicted TMHs: 0
# llmg_1294 Exp number of AAs in TMHs: 0.0069
# llmg_1294 Exp number, first 60 AAs: 0.0017
# llmg_1294 Total prob of N-in: 0.44229
llmg_1294	TMHMM2.0	outside	1 199
--------------------------------------------------------------------------------
# llmg_1296 Length: 208
# llmg_1296 Number of predicted TMHs: 0
# llmg_1296 Exp number of AAs in TMHs: 0.02262
# llmg_1296 Exp number, first 60 AAs: 0.00146
# llmg_1296 Total prob of N-in: 0.28686
llmg_1296	TMHMM2.0	outside	1 208
--------------------------------------------------------------------------------
# llmg_1297 Length: 318
# llmg_1297 Number of predicted TMHs: 0
# llmg_1297 Exp number of AAs in TMHs: 1.17241
# llmg_1297 Exp number, first 60 AAs: 0.00017
# llmg_1297 Total prob of N-in: 0.03158
llmg_1297	TMHMM2.0	outside	1 318
--------------------------------------------------------------------------------
# llmg_1371 Length: 599
# llmg_1371 Number of predicted TMHs: 0
# llmg_1371 Exp number of AAs in TMHs: 0.00911
# llmg_1371 Exp number, first 60 AAs: 0.00057
# llmg_1371 Total prob of N-in: 0.00119
llmg_1371	TMHMM2.0	outside	1 599
--------------------------------------------------------------------------------
# llmg_1388 Length: 230
# llmg_1388 Number of predicted TMHs: 1
# llmg_1388 Exp number of AAs in TMHs: 22.68516
# llmg_1388 Exp number, first 60 AAs: 22.68505
# llmg_1388 Total prob of N-in: 0.98918
# llmg_1388 POSSIBLE N-term signal sequence
llmg_1388	TMHMM2.0	inside	1 12
llmg_1388	TMHMM2.0	TMhelix	13 35
llmg_1388	TMHMM2.0	outside	36 230
--------------------------------------------------------------------------------
# llmg_1391 Length: 748
# llmg_1391 Number of predicted TMHs: 0
# llmg_1391 Exp number of AAs in TMHs: 0.01835
# llmg_1391 Exp number, first 60 AAs: 0
# llmg_1391 Total prob of N-in: 0.00017
llmg_1391	TMHMM2.0	outside	1 748
--------------------------------------------------------------------------------
# llmg_1498 Length: 121
# llmg_1498 Number of predicted TMHs: 0
# llmg_1498 Exp number of AAs in TMHs: 0.00731
# llmg_1498 Exp number, first 60 AAs: 0
# llmg_1498 Total prob of N-in: 0.43449
llmg_1498	TMHMM2.0	outside	1 121
--------------------------------------------------------------------------------
# llmg_1574 Length: 607
# llmg_1574 Number of predicted TMHs: 0
# llmg_1574 Exp number of AAs in TMHs: 0.02543
# llmg_1574 Exp number, first 60 AAs: 0.00018
# llmg_1574 Total prob of N-in: 0.00121
llmg_1574	TMHMM2.0	outside	1 607
--------------------------------------------------------------------------------
# llmg_1574 Length: 607
# llmg_1574 Number of predicted TMHs: 0
# llmg_1574 Exp number of AAs in TMHs: 0.02543
# llmg_1574 Exp number, first 60 AAs: 0.00018
# llmg_1574 Total prob of N-in: 0.00121
llmg_1574	TMHMM2.0	outside	1 607
--------------------------------------------------------------------------------
# llmg_1576 Length: 347
# llmg_1576 Number of predicted TMHs: 0
# llmg_1576 Exp number of AAs in TMHs: 0.05808
# llmg_1576 Exp number, first 60 AAs: 0.00093
# llmg_1576 Total prob of N-in: 0.04614
llmg_1576	TMHMM2.0	outside	1 347
--------------------------------------------------------------------------------
# llmg_1612 Length: 252
# llmg_1612 Number of predicted TMHs: 0
# llmg_1612 Exp number of AAs in TMHs: 0.0731899999999999999
# llmg_1612 Exp number, first 60 AAs: 0
# llmg_1612 Total prob of N-in: 0.12516
llmg_1612	TMHMM2.0	outside	1 252
--------------------------------------------------------------------------------
# llmg_1675 Length: 220
# llmg_1675 Number of predicted TMHs: 0
# llmg_1675 Exp number of AAs in TMHs: 0.16064
# llmg_1675 Exp number, first 60 AAs: 0.13572
# llmg_1675 Total prob of N-in: 0.12621
llmg_1675	TMHMM2.0	outside	1 220
--------------------------------------------------------------------------------
# llmg_1676 Length: 505
# llmg_1676 Number of predicted TMHs: 4
# llmg_1676 Exp number of AAs in TMHs: 90.63545
# llmg_1676 Exp number, first 60 AAs: 22.81082
# llmg_1676 Total prob of N-in: 0.23440
# llmg_1676 POSSIBLE N-term signal sequence
llmg_1676	TMHMM2.0	outside	1 14
llmg_1676	TMHMM2.0	TMhelix	15 37
llmg_1676	TMHMM2.0	inside	38 328
llmg_1676	TMHMM2.0	TMhelix	329 351
llmg_1676	TMHMM2.0	outside	352 377
llmg_1676	TMHMM2.0	TMhelix	378 400
llmg_1676	TMHMM2.0	inside	401 471
llmg_1676	TMHMM2.0	TMhelix	472 494
llmg_1676	TMHMM2.0	outside	495 505
--------------------------------------------------------------------------------
# llmg_1759 Length: 210
# llmg_1759 Number of predicted TMHs: 0
# llmg_1759 Exp number of AAs in TMHs: 0.01061
# llmg_1759 Exp number, first 60 AAs: 0.00889
# llmg_1759 Total prob of N-in: 0.15648
llmg_1759	TMHMM2.0	outside	1 210
--------------------------------------------------------------------------------
# llmg_1775 Length: 306
# llmg_1775 Number of predicted TMHs: 0
# llmg_1775 Exp number of AAs in TMHs: 13.98934
# llmg_1775 Exp number, first 60 AAs: 0
# llmg_1775 Total prob of N-in: 0.28627
llmg_1775	TMHMM2.0	outside	1 306
--------------------------------------------------------------------------------
# llmg_1776 Length: 380
# llmg_1776 Number of predicted TMHs: 0
# llmg_1776 Exp number of AAs in TMHs: 0.740850000000000002
# llmg_1776 Exp number, first 60 AAs: 0.003
# llmg_1776 Total prob of N-in: 0.07184
llmg_1776	TMHMM2.0	outside	1 380
--------------------------------------------------------------------------------
# llmg_1945 Length: 141
# llmg_1945 Number of predicted TMHs: 0
# llmg_1945 Exp number of AAs in TMHs: 0.04764
# llmg_1945 Exp number, first 60 AAs: 0.04511
# llmg_1945 Total prob of N-in: 0.17229
llmg_1945	TMHMM2.0	outside	1 141
--------------------------------------------------------------------------------
# llmg_1950 Length: 168
# llmg_1950 Number of predicted TMHs: 1
# llmg_1950 Exp number of AAs in TMHs: 22.61779
# llmg_1950 Exp number, first 60 AAs: 22.61779
# llmg_1950 Total prob of N-in: 0.62385
# llmg_1950 POSSIBLE N-term signal sequence
llmg_1950	TMHMM2.0	inside	1 12
llmg_1950	TMHMM2.0	TMhelix	13 35
llmg_1950	TMHMM2.0	outside	36 168
--------------------------------------------------------------------------------
# llmg_1951 Length: 237
# llmg_1951 Number of predicted TMHs: 5
# llmg_1951 Exp number of AAs in TMHs: 109.7587
# llmg_1951 Exp number, first 60 AAs: 22.11064
# llmg_1951 Total prob of N-in: 0.00369
# llmg_1951 POSSIBLE N-term signal sequence
llmg_1951	TMHMM2.0	outside	1 14
llmg_1951	TMHMM2.0	TMhelix	15 37
llmg_1951	TMHMM2.0	inside	38 72
llmg_1951	TMHMM2.0	TMhelix	73 95
llmg_1951	TMHMM2.0	outside	96 109
llmg_1951	TMHMM2.0	TMhelix	110 132
llmg_1951	TMHMM2.0	inside	133 179
llmg_1951	TMHMM2.0	TMhelix	180 202
llmg_1951	TMHMM2.0	outside	203 206
llmg_1951	TMHMM2.0	TMhelix	207 229
llmg_1951	TMHMM2.0	inside	230 237
--------------------------------------------------------------------------------
# llmg_1952 Length: 71
# llmg_1952 Number of predicted TMHs: 2
# llmg_1952 Exp number of AAs in TMHs: 44.72997
# llmg_1952 Exp number, first 60 AAs: 35.26382
# llmg_1952 Total prob of N-in: 0.89306
# llmg_1952 POSSIBLE N-term signal sequence
llmg_1952	TMHMM2.0	inside	1 4
llmg_1952	TMHMM2.0	TMhelix	5 27
llmg_1952	TMHMM2.0	outside	28 46
llmg_1952	TMHMM2.0	TMhelix	47 69
llmg_1952	TMHMM2.0	inside	70 71
--------------------------------------------------------------------------------
# llmg_2023 Length: 145
# llmg_2023 Number of predicted TMHs: 0
# llmg_2023 Exp number of AAs in TMHs: 0.56597
# llmg_2023 Exp number, first 60 AAs: 0.0011
# llmg_2023 Total prob of N-in: 0.21998
llmg_2023	TMHMM2.0	outside	1 145
--------------------------------------------------------------------------------
# llmg_2069 Length: 454
# llmg_2069 Number of predicted TMHs: 0
# llmg_2069 Exp number of AAs in TMHs: 0.01872
# llmg_2069 Exp number, first 60 AAs: 0.01693
# llmg_2069 Total prob of N-in: 0.00280
llmg_2069	TMHMM2.0	outside	1 454
--------------------------------------------------------------------------------
# llmg_2110 Length: 407
# llmg_2110 Number of predicted TMHs: 0
# llmg_2110 Exp number of AAs in TMHs: 1.25129
# llmg_2110 Exp number, first 60 AAs: 0.00013
# llmg_2110 Total prob of N-in: 0.07097
llmg_2110	TMHMM2.0	outside	1 407
--------------------------------------------------------------------------------
# llmg_2111 Length: 69
# llmg_2111 Number of predicted TMHs: 0
# llmg_2111 Exp number of AAs in TMHs: 0
# llmg_2111 Exp number, first 60 AAs: 0
# llmg_2111 Total prob of N-in: 0.37230
llmg_2111	TMHMM2.0	outside	1 69
--------------------------------------------------------------------------------
# llmg_2132 Length: 67
# llmg_2132 Number of predicted TMHs: 0
# llmg_2132 Exp number of AAs in TMHs: 0.02771
# llmg_2132 Exp number, first 60 AAs: 0.02771
# llmg_2132 Total prob of N-in: 0.64595
llmg_2132	TMHMM2.0	inside	1 67
--------------------------------------------------------------------------------
# llmg_2136 Length: 78
# llmg_2136 Number of predicted TMHs: 0
# llmg_2136 Exp number of AAs in TMHs: 0.00111
# llmg_2136 Exp number, first 60 AAs: 0.00034
# llmg_2136 Total prob of N-in: 0.28897
llmg_2136	TMHMM2.0	outside	1 78
--------------------------------------------------------------------------------
# llmg_2143 Length: 168
# llmg_2143 Number of predicted TMHs: 0
# llmg_2143 Exp number of AAs in TMHs: 0.3129
# llmg_2143 Exp number, first 60 AAs: 0.3129
# llmg_2143 Total prob of N-in: 0.47515
llmg_2143	TMHMM2.0	outside	1 168
--------------------------------------------------------------------------------
# llmg_2144 Length: 62
# llmg_2144 Number of predicted TMHs: 2
# llmg_2144 Exp number of AAs in TMHs: 44.05533
# llmg_2144 Exp number, first 60 AAs: 44.05533
# llmg_2144 Total prob of N-in: 0.99059
# llmg_2144 POSSIBLE N-term signal sequence
llmg_2144	TMHMM2.0	inside	1 6
llmg_2144	TMHMM2.0	TMhelix	7 29
llmg_2144	TMHMM2.0	outside	30 32
llmg_2144	TMHMM2.0	TMhelix	33 55
llmg_2144	TMHMM2.0	inside	56 62
--------------------------------------------------------------------------------
# llmg_2146 Length: 80
# llmg_2146 Number of predicted TMHs: 3
# llmg_2146 Exp number of AAs in TMHs: 58.99917
# llmg_2146 Exp number, first 60 AAs: 43.88256
# llmg_2146 Total prob of N-in: 0.40627
# llmg_2146 POSSIBLE N-term signal sequence
llmg_2146	TMHMM2.0	inside	1 1
llmg_2146	TMHMM2.0	TMhelix	2 19
llmg_2146	TMHMM2.0	outside	20 23
llmg_2146	TMHMM2.0	TMhelix	24 46
llmg_2146	TMHMM2.0	inside	47 52
llmg_2146	TMHMM2.0	TMhelix	53 75
llmg_2146	TMHMM2.0	outside	76 80
--------------------------------------------------------------------------------
# llmg_2163 Length: 154
# llmg_2163 Number of predicted TMHs: 1
# llmg_2163 Exp number of AAs in TMHs: 25.30941
# llmg_2163 Exp number, first 60 AAs: 24.3317
# llmg_2163 Total prob of N-in: 0.85087
# llmg_2163 POSSIBLE N-term signal sequence
llmg_2163	TMHMM2.0	inside	1 38
llmg_2163	TMHMM2.0	TMhelix	39 61
llmg_2163	TMHMM2.0	outside	62 154
--------------------------------------------------------------------------------
# llmg_2164 Length: 370
# llmg_2164 Number of predicted TMHs: 0
# llmg_2164 Exp number of AAs in TMHs: 0.00096
# llmg_2164 Exp number, first 60 AAs: 0
# llmg_2164 Total prob of N-in: 0.07461
llmg_2164	TMHMM2.0	outside	1 370
--------------------------------------------------------------------------------
# llmg_2211 Length: 76
# llmg_2211 Number of predicted TMHs: 0
# llmg_2211 Exp number of AAs in TMHs: 0
# llmg_2211 Exp number, first 60 AAs: 0
# llmg_2211 Total prob of N-in: 0.72277
llmg_2211	TMHMM2.0	inside	1 76
--------------------------------------------------------------------------------
# llmg_2312 Length: 354
# llmg_2312 Number of predicted TMHs: 0
# llmg_2312 Exp number of AAs in TMHs: 0.1705
# llmg_2312 Exp number, first 60 AAs: 0
# llmg_2312 Total prob of N-in: 0.01796
llmg_2312	TMHMM2.0	outside	1 354
--------------------------------------------------------------------------------
# llmg_2313 Length: 410
# llmg_2313 Number of predicted TMHs: 0
# llmg_2313 Exp number of AAs in TMHs: 0.00859
# llmg_2313 Exp number, first 60 AAs: 0
# llmg_2313 Total prob of N-in: 0.01163
llmg_2313	TMHMM2.0	outside	1 410
--------------------------------------------------------------------------------
# llmg_2313 Length: 410
# llmg_2313 Number of predicted TMHs: 0
# llmg_2313 Exp number of AAs in TMHs: 0.00859
# llmg_2313 Exp number, first 60 AAs: 0
# llmg_2313 Total prob of N-in: 0.01163
llmg_2313	TMHMM2.0	outside	1 410
--------------------------------------------------------------------------------
# llmg_2419 Length: 407
# llmg_2419 Number of predicted TMHs: 0
# llmg_2419 Exp number of AAs in TMHs: 17.86896
# llmg_2419 Exp number, first 60 AAs: 17.84097
# llmg_2419 Total prob of N-in: 0.80685
# llmg_2419 POSSIBLE N-term signal sequence
llmg_2419	TMHMM2.0	outside	1 407
--------------------------------------------------------------------------------
# llmg_2427 Length: 163
# llmg_2427 Number of predicted TMHs: 0
# llmg_2427 Exp number of AAs in TMHs: 0.00036
# llmg_2427 Exp number, first 60 AAs: 0.00013
# llmg_2427 Total prob of N-in: 0.09373
llmg_2427	TMHMM2.0	outside	1 163
--------------------------------------------------------------------------------
# llmg_2448 Length: 448
# llmg_2448 Number of predicted TMHs: 0
# llmg_2448 Exp number of AAs in TMHs: 9.69505
# llmg_2448 Exp number, first 60 AAs: 0
# llmg_2448 Total prob of N-in: 0.24212
llmg_2448	TMHMM2.0	outside	1 448
--------------------------------------------------------------------------------
# llmg_2513 Length: 406
# llmg_2513 Number of predicted TMHs: 12
# llmg_2513 Exp number of AAs in TMHs: 263.68423
# llmg_2513 Exp number, first 60 AAs: 39.74002
# llmg_2513 Total prob of N-in: 0.99761
# llmg_2513 POSSIBLE N-term signal sequence
llmg_2513	TMHMM2.0	inside	1 4
llmg_2513	TMHMM2.0	TMhelix	5 27
llmg_2513	TMHMM2.0	outside	28 41
llmg_2513	TMHMM2.0	TMhelix	42 64
llmg_2513	TMHMM2.0	inside	65 76
llmg_2513	TMHMM2.0	TMhelix	77 96
llmg_2513	TMHMM2.0	outside	97 105
llmg_2513	TMHMM2.0	TMhelix	106 128
llmg_2513	TMHMM2.0	inside	129 134
llmg_2513	TMHMM2.0	TMhelix	135 157
llmg_2513	TMHMM2.0	outside	158 161
llmg_2513	TMHMM2.0	TMhelix	162 184
llmg_2513	TMHMM2.0	inside	185 212
llmg_2513	TMHMM2.0	TMhelix	213 235
llmg_2513	TMHMM2.0	outside	236 244
llmg_2513	TMHMM2.0	TMhelix	245 264
llmg_2513	TMHMM2.0	inside	265 275
llmg_2513	TMHMM2.0	TMhelix	276 298
llmg_2513	TMHMM2.0	outside	299 301
llmg_2513	TMHMM2.0	TMhelix	302 324
llmg_2513	TMHMM2.0	inside	325 344
llmg_2513	TMHMM2.0	TMhelix	345 367
llmg_2513	TMHMM2.0	outside	368 376
llmg_2513	TMHMM2.0	TMhelix	377 396
llmg_2513	TMHMM2.0	inside	397 406
--------------------------------------------------------------------------------
# llmg_0081 Length: 437
# llmg_0081 Number of predicted TMHs: 10
# llmg_0081 Exp number of AAs in TMHs: 248.17988
# llmg_0081 Exp number, first 60 AAs: 43.88735
# llmg_0081 Total prob of N-in: 0.84129
# llmg_0081 POSSIBLE N-term signal sequence
llmg_0081	TMHMM2.0	inside	1 6
llmg_0081	TMHMM2.0	TMhelix	7 26
llmg_0081	TMHMM2.0	outside	27 35
llmg_0081	TMHMM2.0	TMhelix	36 58
llmg_0081	TMHMM2.0	inside	59 78
llmg_0081	TMHMM2.0	TMhelix	79 101
llmg_0081	TMHMM2.0	outside	102 120
llmg_0081	TMHMM2.0	TMhelix	121 143
llmg_0081	TMHMM2.0	inside	144 147
llmg_0081	TMHMM2.0	TMhelix	148 170
llmg_0081	TMHMM2.0	outside	171 189
llmg_0081	TMHMM2.0	TMhelix	190 212
llmg_0081	TMHMM2.0	inside	213 224
llmg_0081	TMHMM2.0	TMhelix	225 247
llmg_0081	TMHMM2.0	outside	248 266
llmg_0081	TMHMM2.0	TMhelix	267 289
llmg_0081	TMHMM2.0	inside	290 321
llmg_0081	TMHMM2.0	TMhelix	322 344
llmg_0081	TMHMM2.0	outside	345 385
llmg_0081	TMHMM2.0	TMhelix	386 408
llmg_0081	TMHMM2.0	inside	409 437
--------------------------------------------------------------------------------
# llmg_0113 Length: 740
# llmg_0113 Number of predicted TMHs: 0
# llmg_0113 Exp number of AAs in TMHs: 0.02131
# llmg_0113 Exp number, first 60 AAs: 3e-05
# llmg_0113 Total prob of N-in: 0.00006
llmg_0113	TMHMM2.0	outside	1 740
--------------------------------------------------------------------------------
# llmg_0113 Length: 740
# llmg_0113 Number of predicted TMHs: 0
# llmg_0113 Exp number of AAs in TMHs: 0.02131
# llmg_0113 Exp number, first 60 AAs: 3e-05
# llmg_0113 Total prob of N-in: 0.00006
llmg_0113	TMHMM2.0	outside	1 740
--------------------------------------------------------------------------------
# llmg_0313 Length: 246
# llmg_0313 Number of predicted TMHs: 0
# llmg_0313 Exp number of AAs in TMHs: 0.14686
# llmg_0313 Exp number, first 60 AAs: 0.00625
# llmg_0313 Total prob of N-in: 0.08240
llmg_0313	TMHMM2.0	outside	1 246
--------------------------------------------------------------------------------
# llmg_0314 Length: 270
# llmg_0314 Number of predicted TMHs: 6
# llmg_0314 Exp number of AAs in TMHs: 133.79418
# llmg_0314 Exp number, first 60 AAs: 21.56083
# llmg_0314 Total prob of N-in: 0.99292
# llmg_0314 POSSIBLE N-term signal sequence
llmg_0314	TMHMM2.0	inside	1 26
llmg_0314	TMHMM2.0	TMhelix	27 49
llmg_0314	TMHMM2.0	outside	50 86
llmg_0314	TMHMM2.0	TMhelix	87 109
llmg_0314	TMHMM2.0	inside	110 129
llmg_0314	TMHMM2.0	TMhelix	130 161
llmg_0314	TMHMM2.0	outside	162 180
llmg_0314	TMHMM2.0	TMhelix	181 203
llmg_0314	TMHMM2.0	inside	204 215
llmg_0314	TMHMM2.0	TMhelix	216 233
llmg_0314	TMHMM2.0	outside	234 242
llmg_0314	TMHMM2.0	TMhelix	243 265
llmg_0314	TMHMM2.0	inside	266 270
--------------------------------------------------------------------------------
# llmg_0332 Length: 182
# llmg_0332 Number of predicted TMHs: 6
# llmg_0332 Exp number of AAs in TMHs: 123.41007
# llmg_0332 Exp number, first 60 AAs: 41.61232
# llmg_0332 Total prob of N-in: 0.70028
# llmg_0332 POSSIBLE N-term signal sequence
llmg_0332	TMHMM2.0	inside	1 4
llmg_0332	TMHMM2.0	TMhelix	5 22
llmg_0332	TMHMM2.0	outside	23 25
llmg_0332	TMHMM2.0	TMhelix	26 48
llmg_0332	TMHMM2.0	inside	49 54
llmg_0332	TMHMM2.0	TMhelix	55 77
llmg_0332	TMHMM2.0	outside	78 80
llmg_0332	TMHMM2.0	TMhelix	81 103
llmg_0332	TMHMM2.0	inside	104 109
llmg_0332	TMHMM2.0	TMhelix	110 132
llmg_0332	TMHMM2.0	outside	133 146
llmg_0332	TMHMM2.0	TMhelix	147 169
llmg_0332	TMHMM2.0	inside	170 182
--------------------------------------------------------------------------------
# llmg_0377 Length: 126
# llmg_0377 Number of predicted TMHs: 0
# llmg_0377 Exp number of AAs in TMHs: 0
# llmg_0377 Exp number, first 60 AAs: 0
# llmg_0377 Total prob of N-in: 0.07301
llmg_0377	TMHMM2.0	outside	1 126
--------------------------------------------------------------------------------
# llmg_0390 Length: 272
# llmg_0390 Number of predicted TMHs: 0
# llmg_0390 Exp number of AAs in TMHs: 0.00563
# llmg_0390 Exp number, first 60 AAs: 0.00019
# llmg_0390 Total prob of N-in: 0.00524
llmg_0390	TMHMM2.0	outside	1 272
--------------------------------------------------------------------------------
# llmg_0397 Length: 201
# llmg_0397 Number of predicted TMHs: 0
# llmg_0397 Exp number of AAs in TMHs: 0.03231
# llmg_0397 Exp number, first 60 AAs: 0.00018
# llmg_0397 Total prob of N-in: 0.05215
llmg_0397	TMHMM2.0	outside	1 201
--------------------------------------------------------------------------------
# llmg_0425 Length: 310
# llmg_0425 Number of predicted TMHs: 0
# llmg_0425 Exp number of AAs in TMHs: 0.56135
# llmg_0425 Exp number, first 60 AAs: 0.44717
# llmg_0425 Total prob of N-in: 0.05693
llmg_0425	TMHMM2.0	outside	1 310
--------------------------------------------------------------------------------
# llmg_0444 Length: 686
# llmg_0444 Number of predicted TMHs: 0
# llmg_0444 Exp number of AAs in TMHs: 0.09104
# llmg_0444 Exp number, first 60 AAs: 0
# llmg_0444 Total prob of N-in: 0.00032
llmg_0444	TMHMM2.0	outside	1 686
--------------------------------------------------------------------------------
# llmg_0453 Length: 161
# llmg_0453 Number of predicted TMHs: 0
# llmg_0453 Exp number of AAs in TMHs: 0.00675
# llmg_0453 Exp number, first 60 AAs: 0.00232
# llmg_0453 Total prob of N-in: 0.09026
llmg_0453	TMHMM2.0	outside	1 161
--------------------------------------------------------------------------------
# llmg_0461 Length: 459
# llmg_0461 Number of predicted TMHs: 1
# llmg_0461 Exp number of AAs in TMHs: 22.87107
# llmg_0461 Exp number, first 60 AAs: 22.85252
# llmg_0461 Total prob of N-in: 0.99052
# llmg_0461 POSSIBLE N-term signal sequence
llmg_0461	TMHMM2.0	inside	1 6
llmg_0461	TMHMM2.0	TMhelix	7 29
llmg_0461	TMHMM2.0	outside	30 459
--------------------------------------------------------------------------------
# llmg_0462 Length: 253
# llmg_0462 Number of predicted TMHs: 0
# llmg_0462 Exp number of AAs in TMHs: 0.00152
# llmg_0462 Exp number, first 60 AAs: 0
# llmg_0462 Total prob of N-in: 0.27800
llmg_0462	TMHMM2.0	outside	1 253
--------------------------------------------------------------------------------
# llmg_0463 Length: 262
# llmg_0463 Number of predicted TMHs: 0
# llmg_0463 Exp number of AAs in TMHs: 3.08801
# llmg_0463 Exp number, first 60 AAs: 3.01579
# llmg_0463 Total prob of N-in: 0.16761
llmg_0463	TMHMM2.0	outside	1 262
--------------------------------------------------------------------------------
# llmg_0555 Length: 189
# llmg_0555 Number of predicted TMHs: 0
# llmg_0555 Exp number of AAs in TMHs: 0.0029
# llmg_0555 Exp number, first 60 AAs: 0.00149
# llmg_0555 Total prob of N-in: 0.11738
llmg_0555	TMHMM2.0	outside	1 189
--------------------------------------------------------------------------------
# llmg_0588 Length: 671
# llmg_0588 Number of predicted TMHs: 12
# llmg_0588 Exp number of AAs in TMHs: 266.10053
# llmg_0588 Exp number, first 60 AAs: 27.88138
# llmg_0588 Total prob of N-in: 0.98927
# llmg_0588 POSSIBLE N-term signal sequence
llmg_0588	TMHMM2.0	inside	1 18
llmg_0588	TMHMM2.0	TMhelix	19 41
llmg_0588	TMHMM2.0	outside	42 55
llmg_0588	TMHMM2.0	TMhelix	56 78
llmg_0588	TMHMM2.0	inside	79 102
llmg_0588	TMHMM2.0	TMhelix	103 125
llmg_0588	TMHMM2.0	outside	126 139
llmg_0588	TMHMM2.0	TMhelix	140 161
llmg_0588	TMHMM2.0	inside	162 167
llmg_0588	TMHMM2.0	TMhelix	168 190
llmg_0588	TMHMM2.0	outside	191 217
llmg_0588	TMHMM2.0	TMhelix	218 237
llmg_0588	TMHMM2.0	inside	238 249
llmg_0588	TMHMM2.0	TMhelix	250 272
llmg_0588	TMHMM2.0	outside	273 291
llmg_0588	TMHMM2.0	TMhelix	292 314
llmg_0588	TMHMM2.0	inside	315 338
llmg_0588	TMHMM2.0	TMhelix	339 361
llmg_0588	TMHMM2.0	outside	362 370
llmg_0588	TMHMM2.0	TMhelix	371 393
llmg_0588	TMHMM2.0	inside	394 399
llmg_0588	TMHMM2.0	TMhelix	400 422
llmg_0588	TMHMM2.0	outside	423 426
llmg_0588	TMHMM2.0	TMhelix	427 446
llmg_0588	TMHMM2.0	inside	447 671
--------------------------------------------------------------------------------
# llmg_0600 Length: 312
# llmg_0600 Number of predicted TMHs: 2
# llmg_0600 Exp number of AAs in TMHs: 45.40082
# llmg_0600 Exp number, first 60 AAs: 0
# llmg_0600 Total prob of N-in: 0.62751
llmg_0600	TMHMM2.0	inside	1 229
llmg_0600	TMHMM2.0	TMhelix	230 252
llmg_0600	TMHMM2.0	outside	253 266
llmg_0600	TMHMM2.0	TMhelix	267 289
llmg_0600	TMHMM2.0	inside	290 312
--------------------------------------------------------------------------------
# llmg_0606 Length: 742
# llmg_0606 Number of predicted TMHs: 0
# llmg_0606 Exp number of AAs in TMHs: 0.11383
# llmg_0606 Exp number, first 60 AAs: 0
# llmg_0606 Total prob of N-in: 0.00595
llmg_0606	TMHMM2.0	outside	1 742
--------------------------------------------------------------------------------
# llmg_0609 Length: 545
[truncated: 1,193 more rows]
