# Supplementary material for: RECTA: Regulon Identification Based on Comparative Genomics and Transcriptomics Analysis
Source: Genes (Basel). 2018 May 30;9(6):278. doi: 10.3390/genes9060278 (PMC6027394; doi:10.3390/genes9060278)
Supplement: Supplementary file 1 [file genes-09-00278-s001.zip › Dataset S1 NC_009004_operons_and_genes.xlsx]

## Sheet: 1565 operons
#ID	OperonID	GI
1	1968294	125622883
2	1968295	125622884
3	271497	125622885	125622886	125622887
4	1968296	125622888
5	1968297	125622889
6	1968298	125622890
7	1968299	125622891
8	1968300	125622892
9	271498	125622893	125622894	125622895
10	271499	125622896	125622897	125622898
11	271500	125622899	125622900	125622901
12	1968301	125622902
13	271501	125622903	125622904	125622905
14	1968302	125622906
15	1968303	125622907
16	271502	125622908	125622909
17	1968304	125622910
18	271503	125622911	125622912	125622913	125622914	125622915	125622916	125622917	125622918
19	1968305	125622919
20	1968306	125622920
21	1968307	125622921
22	271504	125622922	125622923
23	1968308	125622924
24	1968309	125622925
25	1968310	125622926
26	1968311	125622927
27	1968312	125622928
28	1968313	125622929
29	271505	125622930	125622931
30	1968314	125622932
31	1968315	125622933
32	1968316	125622934
33	1968317	125622935
34	1968318	125622936
35	1968319	125622937
36	1968320	125622938
37	1968321	125622939
38	1968322	125622940
39	1968323	125622941
40	1968324	125622942
41	1968325	125622943
42	1968326	125622944
43	1968327	125622945
44	1968328	125622946
45	1968329	125622947
46	1968330	125622948
47	1968331	125622949
48	1968332	125622950
49	271506	125622951	125622952	125622953	125622954
50	271507	125622955	125622956
51	1968333	125622957
52	1968334	125622958
53	1968335	125622959
54	1968336	125622960
55	1968337	125622961
56	1968338	125622962
57	1968339	125622963
58	1968340	125622964
59	1968341	125622965
60	1968342	125622966
61	1968343	125622967
62	1968344	125622968
63	1968345	125622969
64	1968346	125622970
65	1968347	125622971
66	1968348	125622972
67	271508	125622973	125622974	125622975	125622976
68	271509	125622977	125622978
69	1968349	125622979
70	1968350	125622980
71	271510	125622981	125622982	125622983
72	271511	125622984	125622985
73	1968351	125622986
74	271512	125622987	125622988	125622989
75	271513	125622990	125622991
76	1968352	125622992
77	1968353	125622993
78	271514	125622994	125622995	125622996
79	1968354	125622997
80	1968355	125622998
81	1968356	125622999
82	1968357	125623000
83	1968358	125623001
84	1968359	125623002
85	1968360	125623003
86	1968361	125623004
87	271515	125623005	125623006
88	1968362	125623007
89	1968363	125623008
90	1968364	125623009
91	1968365	125623010
92	1968366	125623011
93	1968367	125623012
94	271516	125623013	125623014
95	271517	125623015	125623016
96	271518	125623017	125623018
97	1968368	125623019
98	1968369	125623020
99	271519	125623021	125623022
100	1968370	125623023
101	1968371	125623024
102	271520	125623025	125623026
103	1968372	125623027
104	1968373	125623028
105	271521	125623029	125623030
106	1968374	125623031
107	1968375	125623032
108	271522	125623033	125623034	125623035
109	1968376	125623036
110	1968377	125623037
111	1968378	125623038
112	271523	125623039	125623040
113	271524	125623041	125623042
114	1968379	125623043
115	1968380	125623044
116	1968381	125623045
117	1968382	125623046
118	1968383	125623047
119	1968384	125623048
120	1968385	125623049
121	1968386	125623050
122	1968387	125623051
123	271525	125623052	125623053	125623054
124	1968388	125623055
125	1968389	125623056
126	1968390	125623057
127	271526	125623058	125623059
128	271527	125623060	125623061
129	1968391	125623062
130	1968392	125623063
131	1968393	125623064
132	271528	125623065	125623066
133	271529	125623067	125623068
134	271530	125623069	125623070
135	1968394	125623071
136	1968395	125623072
137	1968396	125623073
138	1968397	125623074
139	1968398	125623075
140	1968399	125623076
141	1968400	125623077
142	1968401	125623078
143	271531	125623079	125623080
144	1968402	125623081
145	1968403	125623082
146	271532	125623083	125623084	125623085	125623086
147	1968404	125623087
148	271533	125623088	125623089	125623090	125623091	125623092	125623093	125623094
149	271534	125623095	125623096	125623097	125623098	125623099
150	271535	125623100	125623101	125623102	125623103	125623104	125623105
151	1968405	125623106
152	1968406	125623107
153	1968407	125623108
154	1968408	125623109
155	1968409	125623110
156	1968410	125623111
157	1968411	125623112
158	271536	125623113	125623114	125623115
159	1968412	125623116
160	271537	125623117	125623118
161	1968413	125623119
162	1968414	125623120
163	271538	125623121	125623122	125623123
164	1968415	125623124
165	1968416	125623125
166	1968417	125623126
167	1968418	125623127
168	1968419	125623128
169	271539	125623129	125623130
170	1968420	125623131
171	271540	125623132	125623133
172	1968421	125623134
173	1968422	125623135
174	1968423	125623136
175	1968424	125623137
176	1968425	125623138
177	1968426	125623139
178	1968427	125623140
179	271541	125623141	125623142
180	1968428	125623143
181	271542	125623144	125623145
182	1968429	125623146
183	1968430	125623147
184	1968431	125623148
185	1968432	125623149
186	1968433	125623150
187	271543	125623151	125623152
188	1968434	125623153
189	271544	125623154	125623155
190	1968435	125623156
191	1968436	125623157
192	1968437	125623158
193	271545	125623159	125623160	125623161	125623162
194	1968438	125623163
195	1968439	125623164
196	1968440	125623165
197	1968441	125623166
198	1968442	125623167
199	1968443	125623168
200	1968444	125623169
201	1968445	125623170
202	1968446	125623171
203	271546	125623172	125623173
204	1968447	125623174
205	1968448	125623175
206	1968449	125623176
207	271547	125623177	125623178	125623179	125623180	125623181
208	1968450	125623182
209	1968451	125623183
210	271548	125623184	125623185	125623186	125623187
211	1968452	125623188
212	1968453	125623189
213	1968454	125623190
214	1968455	125623191
215	271549	125623192	125623193
216	1968456	125623194
217	271550	125623195	125623196
218	271551	125623197	125623198
219	271552	125623199	125623200
220	1968457	125623201
221	271553	125623202	125623203
222	1968458	125623204
223	1968459	125623205
224	271554	125623206	125623207	125623208	125623209	125623210	125623211	125623212	125623213
225	271555	125623214	125623215
226	271556	125623216	125623217	125623218	125623219
227	1968460	125623220
228	271557	125623221	125623222
229	271558	125623223	125623224
230	1968461	125623225
231	271559	125623226	125623227
232	1968462	125623228
233	271560	125623229	125623230
234	1968463	125623231
235	1968464	125623232
236	271561	125623233	125623234	125623235	125623236
237	1968465	125623237
238	1968466	125623238
239	1968467	125623239
240	1968468	125623240
241	1968469	125623241
242	1968470	125623242
243	1968471	125623243
244	271562	125623244	125623245
245	271563	125623246	125623247
246	1968472	125623248
247	1968473	125623249
248	1968474	125623250
249	271564	125623251	125623252	125623253
250	1968475	125623254
251	1968476	125623255
252	271565	125623256	125623257
253	1968477	125623258
254	1968478	125623259
255	1968479	125623260
256	1968480	125623261
257	1968481	125623262
258	1968482	125623263
259	1968483	125623264
260	1968484	125623265
261	1968485	125623266
262	1968486	125623267
263	1968487	125623268
264	1968488	125623269
265	1968489	125623270
266	1968490	125623271
267	271566	125623272	125623273
268	1968491	125623274
269	1968492	125623275
270	1968493	125623276
271	1968494	125623277
272	1968495	125623278
273	1968496	125623279
274	271567	125623280	125623281
275	1968497	125623282
276	271568	125623283	125623284	125623285	125623286
277	1968498	125623287
278	271569	125623288	125623289	125623290
279	1968499	125623291
280	1968500	125623292
281	271570	125623293	125623294
282	1968501	125623295
283	1968502	125623296
284	1968503	125623297
285	1968504	125623298
286	1968505	125623299
287	271571	125623300	125623301
288	271572	125623302	125623303
289	1968506	125623304
290	1968507	125623305
291	1968508	125623306
292	271573	125623307	125623308
293	1968509	125623309
294	271574	125623310	125623311
295	1969371	162329651
296	1968510	125623313
297	1968511	125623314
298	271575	125623315	125623316	125623317
299	1968512	125623318
300	1968513	125623319
301	1968514	125623320
302	271576	125623321	125623322
303	1968515	125623323
304	1968516	125623324
305	1968517	125623325
306	271577	125623326	125623327
307	1968518	125623328
308	271578	125623329	125623330	125623331	125623332	125623333
309	1968519	125623334
310	271579	125623335	125623336
311	271580	125623337	125623338	125623339
312	271581	125623340	125623341	125623342
313	1968520	125623343
314	1968521	125623344
315	271582	125623345	125623346	125623347
316	271583	125623348	125623349
317	1968522	125623350
318	1968523	125623351
319	271584	125623352	125623353
320	271585	125623354	125623355
321	271586	125623356	125623357
322	1968524	125623358
323	271587	125623359	125623360	125623361	125623362
324	1968525	125623363
325	1968526	125623364
326	271588	125623365	125623366	125623367
327	271589	125623368	125623369
328	271590	125623370	125623371
329	1968527	125623372
330	1968528	125623373
331	1968529	125623374
332	1968530	125623375
333	1968531	125623376
334	271591	125623377	125623378	125623379
335	1968532	125623380
336	1968533	125623381
337	271592	125623382	125623383
338	271593	125623384	125623385
339	1968534	125623386
340	271594	125623387	125623388
341	1968535	125623389
342	1968536	125623390
343	1968537	125623391
344	271595	125623392	125623393
345	271596	125623394	125623395
346	1968538	125623396
347	1968539	125623397
348	271597	125623398	125623399
349	271598	125623400	125623401
350	271599	125623402	125623403
351	1968540	125623404
352	1968541	125623405
353	1968542	125623406
354	1968543	125623407
355	271600	125623408	125623409	125623410
356	1968544	125623411
357	271601	125623412	125623413
358	271602	125623414	125623415
359	1968545	125623416
360	1968546	125623417
361	1968547	125623418
362	1968548	125623419
363	271603	125623420	125623421	125623422	125623423	125623424
364	271604	125623425	125623426	125623427
365	1968549	125623428
366	1968550	125623429
367	271605	125623430	125623431	125623432
368	1968551	125623433
369	1968552	125623434
370	1968553	125623435
371	271606	125623436	125623437
372	1968554	125623438
373	1968555	125623439
374	271607	125623440	125623441
375	1968556	125623442
376	1968557	125623443
377	271608	125623444	125623445
378	271609	125623446	125623447
379	1968558	125623448
380	1968559	125623449
381	1968560	125623450
382	1968561	125623451
383	1968562	125623452
384	1968563	125623453
385	1968564	125623454
386	1968565	125623455
387	1968566	125623456
388	1968567	125623457
389	1968568	125623458
390	1968569	125623459
391	271610	125623460	125623461
392	271611	125623462	125623463
393	1968570	125623464
394	271612	125623465	125623466
395	271613	125623467	125623468
396	1968571	125623469
397	271614	125623470	125623471
398	1968572	125623472
399	1968573	125623473
400	1968574	125623474
401	271615	125623475	125623476
402	1968575	125623477
403	1968576	125623478
404	1968577	125623479
405	1968578	125623480
406	271616	125623481	125623482
407	1968579	125623483
408	271617	125623484	125623485	125623486
409	1968580	125623487
410	1968581	125623488
411	1968582	125623489
412	271618	125623490	125623491	125623492
413	1968583	125623493
414	1968584	125623494
415	271619	125623495	125623496	125623497
416	1968585	125623498
417	1968586	125623499
418	1968587	125623500
419	1968588	125623501
420	1968589	125623502
421	1968590	125623503
422	271620	125623504	125623505	125623506
423	271621	125623507	125623508
424	1968591	125623509
425	1968592	125623510
426	1968593	125623511
427	1968594	125623512
428	1968595	125623513
429	1968596	125623514
430	1968597	125623515
431	1968598	125623516
432	271622	125623517	125623518	125623519
433	1968599	125623520
434	1968600	125623521
435	1968601	125623522
436	1968602	125623523
437	1968603	125623524
438	1968604	125623525
439	271623	125623526	125623527
440	1968605	125623528
441	1968606	125623529
442	1968607	125623530
443	1968608	125623531
444	1968609	125623532
445	1968610	125623533
446	1968611	125623534
447	1968612	125623535
448	1968613	125623536
449	1968614	125623537
450	271624	125623538	125623539
451	1968615	125623540
452	1968616	125623541
453	1968617	125623542
454	271625	125623543	125623544
455	1968618	125623545
456	1968619	125623546
457	1968620	125623547
458	271626	125623548	125623549
459	1968621	125623550
460	1968622	125623551
461	1968623	125623552
462	271627	125623553	125623554	125623555	125623556
463	1968624	125623557
464	1968625	125623558
465	1968626	125623559
466	271628	125623560	125623561
467	1968627	125623562
468	271629	125623563	125623564
469	271630	125623565	125623566
470	1968628	125623567
471	271631	125623568	125623569
472	1968629	125623570
473	1968630	125623571
474	1968631	125623572
475	1968632	125623573
476	271632	125623574	125623575	125623576	125623577
477	1968633	125623578
478	1968634	125623579
479	1968635	125623580
480	1968636	125623581
481	271633	125623582	125623583	125623584
482	1968637	125623585
483	1968638	125623586
484	1968639	125623587
485	1968640	125623588
486	1968641	125623589
487	1968642	125623590
488	271634	125623591	125623592	125623593
489	1968643	125623594
490	271635	125623595	125623596	125623597	125623598	125623599
491	1968644	125623600
492	1968645	125623601
493	1968646	125623602
494	1968647	125623603
495	1968648	125623604
496	1968649	125623605
497	1968650	125623606
498	271636	125623607	125623608
499	271637	125623609	125623610	125623611
500	1968651	125623612
501	1968652	125623613
502	1968653	125623614
503	1968654	125623615
504	1968655	125623616
505	1968656	125623617
506	1968657	125623618
507	1968658	125623619
508	271638	125623620	125623621	125623622
509	1968659	125623623
510	1968660	125623624
511	1968661	125623625
512	1968662	125623626
513	1968663	125623627
514	1968664	125623628
515	271639	125623629	125623630
516	1968665	125623631
517	1968666	125623632
518	1968667	125623633
519	1968668	125623634
520	271640	125623635	125623636	125623637	125623638	125623639	125623640
521	1968669	125623641
522	271641	125623642	125623643	125623644
523	1968670	125623645
524	271642	125623646	125623647	125623648	125623649
525	1968671	125623650
526	1968672	125623651
527	271643	125623652	125623653
528	271644	125623654	125623655	125623656
529	271645	125623657	125623658	125623659	125623660	125623661
530	271646	125623662	125623663	125623664	125623665	125623666	125623667
531	271647	125623668	125623669
532	1968673	125623670
533	271648	125623671	125623672
534	271649	125623673	125623674	125623675
535	271650	125623676	125623677	125623678	125623679
536	1968674	125623680
537	271651	125623681	125623682	125623683	125623684	125623685	125623686	125623687
538	1968675	125623688
539	271652	125623689	125623690	125623691	125623692
540	1968676	125623693
541	271653	125623694	125623695	125623696
542	1968677	125623697
543	1968678	125623698
544	271654	125623699	125623700
545	1968679	125623701
546	1968680	125623702
547	271655	125623703	125623704
548	271656	125623705	125623706	125623707
549	1968681	125623708
550	271657	125623709	125623710	125623711
551	1968682	125623712
552	1968683	125623713
553	1968684	125623714
554	271658	125623715	125623716	125623717
555	1968685	125623718
556	1968686	125623719
557	1968687	125623720
558	1968688	125623721
559	1968689	125623722
560	1968690	125623723
561	1968691	125623724
562	271659	125623725	125623726
563	271660	125623727	125623728
564	271661	125623729	125623730
565	271662	125623731	125623732
566	1968692	125623733
567	271663	125623734	125623735
568	271664	125623736	125623737
569	1968693	125623738
570	271665	125623739	125623740
571	1968694	125623741
572	1968695	125623742
573	271666	125623743	125623744
574	1968696	125623745
575	1968697	125623746
576	1968698	125623747
577	1968699	125623748
578	1968700	125623749
579	1968701	125623750
580	271667	125623751	125623752
581	271668	125623753	125623754
582	1968702	125623755
583	271669	125623756	125623757
584	271670	125623758	125623759
585	1968703	125623760
586	1968704	125623761
587	271671	125623762	125623763	125623764
588	1968705	125623765
589	1968706	125623766
590	1968707	125623767
591	1968708	125623768
592	1968709	125623769
593	1968710	125623770
594	271672	125623771	125623772
595	1968711	125623773
596	1968712	125623774
597	271673	125623775	125623776
598	271674	125623777	125623778
599	271675	125623779	125623780
600	1968713	125623781
601	1968714	125623782
602	1968715	125623783
603	1968716	125623784
604	1968717	125623785
605	1968718	125623786
606	1968719	125623787
607	1968720	125623788
608	1968721	125623789
609	1968722	125623790
610	1968723	125623791
611	1968724	125623792
612	1968725	125623793
613	1968726	125623794
614	1968727	125623795
615	271676	125623796	125623797	125623798
616	1968728	125623799
617	1968729	125623800
618	1968730	125623801
619	1968731	125623802
620	1968732	125623803
621	1968733	125623804
622	271677	125623805	125623806
623	271678	125623807	125623808	125623809	125623810	125623811
624	271679	125623812	125623813	125623814
625	271680	125623815	125623816
626	1968734	125623817
627	271681	125623818	125623819
628	1968735	125623820
629	1968736	125623821
630	1968737	125623822
631	1968738	125623823
632	1968739	125623824
633	271682	125623825	125623826
634	1968740	125623827
635	1968741	125623828
636	1968742	125623829
637	1968743	125623830
638	1968744	125623831
639	1968745	125623832
640	1968746	125623833
641	1968747	125623834
642	271683	125623835	125623836	125623837
643	1968748	125623838
644	1968749	125623839
645	1968750	125623840
646	271684	125623841	125623842
647	271685	125623843	125623844
648	1968751	125623845
649	271686	125623846	125623847	125623848	125623849
650	1968752	125623850
651	1968753	125623851
652	1968754	125623852
653	1968755	125623853
654	1968756	125623854
655	1968757	125623855
656	1968758	125623856
657	1968759	125623857
658	1968760	125623858
659	271687	125623859	125623860
660	1968761	125623861
661	271688	125623862	125623863	125623864
662	271689	125623865	125623866	125623867
663	271690	125623868	125623869
664	271691	125623870	125623871	125623872	125623873	125623874	125623875
665	271692	125623876	125623877
666	1968762	125623878
667	271693	125623879	125623880
668	1968763	125623881
669	1968764	125623882
670	271694	125623883	125623884	125623885	125623886
671	271695	125623887	125623888
672	1968765	125623889
673	271696	125623890	125623891	125623892	125623893	125623894
674	1968766	125623895
675	1968767	125623896
676	1968768	125623897
677	271697	125623898	125623899
678	1968769	125623900
679	1968770	125623901
680	1968771	125623902
681	1968772	125623903
682	1968773	125623904
683	271698	125623905	125623906
684	1968774	125623907
685	1968775	125623908
686	1968776	125623909
687	1968777	125623910
688	1968778	125623911
689	1968779	125623912
690	1968780	125623913
691	1968781	125623914
692	1968782	125623915
693	1968783	125623916
694	1968784	125623917
695	1968785	125623918
696	1968786	125623919
697	1968787	125623920
698	1968788	125623921
699	1968789	125623922
700	271699	125623923	125623924	125623925	125623926
701	1968790	125623927
702	271700	125623928	125623929	125623930
703	1968791	125623931
704	271701	125623932	125623933
705	1968792	125623934
706	1968793	125623935
707	1968794	125623936
708	1968795	125623937
709	271702	125623938	125623939
710	271703	125623940	125623941	125623942	125623943
711	271704	125623944	125623945
712	1968796	125623946
713	1968797	125623947
714	1968798	125623948
715	271705	125623949	125623950
716	1968799	125623951
717	271706	125623952	125623953	125623954
718	271707	125623955	125623956
719	1968800	125623957
720	271708	125623958	125623959	125623960
721	1968801	125623961
722	1968802	125623962
723	271709	125623963	125623964
724	1968803	125623965
725	1968804	125623966
726	271710	125623967	125623968	125623969
727	271711	125623970	125623971
728	1968805	125623972
729	1968806	125623973
730	1968807	125623974
731	271712	125623975	125623976
732	1968808	125623977
733	1968809	125623978
734	1968810	125623979
735	271713	125623980	125623981
736	1968811	125623982
737	1968812	125623983
738	271714	125623984	125623985
739	1968813	125623986
740	1968814	125623987
741	271715	125623988	125623989
742	1968815	125623990
743	271716	125623991	125623992	125623993
744	271717	125623994	125623995	125623996
745	271718	125623997	125623998	125623999
746	1968816	125624000
747	271719	125624001	125624002
748	1968817	125624003
749	1968818	125624004
750	1968819	125624005
751	1968820	125624006
752	1968821	125624007
753	271720	125624008	125624009
754	1968822	125624010
755	1968823	125624011
756	1968824	125624012
757	271721	125624013	125624014
758	1968825	125624015
759	1968826	125624016
760	271722	125624017	125624018	125624019	125624020	125624021	125624022	125624023	125624024
761	1968827	125624025
762	271723	125624026	125624027	125624028
763	1968828	125624029
764	1968829	125624030
765	271724	125624031	125624032
766	271725	125624033	125624034
767	271726	125624035	125624036
768	271727	125624037	125624038	125624039
769	271728	125624040	125624041
770	271729	125624042	125624043	125624044
771	271730	125624045	125624046	125624047	125624048
772	1968830	125624049
773	1968831	125624050
774	271731	125624051	125624052
775	1968832	125624053
776	1968833	125624054
777	1968834	125624055
778	1968835	125624056
779	1968836	125624057
780	1968837	125624058
781	271732	125624059	125624060
782	1968838	125624061
783	1968839	125624062
784	1968840	125624063
785	1968841	125624064
786	271733	125624065	125624066	125624067	125624068	125624069	125624070
787	271734	125624071	125624072	125624073	125624074	125624075	125624076
788	1968842	125624077
789	1968843	125624078
790	1968844	125624079
791	1968845	125624080
792	1968846	125624081
793	271735	125624082	125624083	125624084	125624085
794	271736	125624086	125624087
795	1968847	125624088
796	271737	125624089	125624090
797	1968848	125624091
798	1968849	125624092
799	1968850	125624093
800	1968851	125624094
801	271738	125624095	125624096
802	1968852	125624097
803	271739	125624098	125624099
804	271740	125624100	125624101	125624102	125624103	125624104
805	271741	125624105	125624106
806	271742	125624107	125624108
807	1968853	125624109
808	271743	125624110	125624111	125624112	125624113	125624114
809	271744	125624115	125624116	125624117	125624118
810	271745	125624119	125624120
811	271746	125624121	125624122	125624123	125624124
812	1968854	125624125
813	1968855	125624126
814	1968856	125624127
815	1968857	125624128
816	1968858	125624129
817	1968859	125624130
818	271747	125624131	125624132	125624133	125624134	125624135	125624136
819	1968860	125624137
820	1968861	125624138
821	1968862	125624139
822	1968863	125624140
823	1968864	125624141
824	1968865	125624142
825	1968866	125624143
826	1968867	125624144
827	271748	125624145	125624146	125624147	125624148
828	271749	125624149	125624150
829	271750	125624151	125624152
830	1968868	125624153
831	271751	125624154	125624155	125624156	125624157
832	271752	125624158	125624159	125624160
833	1968869	125624161
834	1968870	125624162
835	1968871	125624163
836	271753	125624164	125624165
837	271754	125624166	125624167
838	1968872	125624168
839	271755	125624169	125624170	125624171	125624172	125624173	125624174	125624175	125624176	125624177
840	271756	125624178	125624179
841	1968873	125624180
842	1968874	125624181
843	1968875	125624182
844	1968876	125624183
845	1968877	125624184
846	271757	125624185	125624186	125624187
847	271758	125624189	125624188
848	1968878	125624190
849	1968879	125624191
850	1968880	125624192
851	1968881	125624193
852	271759	125624194	125624195	125624196
853	1968882	125624197
854	271760	125624198	125624199	125624200	125624201	125624202	125624203	125624204	125624205	125624206	125624207
855	271761	125624208	125624209
856	271762	125624210	125624211	125624212
857	1968883	125624213
858	271763	125624214	125624215
859	1968884	125624216
860	1968885	125624217
861	271764	125624218	125624219	125624220	125624221	125624222
862	1968886	125624223
863	1968887	125624224
864	1968888	125624225
865	271765	125624226	125624227
866	1968889	125624228
867	1968890	125624229
868	1968891	125624230
869	271766	125624231	125624232
870	1968892	125624233
871	1968893	125624234
872	1968894	125624235
873	271767	125624236	125624237	125624238	125624239
874	271768	125624240	125624241	125624242
875	1968895	125624243
876	1968896	125624244
877	271769	125624245	125624246
878	271770	125624247	125624248
879	1968897	125624249
880	1968898	125624250
881	1968899	125624251
882	271771	125624252	125624253
883	1968900	125624254
884	271772	125624255	125624256
885	1968901	125624257
886	271773	125624258	125624259
887	1968902	125624260
888	1968903	125624261
889	271774	125624262	125624263	125624264
890	271775	125624265	125624266	125624267	125624268	125624269
891	1968904	125624270
892	1968905	125624271
893	1968906	125624272
894	271776	125624273	125624274
895	271777	125624275	125624276
896	271778	125624277	125624278	125624279
897	1968907	125624280
898	1968908	125624281
899	1968909	125624282
900	271779	125624283	125624284
901	1968910	125624285
902	271780	125624286	125624287	125624288
903	271781	125624289	125624290
904	271782	125624291	125624292	125624293
905	271783	125624294	125624295	125624296
906	271784	125624297	125624298	125624299
907	271785	125624300	125624301
908	271786	125624302	125624303
909	1968911	125624304
910	271787	125624305	125624306	125624307	125624308
911	1968912	125624309
912	1968913	125624310
913	1968914	125624311
914	1968915	125624312
915	1968916	125624313
916	1968917	125624314
917	1968918	125624315
918	1968919	125624316
919	1968920	125624317
920	1968921	125624318
921	1968922	125624319
922	1968923	125624320
923	271788	125624321	125624322	125624323	125624324
924	271789	125624325	125624326
925	1968924	125624327
926	271790	125624328	125624329
927	1968925	125624330
928	1968926	125624331
929	1968927	125624332
930	271791	125624333	125624334	125624335	125624336
931	1968928	125624337
932	1968929	125624338
933	271792	125624339	125624340	125624341
934	1968930	125624342
935	1968931	125624343
936	271793	125624344	125624345
937	1968932	125624346
938	1968933	125624347
939	271794	125624348	125624349
940	1968934	125624350
941	1968935	125624351
942	1968936	125624352
943	1968937	125624353
944	1968938	125624354
945	271795	125624355	125624356
946	1968939	125624357
947	271796	125624358	125624359	125624360	125624361
948	271797	125624362	125624363
949	1968940	125624364
950	1968941	125624365
951	1968942	125624366
952	1968943	125624367
953	271798	125624368	125624369
954	271799	125624370	125624371	125624372
955	1968944	125624373
956	1968945	125624374
957	1968946	125624375
958	271800	125624376	125624377	125624378
959	271801	125624379	125624380	125624381
960	1968947	125624382
961	1968948	125624383
962	1968949	125624384
963	1968950	125624385
964	1968951	125624386
965	271802	125624387	125624388
966	1968952	125624389
967	1968953	125624390
968	271803	125624391	125624392	125624393
969	1968954	125624394
970	1968955	125624395
971	1968956	125624396
972	1968957	125624397
973	1968958	125624398
974	1968959	125624399
975	271804	125624400	125624401	125624402
976	1968960	125624403
977	271805	125624404	125624405	125624406	125624407	125624408
978	271806	125624409	125624410
979	271807	125624411	125624412
980	271808	125624413	125624414	125624415	125624416	125624417	125624418	125624419	125624420	125624421	125624422	125624423
981	1968961	125624424
982	1968962	125624425
983	1968963	125624426
984	1968964	125624427
985	1968965	125624428
986	1968966	125624429
987	1968967	125624430
988	1968968	125624431
989	1968969	125624432
990	271809	125624433	125624434
991	1968970	125624435
992	271810	125624436	125624437
993	1968971	125624438
994	1968972	125624439
995	271811	125624440	125624441
996	1968973	125624442
997	271812	125624443	125624444	125624445
998	271813	125624446	125624447	125624448	125624449
999	1968974	125624450
1000	1968975	125624451
1001	271814	125624452	125624453	125624454
1002	1968976	125624455
1003	1968977	125624456
1004	1968978	125624457
1005	1968979	125624458
1006	1968980	125624459
1007	1968981	125624460
1008	1968982	125624461
1009	1968983	125624462
1010	1968984	125624463
1011	1968985	125624464
1012	1968986	125624465
1013	271815	125624466	125624467
1014	1968987	125624468
1015	1968988	125624469
1016	1968989	125624470
1017	1968990	125624471
1018	1968991	125624472
1019	1968992	125624473
1020	1968993	125624474
1021	1968994	125624475
1022	271816	125624476	125624477	125624478
1023	1968995	125624479
1024	271817	125624480	125624481
1025	1968996	125624482
1026	1968997	125624483
1027	271818	125624484	125624485
1028	271819	125624486	125624487
1029	271820	125624488	125624489
1030	1968998	125624490
1031	1968999	125624491
1032	1969000	125624492
1033	1969001	125624493
1034	271821	125624494	125624495
1035	1969002	125624496
1036	1969003	125624497
1037	1969004	125624498
1038	271822	125624499	125624500
1039	1969005	125624501
1040	1969006	125624502
1041	1969007	125624503
1042	1969008	125624504
1043	1969009	125624505
1044	271823	125624506	125624507
1045	1969010	125624508
1046	1969011	125624509
1047	271824	125624510	125624511
1048	271825	125624512	125624513
1049	1969012	125624514
1050	1969013	125624515
1051	1969014	125624516
1052	1969015	125624517
1053	271826	125624518	125624519
1054	1969016	125624520
1055	271827	125624521	125624522
1056	271828	125624523	125624524
1057	1969017	125624525
1058	1969018	125624526
1059	1969019	125624527
1060	1969020	125624528
1061	1969021	125624529
1062	1969022	125624530
1063	1969023	125624531
1064	1969024	125624532
1065	1969025	125624533
1066	1969026	125624534
1067	271829	125624535	125624536
1068	1969027	125624537
1069	271830	125624538	125624539
1070	1969028	125624540
1071	1969029	125624541
1072	271831	125624542	125624543
1073	271832	125624544	125624545	125624546	125624547	125624548
1074	1969030	125624549
1075	1969031	125624550
1076	1969032	125624551
1077	271833	125624552	125624553
1078	1969033	125624554
1079	1969034	125624555
1080	1969035	125624556
1081	1969036	125624557
1082	1969037	125624558
1083	271834	125624559	125624560	125624561	125624562
1084	271835	125624563	125624564
1085	1969038	125624565
1086	1969039	125624566
1087	271836	125624567	125624568	125624569	125624570
1088	1969040	125624571
1089	271837	125624572	125624573	125624574	125624575
1090	1969041	125624576
1091	271838	125624577	125624578
1092	1969042	125624579
1093	1969043	125624580
1094	1969044	125624581
1095	271839	125624582	125624583	125624584
1096	1969045	125624585
1097	1969046	125624586
1098	271840	125624587	125624588
1099	271841	125624589	125624590	125624591
1100	1969047	125624592
1101	1969048	125624593
1102	1969049	125624594
1103	1969050	125624595
1104	271842	125624596	125624597	125624598
1105	1969051	125624599
1106	1969052	125624600
1107	1969053	125624601
1108	1969054	125624602
1109	271843	125624603	125624604	125624605
1110	1969055	125624606
1111	271844	125624607	125624608
1112	1969056	125624609
1113	1969057	125624610
1114	1969058	125624611
1115	1969059	125624612
1116	271845	125624613	125624614
1117	271846	125624615	125624616
1118	271847	125624617	125624618	125624619
1119	1969060	125624620
1120	271848	125624621	125624622
1121	1969061	125624623
1122	1969062	125624624
1123	271849	125624625	125624626
1124	271850	125624627	125624628
1125	271851	125624629	125624630
1126	1969063	125624631
1127	271852	125624632	125624633	125624634
1128	1969064	125624635
1129	1969065	125624636
1130	1969066	125624637
1131	1969067	125624638
1132	1969068	125624639
1133	1969069	125624640
1134	271853	125624641	125624642
1135	1969070	125624643
1136	1969071	125624644
1137	1969072	125624645
1138	1969073	125624646
1139	271854	125624647	125624648
1140	271855	125624649	125624650
1141	271856	125624651	125624652
1142	1969074	125624653
1143	271857	125624654	125624655
1144	1969075	125624656
1145	1969076	125624657
1146	1969077	125624658
1147	271858	125624659	125624660	125624661	125624662
1148	271859	125624663	125624664
1149	1969078	125624665
1150	271860	125624666	125624667
1151	271861	125624668	125624669	125624670
1152	1969079	125624671
1153	271862	125624672	125624673	125624674
1154	1969080	125624675
1155	1969081	125624676
1156	1969082	125624677
1157	1969083	125624678
1158	1969084	125624679
1159	271863	125624680	125624681	125624682
1160	1969085	125624683
1161	1969086	125624684
1162	1969087	125624685
1163	1969088	125624686
1164	1969089	125624687
1165	1969090	125624688
1166	1969091	125624689
1167	1969092	125624690
1168	271864	125624691	125624692
1169	1969093	125624693
1170	1969094	125624694
1171	1969095	125624695
1172	1969096	125624696
1173	271865	125624697	125624698	125624699
1174	1969097	125624700
1175	1969098	125624701
1176	1969099	125624702
1177	1969100	125624703
1178	271866	125624704	125624705	125624706	125624707	125624708
1179	271867	125624709	125624710	125624711	125624712
1180	1969101	125624713
1181	1969102	125624714
1182	1969103	125624715
1183	1969104	125624716
1184	1969105	125624717
1185	271868	125624718	125624719
1186	1969106	125624720
1187	271869	125624721	125624722
1188	1969107	125624723
1189	1969108	125624724
1190	271870	125624725	125624726	125624727
1191	271871	125624728	125624729	125624730	125624731
1192	1969109	125624732
1193	1969110	125624733
1194	271872	125624734	125624735
1195	1969111	125624736
1196	1969112	125624737
1197	1969113	125624738
1198	1969114	125624739
1199	271873	125624740	125624741	125624742
1200	1969115	125624743
1201	271874	125624744	125624745
1202	1969116	125624746
1203	1969117	125624747
1204	1969118	125624748
1205	271875	125624749	125624750	125624751
1206	1969119	125624752
1207	1969120	125624753
1208	271876	125624754	125624755
1209	271877	125624756	125624757
1210	1969121	125624758
1211	271878	125624759	125624760
1212	1969122	125624761
1213	1969123	125624762
1214	1969124	125624763
1215	1969125	125624764
1216	1969126	125624765
1217	1969127	125624766
1218	271879	125624767	125624768
1219	1969128	125624769
1220	1969129	125624770
1221	271880	125624771	125624772	125624773
1222	1969130	125624774
1223	1969131	125624775
1224	1969132	125624776
1225	271881	125624777	125624778
1226	1969133	125624779
1227	1969134	125624780
1228	1969135	125624781
1229	1969136	125624782
1230	1969137	125624783
1231	1969138	125624784
1232	1969139	125624785
1233	1969140	125624786
1234	271882	125624787	125624788	125624789	125624790
1235	1969141	125624791
1236	271883	125624792	125624793	125624794	125624795
1237	1969142	125624796
1238	1969143	125624797
1239	1969144	125624798
1240	1969145	125624799
1241	271884	125624800	125624801
1242	1969146	125624802
1243	1969147	125624803
1244	1969148	125624804
1245	271885	125624805	125624806
1246	1969149	125624807
1247	1969150	125624808
1248	1969151	125624809
1249	1969152	125624810
1250	271886	125624811	125624812	125624813	125624814
1251	1969153	125624815
1252	1969154	125624816
1253	1969155	125624817
1254	1969156	125624818
1255	1969157	125624819
1256	271887	125624820	125624821
1257	1969158	125624822
1258	1969159	125624823
1259	1969160	125624824
1260	1969161	125624825
1261	1969162	125624826
1262	271888	125624827	125624828	125624829	125624830	125624831	125624832	125624833
1263	1969163	125624834
1264	1969164	125624835
1265	1969165	125624836
1266	271889	125624837	125624838
1267	271890	125624839	125624840
1268	1969166	125624841
1269	271891	125624842	125624843	125624844
1270	271892	125624845	125624846	125624847
1271	1969167	125624848
1272	1969168	125624849
1273	1969169	125624850
1274	271893	125624851	125624852
1275	1969170	125624853
1276	271894	125624854	125624855	125624856	125624857	125624858	125624859	125624860	125624861
1277	1969171	125624862
1278	271895	125624863	125624864	125624865	125624866	125624867
1279	271896	125624868	125624869	125624870	125624871	125624872
1280	1969172	125624873
1281	271897	125624874	125624875
1282	1969173	125624876
1283	271898	125624877	125624878
1284	1969174	125624879
1285	271899	125624880	125624881
1286	1969175	125624882
1287	271900	125624883	125624884	125624885	125624886	125624887
1288	271901	125624888	125624889	125624890	125624891	125624892
1289	271902	125624893	125624894	125624895	125624896
1290	271903	125624897	125624898
1291	271904	125624899	125624900
1292	1969176	125624901
1293	1969177	125624902
1294	1969178	125624903
1295	271905	125624904	125624905	125624906
1296	1969179	125624907
1297	1969180	125624908
1298	1969181	125624909
1299	271906	125624910	125624911	125624912	125624913
1300	271907	125624914	125624915	125624916	125624917
1301	271908	125624918	125624919	125624920	125624921	125624922
1302	271909	125624923	125624924
1303	1969182	125624925
1304	1969183	125624926
1305	1969184	125624927
1306	1969185	125624928
1307	1969186	125624929
1308	1969187	125624930
1309	1969188	125624931
1310	1969189	125624932
1311	1969190	125624933
1312	1969191	125624934
1313	1969192	125624935
1314	1969193	125624936
1315	1969194	125624937
1316	1969195	125624938
1317	1969196	125624939
1318	271910	125624940	125624941
1319	1969197	125624942
1320	1969198	125624943
1321	1969199	125624944
1322	1969200	125624945
1323	1969201	125624946
1324	1969202	125624947
1325	271911	125624948	125624949
1326	271912	125624950	125624951
1327	1969203	125624952
1328	271913	125624953	125624954	125624955
1329	271914	125624956	125624957
1330	271915	125624958	125624959	125624960
1331	1969204	125624961
1332	271916	125624962	125624963
1333	1969205	125624964
1334	1969206	125624965
1335	271917	125624966	125624967
1336	1969207	125624968
1337	1969208	125624969
1338	1969209	125624970
1339	271918	125624971	125624972
1340	271919	125624973	125624974	125624975
1341	1969210	125624976
1342	1969211	125624977
1343	1969212	125624978
1344	1969213	125624979
1345	1969214	125624980
1346	271920	125624981	125624982	125624983	125624984
1347	1969215	125624985
1348	1969216	125624986
1349	1969217	125624987
1350	1969218	125624988
1351	271921	125624989	125624990
1352	271922	125624991	125624992
1353	271923	125624993	125624994
1354	271924	125624995	125624996
1355	1969219	125624997
1356	1969220	125624998
1357	1969221	125624999
1358	1969222	125625000
1359	1969223	125625001
1360	271925	125625002	125625003
1361	1969224	125625004
1362	1969225	125625005
1363	271926	125625006	125625007
1364	1969226	125625008
1365	1969227	125625009
1366	1969228	125625010
1367	1969229	125625011
1368	271927	125625012	125625013
1369	271928	125625014	125625015
1370	1969230	125625016
1371	271929	125625017	125625018	125625019
1372	271930	125625020	125625021	125625022	125625023	125625024	125625025
1373	1969231	125625026
1374	1969232	125625027
1375	1969233	125625028
1376	1969234	125625029
1377	1969235	125625030
1378	1969236	125625031
1379	1969237	125625032
1380	1969238	125625033
1381	1969239	125625034
1382	271931	125625035	125625036	125625037
1383	271932	125625038	125625039
1384	1969240	125625040
1385	1969241	125625041
1386	1969242	125625042
1387	271933	125625043	125625044
1388	271934	125625045	125625046
1389	271935	125625047	125625048
1390	1969243	125625049
1391	1969244	125625050
1392	1969245	125625051
1393	1969246	125625052
1394	1969247	125625053
1395	1969248	125625054
1396	1969249	125625055
1397	1969250	125625056
1398	271936	125625057	125625058	125625059
1399	1969251	125625060
1400	271937	125625061	125625062	125625063	125625064
1401	1969252	125625065
1402	1969253	125625066
1403	1969254	125625067
1404	1969255	125625068
1405	1969256	125625069
1406	1969257	125625070
1407	271938	125625071	125625072	125625073
1408	1969258	125625074
1409	1969259	125625075
1410	1969260	125625076
1411	1969261	125625077
1412	1969262	125625078
1413	1969263	125625079
1414	1969264	125625080
1415	1969265	125625081
1416	1969266	125625082
1417	1969267	125625083
1418	1969268	125625084
1419	271939	125625085	125625086
1420	1969269	125625087
1421	1969270	125625088
1422	271940	125625089	125625090
1423	1969271	125625091
1424	271941	125625092	125625093
1425	1969272	125625094
1426	1969273	125625095
1427	1969274	125625096
1428	1969275	125625097
1429	271942	125625098	125625099	125625100
1430	1969276	125625101
1431	1969277	125625102
1432	1969278	125625103
1433	1969279	125625104
1434	271943	125625105	125625106	125625107	125625108	125625109
1435	271944	125625110	125625111	125625112	125625113
1436	271945	125625114	125625115	125625116	125625117	125625118	125625119
1437	271946	125625120	125625121	125625122
1438	271947	125625123	125625124	125625125
1439	1969280	125625126
1440	1969281	125625127
1441	1969282	125625128
1442	1969283	125625129
1443	271948	125625130	125625131	125625132
1444	271949	125625133	125625134	125625135	125625136	125625137	125625138	125625139
1445	271950	125625140	125625141	125625142	125625143	125625144
1446	1969284	125625145
1447	271951	125625146	125625147
1448	1969285	125625148
1449	1969286	125625149
1450	1969287	125625150
1451	1969288	125625151
1452	1969289	125625152
1453	271952	125625153	125625154
1454	1969290	125625155
1455	1969291	125625156
1456	271953	125625157	125625158
1457	271954	125625159	125625160
1458	271955	125625161	125625162	125625163	125625164	125625165	125625166	125625167
1459	1969292	125625168
1460	1969293	125625169
1461	271956	125625170	125625171	125625172	125625173
1462	1969294	125625174
1463	271957	125625175	125625176
1464	1969295	125625177
1465	1969296	125625178
1466	1969297	125625179
1467	1969298	125625180
1468	1969299	125625181
1469	1969300	125625182
1470	1969301	125625183
1471	1969302	125625184
1472	1969303	125625185
1473	1969304	125625186
1474	1969305	125625187
1475	1969306	125625188
1476	1969307	125625189
1477	1969308	125625190
1478	1969309	125625191
1479	271958	125625192	125625193	125625194
1480	271959	125625195	125625196	125625197
1481	1969310	125625198
1482	271960	125625199	125625200	125625201
1483	1969311	125625202
1484	1969312	125625203
1485	1969313	125625204
1486	1969314	125625205
1487	1969315	125625206
1488	271961	125625207	125625208
1489	1969316	125625209
1490	1969317	125625210
1491	1969318	125625211
1492	271962	125625212	125625213	125625214
1493	1969319	125625215
1494	1969320	125625216
1495	271963	125625217	125625218
1496	1969321	125625219
1497	1969322	125625220
1498	1969323	125625221
1499	1969324	125625222
1500	1969325	125625223
1501	1969326	125625224
1502	1969327	125625225
1503	271964	125625226	125625227
1504	1969328	125625228
1505	1969329	125625229
1506	271965	125625230	125625231
1507	1969330	125625232
1508	1969331	125625233
1509	271966	125625234	125625235	125625236
1510	1969332	125625237
1511	1969333	125625238
1512	1969334	125625239
1513	271967	125625240	125625241
1514	1969335	125625242
1515	1969336	125625243
1516	271968	125625244	125625245
1517	1969337	125625246
1518	1969338	125625247
1519	1969339	125625248
1520	1969340	125625249
1521	271969	125625250	125625251
1522	271970	125625252	125625253
1523	1969341	125625254
1524	1969342	125625255
1525	1969343	125625256
1526	1969344	125625257
1527	271971	125625258	125625259	125625260
1528	1969345	125625261
1529	1969346	125625262
1530	1969347	125625263
1531	1969348	125625264
1532	1969349	125625265
1533	1969350	125625266
1534	271972	125625267	125625268	125625269
1535	1969351	125625270
1536	1969352	125625271
1537	271973	125625272	125625273
1538	1969353	125625274
1539	271974	125625275	125625276
1540	271975	125625277	125625278
1541	1969354	125625279
1542	1969355	125625280
1543	271976	125625281	125625282	125625283	125625284	125625285
1544	271977	125625286	125625287
1545	1969356	125625288
1546	1969357	125625289
1547	271978	125625290	125625291
1548	1969358	125625292
1549	1969359	125625293
1550	1969360	125625294
1551	1969361	125625295
1552	1969362	125625296
1553	1969363	125625297
1554	271979	125625298	125625299
1555	271980	125625300	125625301
1556	271981	125625302	125625303
1557	1969364	125625304
1558	271982	125625305	125625306	125625307	125625308
1559	1969365	125625309
1560	271983	125625310	125625311
1561	1969366	125625312
1562	1969367	125625313
1563	1969368	125625314
1564	1969369	125625315
1565	1969370	125625316
1969369	llmg_2562	125625315
1969370	llmg_2563	125625316
1969390	llmg_rRNA_1	125622882
1969392	llmg_rRNA_2	125622882
1969393	llmg_rRNA_2a	125622882
1969429	llmg_rRNA_4	125622882
1969426	llmg_rRNA_48a	125622882
1969423	llmg_rRNA_48b	125622882
1969424	llmg_rRNA_48c	125622882
1969431	llmg_rRNA_4a	125622882
1969433	llmg_rRNA_5	125622882
1969435	llmg_rRNA_5a	125622882
1969444	llmg_rRNA_6	125622882
1969449	llmg_rRNA_60a	125622882
1969443	llmg_rRNA_6a	125622882
1969446	llmg_rRNA_6b	125622882
1969450	llmg_rRNA_7	125622882
1969452	llmg_rRNA_7a	125622882
1969372	llmg_tRNA_01	125622882
1969373	llmg_tRNA_02	125622882
1969374	llmg_tRNA_03	125622882
1969375	llmg_tRNA_04	125622882
1969376	llmg_tRNA_05	125622882
1969377	llmg_tRNA_06	125622882
1969378	llmg_tRNA_06a	125622882
1969379	llmg_tRNA_07	125622882
1969380	llmg_tRNA_08	125622882
1969381	llmg_tRNA_09	125622882
1969382	llmg_tRNA_10	125622882
1969383	llmg_tRNA_11	125622882
1969384	llmg_tRNA_12	125622882
1969385	llmg_tRNA_13	125622882
1969386	llmg_tRNA_14	125622882
1969387	llmg_tRNA_15	125622882
1969388	llmg_tRNA_16	125622882
1969389	llmg_tRNA_17	125622882
1969391	llmg_tRNA_18	125622882
1969394	llmg_tRNA_19	125622882
1969395	llmg_tRNA_20	125622882
1969396	llmg_tRNA_21	125622882
1969397	llmg_tRNA_22	125622882
1969398	llmg_tRNA_23	125622882
1969399	llmg_tRNA_24	125622882
1969400	llmg_tRNA_25	125622882
1969401	llmg_tRNA_26	125622882
1969402	llmg_tRNA_27	125622882
1969403	llmg_tRNA_28	125622882
1969404	llmg_tRNA_29	125622882
1969405	llmg_tRNA_30	125622882
1969406	llmg_tRNA_31	125622882
1969407	llmg_tRNA_32	125622882
1969408	llmg_tRNA_33	125622882
1969409	llmg_tRNA_34	125622882
1969410	llmg_tRNA_35	125622882
1969411	llmg_tRNA_36	125622882
1969412	llmg_tRNA_37	125622882
1969413	llmg_tRNA_38	125622882
1969414	llmg_tRNA_39	125622882
1969415	llmg_tRNA_40	125622882
1969416	llmg_tRNA_41	125622882
1969417	llmg_tRNA_42	125622882
1969418	llmg_tRNA_43	125622882
1969419	llmg_tRNA_44	125622882
1969420	llmg_tRNA_45	125622882
1969421	llmg_tRNA_46	125622882
1969422	llmg_tRNA_47	125622882
1969425	llmg_tRNA_48	125622882
1969427	llmg_tRNA_49	125622882
1969430	llmg_tRNA_50	125622882
1969434	llmg_tRNA_51	125622882
1969436	llmg_tRNA_52	125622882
1969437	llmg_tRNA_53	125622882
1969438	llmg_tRNA_54	125622882
1969439	llmg_tRNA_55	125622882
1969440	llmg_tRNA_56	125622882
1969441	llmg_tRNA_57	125622882
1969442	llmg_tRNA_58	125622882
1969445	llmg_tRNA_59	125622882
1969447	llmg_tRNA_60	125622882
1969448	llmg_tRNA_61	125622882
1969451	llmg_tRNA_62	125622882

## Sheet: 2436 genes
OperonID	GI	Synonym	Start	End	Strand	Length	COG_number	Product
1968294	125622883	llmg_0001	1	1365	+	454	COG0593L	chromosomal replication initiation protein
1968295	125622884	llmg_0002	1522	2664	+	380	COG0592L	DNA polymerase III subunit beta
271497	125622885	llmg_0003	2770	6069	+	1099	COG3857L	ATP-dependent nuclease subunit B
271497	125622886	llmg_0004	6062	9673	+	1203	COG1074L	ATP-dependent nuclease subunit A
271497	125622887	llmg_0005	9708	9908	+	66	COG4481S	hypothetical protein
1968296	125622888	llmg_0006	9916	10473	-	185	COG1396K	HTH-type transcriptional regulator
1968297	125622889	llmg_0007	10757	11872	+	371	COG0012J	GTP-dependent nucleic acid-binding protein EngD
1968298	125622890	llmg_0008	11984	12307	+	107	COG1476K	HTH-type transcriptional regulator
1968299	125622891	llmg_0009	12720	13421	+	233	-	hypothetical protein
1968300	125622892	llmg_0010	13521	13712	+	63	-	hypothetical protein
271498	125622893	llmg_0011	13947	14432	+	161	COG0563F	hypothetical protein
271498	125622894	llmg_0012	14436	15002	+	188	COG0193J	peptidyl-tRNA hydrolase
271498	125622895	llmg_0013	15003	18545	+	1180	COG1197LK	transcription-repair coupling factor
271499	125622896	llmg_0015	18862	19131	+	89	COG1188J	RNA binding protein
271499	125622897	llmg_0016	19162	19536	+	124	COG2919D	hypothetical protein
271499	125622898	llmg_0017	19536	19859	+	107	COG1185J	hypothetical protein
271500	125622899	llmg_0018	20021	21337	+	438	COG2367V	beta-lactamase A
271500	125622900	llmg_0019	21334	22602	+	422	COG0037D	cell cycle protein mesJ
271500	125622901	llmg_0020	22583	23134	+	183	COG0634F	hypoxanthine phosphoribosyltransferase
1968301	125622902	llmg_0021	23340	25427	+	695	COG0465O	cell division protein
271501	125622903	llmg_0022	26494	28317	+	607	COG2213G	PTS system mannitol-specific transporter subunit IIBC
271501	125622904	llmg_0023	28377	30311	+	644	COG3711K	transcriptional regulator mtl operon mtlR
271501	125622905	llmg_0024	30358	30789	+	143	COG4668G	PTS system mannitol-specific transporter subunit IIA
1968302	125622906	llmg_0025	30938	32104	+	388	COG0246G	mannitol-1-phosphate 5-dehydrogenase
1968303	125622907	llmg_0026	32974	33297	-	107	-	hypothetical protein
271502	125622908	llmg_0027	33398	33778	-	126	-	hypothetical protein
271502	125622909	llmg_0028	33806	34108	-	100	-	hypothetical protein
1968304	125622910	llmg_0029	34425	35006	-	193	-	hypothetical protein
271503	125622911	llmg_0030	35242	36870	-	542	COG3378R	DNA primase
271503	125622912	llmg_0031	36881	37675	-	264	-	phage DNA replication
271503	125622913	llmg_0032	37672	38007	-	111	-	hypothetical protein
271503	125622914	llmg_0033	38004	38258	-	84	-	hypothetical protein
271503	125622915	llmg_0034	38255	38494	-	79	-	hypothetical protein
271503	125622916	llmg_0035	38536	38817	-	93	-	DNA binding protein
271503	125622917	llmg_0036	38829	39254	-	141	-	hypothetical protein
271503	125622918	llmg_0037	39259	39453	-	64	-	hypothetical protein
1968305	125622919	llmg_0038	39569	39754	-	61	COG1476K	hypothetical protein
1968306	125622920	llmg_0039	39837	40163	+	108	-	hypothetical protein
1968307	125622921	llmg_0040	40519	40734	-	71	-	phage repressor
271504	125622922	llmg_0041	40860	41282	+	140	COG1396K	phage repressor
271504	125622923	llmg_0042	41312	41866	+	184	-	hypothetical protein
1968308	125622924	llmg_0043	41977	42207	+	76	-	hypothetical protein
1968309	125622925	llmg_0044	42280	42474	+	64	-	hypothetical protein
1968310	125622926	llmg_0045	43098	44423	+	441	-	hypothetical protein
1968311	125622927	llmg_0046	44505	44711	+	68	-	hypothetical protein
1968312	125622928	llmg_0047	45201	45443	+	80	-	hypothetical protein
1968313	125622929	llmg_0048	45579	45803	+	74	-	Ps108 protein
271505	125622930	llmg_0049	46467	47690	+	407	COG4584L	transposase for insertion sequence element IS712A
271505	125622931	llmg_0050	47702	48460	+	252	COG1484L	transposase helper protein for IS712A
1968314	125622932	llmg_0051	48562	48888	+	108	-	hypothetical protein
1968315	125622933	llmg_0052	49396	49533	+	45	-	hypothetical protein
1968316	125622934	llmg_0053	49622	49786	+	54	-	hypothetical protein
1968317	125622935	llmg_0054	49908	50213	+	101	-	hypothetical protein
1968318	125622936	llmg_0055	50463	51647	+	394	COG4974L	phage integrase
1968319	125622937	llmg_0056	52156	52938	-	260	COG4814R	hypothetical protein
1968320	125622938	llmg_0057	53631	53996	+	121	-	hypothetical protein
1968321	125622939	llmg_0059	54401	54892	+	163	-	hypothetical protein
1968322	125622940	llmg_0060	55405	55563	+	52	-	hypothetical protein
1968323	125622941	llmg_0061	55905	56453	+	182	COG0456R	acetyltransferase
1968324	125622942	llmg_0062	56574	56777	+	67	COG2314S	hypothetical protein
1968325	125622943	llmg_0063	56870	58492	-	540	COG0659P	sulfate transporter
1968326	125622944	llmg_0064	58702	59877	-	391	COG3328L	transposase for insertion sequence element IS905A
1968327	125622945	llmg_0065	60023	60544	+	173	COG3153R	GNAT family acetyltransferase
1968328	125622946	llmg_0066	60873	62048	+	391	COG0436E	aromatic amino acid aminotransferase
1968329	125622947	llmg_0067	62146	62901	+	251	COG1381L	DNA repair protein RecO
1968330	125622948	llmg_0069	63015	63896	+	293	-	HTH-type transcriptional regulator
1968331	125622949	llmg_0070	64007	65242	+	411	-	permease
1968332	125622950	llmg_0071	65273	66691	-	472	COG1249C	dihydrolipoamide dehydrogenase
271506	125622951	llmg_0072	66910	68502	-	530	COG0508C	pyruvate dehydrogenase complex E2 component
271506	125622952	llmg_0073	68495	69475	-	326	COG0022C	pyruvate dehydrogenase E1 component beta subunit
271506	125622953	llmg_0074	69478	70602	-	374	COG1071C	pyruvate dehydrogenase E1 component alpha subunit
271506	125622954	llmg_0075	70691	71692	-	333	COG0095H	lipoate-protein ligase
271507	125622955	llmg_0076	71885	72739	-	284	COG0584C	glycerophosphodiester phosphodiesterase
271507	125622956	llmg_0077	72818	73468	-	216	COG1418R	phosphohydrolase
1968333	125622957	llmg_0078	73518	73844	-	108	-	hypothetical protein
1968334	125622958	llmg_0079	73937	74962	-	341	COG0180J	tryptophanyl-tRNA synthetase II
1968335	125622959	llmg_0080	75461	75898	+	145	COG1764O	osmotically inducible protein C
1968336	125622960	llmg_0081	76060	77373	+	437	COG1113E	amino-acid permease
1968337	125622961	llmg_0082	77433	77783	+	116	-	hypothetical protein
1968338	125622962	llmg_0083	77843	78838	-	331	COG0416I	glycerol-3-phosphate acyltransferase PlsX
1968339	125622963	llmg_0084	78941	79753	-	270	COG0561R	hydrolase
1968340	125622964	llmg_0085	80129	81766	-	545	COG0488R	ABC transporter ATP-binding protein
1968341	125622965	llmg_0086	82266	82520	+	84	COG4682S	hypothetical protein
1968342	125622966	llmg_0087	82640	83464	-	274	COG0300R	short-chain type dehydrogenase
1968343	125622967	llmg_0088	83680	84249	+	189	COG2963L	hypothetical protein
1968344	125622968	llmg_0089	85125	85706	-	193	COG1309K	HTH-type transcriptional regulator
1968345	125622969	llmg_0090	85894	86376	-	160	-	hypothetical protein
1968346	125622970	llmg_0091	86633	87913	-	426	COG2873E	O-acetylhomoserine sulfhydrylase
1968347	125622971	llmg_0092	88166	88999	-	277	COG0300R	short-chain type dehydrogenase
1968348	125622972	llmg_0093	89403	89870	+	155	COG0589T	hypothetical protein
271508	125622973	llmg_0094	89996	90193	+	65	-	hypothetical protein
271508	125622974	llmg_0095	90229	90849	+	206	COG0400R	esterase
271508	125622975	llmg_0096	90917	92086	+	389	COG0346E	glyoxylase
271508	125622976	llmg_0097	92097	92687	+	196	COG1853R	flavoprotein oxygenase
271509	125622977	llmg_0098	92769	92918	-	49	COG0267J	50S ribosomal protein L33
271509	125622978	llmg_0099	92948	93121	-	57	COG0333J	50S ribosomal protein L32
1968349	125622979	llmg_0100	93484	95265	+	593	COG2217P	cation-transporting ATPase
1968350	125622980	llmg_0101	95452	96300	+	282	COG4705S	hypothetical protein
271510	125622981	llmg_0102	96310	97095	-	261	COG1475K	chromosome partitioning protein parA
271510	125622982	llmg_0103	97150	98409	-	419	COG2256L	recombination factor protein RarA
271510	125622983	llmg_0104	98453	98995	-	180	COG1247M	acetyltransferase
271511	125622984	llmg_0105	99114	99581	+	155	-	hypothetical protein
271511	125622985	llmg_0106	99611	101164	+	517	COG0488R	ABC transporter ATP-binding protein
1968351	125622986	llmg_0107	101239	101523	+	94	-	hypothetical protein
271512	125622987	llmg_0108	101605	102297	+	230	COG2227H	S-adenosylmethionine-dependent methyltransferase
271512	125622988	llmg_0109	102281	102772	+	163	-	hypothetical protein
271512	125622989	llmg_0110	102785	103738	+	317	COG2264J	50S ribosomal protein L11 methyltransferase
271513	125622990	llmg_0111	103858	104610	+	250	COG1385S	16S ribosomal RNA methyltransferase RsmE
271513	125622991	llmg_0112	104640	105596	+	318	COG0726G	xylanase/chitin deacetylase
1968352	125622992	llmg_0113	105797	108019	+	740	COG0317TK	GTP pyrophosphokinase
1968353	125622993	llmg_0114	108034	108969	-	311	COG0463M	glycosyl transferase family protein
271514	125622994	llmg_0115	109228	109683	+	151	COG1490J	D-tyrosyl-tRNA(Tyr) deacylase
271514	125622995	llmg_0116	109676	110680	+	334	COG3548S	hypothetical protein
271514	125622996	llmg_0117	110683	111306	+	207	COG1011R	hypothetical protein
1968354	125622997	llmg_0118	111440	112837	+	465	COG0833E	amino-acid transporter
1968355	125622998	llmg_0119	112986	113648	+	220	COG0204I	acyltransferase
1968356	125622999	llmg_0120	113679	114197	-	172	COG1846K	MarR family transcriptional regulator
1968357	125623000	llmg_0121	114407	114697	+	96	COG2963L	hypothetical protein
1968358	125623001	llmg_0122	114793	115554	+	253	COG2801L	transposase for insertion sequence element IS904A
1968359	125623002	llmg_0123	115603	116247	-	214	COG1182I	acyl carrier protein
1968360	125623003	llmg_0124	116422	119019	+	865	COG0653U	preprotein translocase subunit SecA
1968361	125623004	llmg_0125	119149	120186	+	345	COG0722E	phospho-2-dehydro-3-deoxyheptonate aldolase
271515	125623005	llmg_0126	120435	120701	+	88	COG1925G	phosphocarrier protein HPr
271515	125623006	llmg_0127	120704	122431	+	575	COG1080G	phosphoenolpyruvate-protein phosphotransferase
1968362	125623007	llmg_0128	123002	123301	-	99	COG0718S	hypothetical protein
1968363	125623008	llmg_0129	123407	123694	+	95	-	hypothetical protein
1968364	125623009	llmg_0130	123974	124918	-	314	COG1073R	hypothetical protein
1968365	125623010	llmg_0131	125070	126458	+	462	-	hypothetical protein
1968366	125623011	llmg_0132	126644	126964	+	106	COG2076P	small multidrug resistance protein
1968367	125623012	llmg_0133	127087	128250	+	387	COG2814G	multidrug resistance protein
271516	125623013	llmg_0134	128554	129504	+	316	COG0463M	bactoprenol glucosyl transferase
271516	125623014	llmg_0135	129488	130723	+	411	-	hypothetical protein
271517	125623015	llmg_0136	131117	131638	+	173	COG0642T	sensor protein kinase
271517	125623016	llmg_0137	131705	133078	+	457	-	permease
271518	125623017	llmg_0138	134045	135241	+	398	COG0137E	argininosuccinate synthase
271518	125623018	llmg_0139	135270	136649	+	459	COG0165E	argininosuccinate lyase
1968368	125623019	llmg_0140	136666	137811	-	381	COG2814G	multidrug resistance efflux pump
1968369	125623020	llmg_0141	138054	138629	+	191	COG1309K	transcriptional regulator
271519	125623021	llmg_0142	138786	139139	+	117	COG0594J	ribonuclease P
271519	125623022	llmg_0143	139136	139945	+	269	COG0706U	preprotein translocase subunit
1968370	125623023	llmg_0144	140033	140947	+	304	COG1847R	hypothetical protein
1968371	125623024	llmg_0145	141079	141213	+	44	-	50S ribosomal protein L34
271520	125623025	llmg_0146	141388	142299	+	303	COG4989R	aryl-alcohol dehydrogenase
271520	125623026	llmg_0147	142360	142620	+	86	COG1476K	lambda repressor-like, DNA-binding
1968372	125623027	llmg_0148	142809	143009	+	66	-	hypothetical protein
1968373	125623028	llmg_0149	143092	143772	+	226	COG1266R	hypothetical protein
271521	125623029	llmg_0150	144067	144333	+	88	COG4472S	hypothetical protein
271521	125623030	llmg_0151	144333	144764	+	143	COG0816L	Holliday junction resolvase-like protein
1968374	125623031	llmg_0152	144865	145188	+	107	COG3906S	hypothetical protein
1968375	125623032	llmg_0153	145218	145769	-	183	COG3548S	hypothetical protein
271522	125623033	llmg_0154	145859	146644	-	261	COG1028IQR	carbonyl reductase
271522	125623034	llmg_0155	146664	146975	-	103	COG4367S	hypothetical protein
271522	125623035	llmg_0156	146985	147770	-	261	COG3967M	oxidoreductase dltE
1968376	125623036	llmg_0157	147888	148433	+	181	COG1309K	transcriptional regulator
1968377	125623037	llmg_0158	148498	150441	-	647	COG0296G	GlgB protein
1968378	125623038	llmg_0159	150562	150882	-	106	-	hypothetical protein
271523	125623039	llmg_0160	151041	151679	+	212	COG0778C	oxygen-insensitive NAD(P)H nitroreductase
271523	125623040	llmg_0161	151722	152270	+	182	COG1309K	HTH-type transcriptional regulator
271524	125623041	llmg_0162	152726	154126	+	466	COG4932M	hypothetical protein
271524	125623042	llmg_0163	154139	154453	+	104	-	transcriptional regulator
1968379	125623043	llmg_0164	154740	155888	-	382	COG0343J	queuine tRNA-ribosyltransferase
1968380	125623044	llmg_0165	156088	156777	+	229	COG5523S	hypothetical protein
1968381	125623045	llmg_0167	158195	158632	-	145	COG1832R	hypothetical protein
1968382	125623046	llmg_0168	158769	159554	+	261	-	deoxyribonuclease
1968383	125623047	llmg_0169	159944	160183	+	79	-	hypothetical protein
1968384	125623048	llmg_0170	160381	161961	+	526	COG1807M	hypothetical protein
1968385	125623049	llmg_0171	162090	163304	+	404	COG0436E	aminotransferase
1968386	125623050	llmg_0172	163457	164245	+	262	COG4465K	transcriptional repressor CodY
1968387	125623051	llmg_0173	164352	164471	+	39	-	hypothetical protein
271525	125623052	llmg_0174	164523	164828	+	101	COG0721J	aspartyl/glutamyl-tRNA amidotransferase subunit C
271525	125623053	llmg_0175	164828	166288	+	486	COG0154J	aspartyl/glutamyl-tRNA amidotransferase subunit A
271525	125623054	llmg_0176	166313	167746	+	477	COG0064J	aspartyl/glutamyl-tRNA amidotransferase subunit B
1968388	125623055	llmg_0177	167870	169369	+	499	COG0154J	amidase
1968389	125623056	llmg_0178	169436	170776	-	446	COG0534V	damage-inducible protein DinF
1968390	125623057	llmg_0180	170956	171153	-	65	COG1278K	cold shock-like protein cspE
271526	125623058	llmg_0181	171272	171805	+	177	COG0212H	5-formyltetrahydrofolate cyclo-ligase
271526	125623059	llmg_0182	171795	172487	+	230	COG0705R	rhomboid-related protein 1
271527	125623060	llmg_0183	172586	173017	+	143	-	hypothetical protein
271527	125623061	llmg_0184	173038	173418	+	126	COG0346E	lactoylglutathione lyase
1968391	125623062	llmg_0185	173529	174581	+	350	COG4552R	acetyltransferase
1968392	125623063	llmg_0186	174930	176021	+	363	COG3589S	hypothetical protein
1968393	125623064	llmg_0187	176121	177605	+	494	COG1455G	cellobiose-specific PTS system IIC component
271528	125623065	llmg_0188	177731	177937	+	68	-	hypothetical protein
271528	125623066	llmg_0189	177934	178128	+	64	-	hypothetical protein
271529	125623067	llmg_0190	178257	179693	+	478	COG2723G	Beta-glucosidase A
271529	125623068	llmg_0191	179759	180211	+	150	COG0756F	deoxyuridine 5'-triphosphate nucleotidohydrolase
271530	125623069	llmg_0192	180304	181644	+	446	COG0737F	5'-nucleotidase
271530	125623070	llmg_0193	181659	182426	+	255	COG4470S	hypothetical protein
1968394	125623071	llmg_0194	182618	183715	+	365	COG0820R	ribosomal RNA large subunit methyltransferase N
1968395	125623072	llmg_0195	183963	184574	+	203	COG0778C	NADH dehydrogenase
1968396	125623073	llmg_0196	184725	185705	+	326	COG0142H	prenyl transferase
1968397	125623074	llmg_0197	185902	186807	+	301	COG1575H	1,4-dihydroxy-2-naphthoate octaprenyltransferase
1968398	125623075	llmg_0198	186846	187973	-	375	-	hypothetical protein
1968399	125623076	llmg_0199	188447	190522	-	691	COG0370P	ferrous iron transport protein B
1968400	125623077	llmg_0200	190625	191101	-	158	COG1918P	ferrous iron transport protein A
1968401	125623078	llmg_0201	191414	191842	+	142	COG0229O	methionine sulfoxide reductase B
271531	125623079	llmg_0202	191970	193634	-	554	COG1461R	kinase related to dihydroxyacetone kinase
271531	125623080	llmg_0203	193634	194002	-	122	COG1302S	hypothetical protein
1968402	125623081	llmg_0204	194276	194470	-	64	COG0227J	50S ribosomal protein L28
1968403	125623082	llmg_0205	194607	195266	+	219	COG4858S	hypothetical protein
271532	125623083	llmg_0206	195461	196330	+	289	COG1209M	glucose-1-phosphate thymidylyltransferase
271532	125623084	llmg_0207	196330	196923	+	197	COG1898M	dTDP-4-keto-6-deoxyglucose-3,5-epimerase
271532	125623085	llmg_0208	196923	197177	+	84	-	hypothetical protein
271532	125623086	llmg_0209	197217	198269	+	350	COG1088M	dTDP-glucose 4,6-dehydratase
1968404	125623087	llmg_0210	198457	199356	+	299	COG1091M	dTDP-4-dehydrorhamnose reductase
271533	125623088	llmg_0211	199519	200727	+	402	COG0438M	rhamnosyltransferase RgpA
271533	125623089	llmg_0212	200717	201658	+	313	COG0463M	rhamnosyltransferase RgpB
271533	125623090	llmg_0213	201655	202464	+	269	COG1682GM	capsule polysaccharide export inner-membrane protein RgpC
271533	125623091	llmg_0214	202479	203672	+	397	COG1134GM	polysaccharide ABC transporter ATP-binding protein
271533	125623092	llmg_0215	203650	205041	+	463	COG4713S	hypothetical protein
271533	125623093	llmg_0216	205049	206005	+	318	COG1215M	glycosyltransferase RgpE
271533	125623094	llmg_0217	205995	207761	+	588	COG3754M	alpha-L-Rha alpha-1,3-L-rhamnosyltransferase
271534	125623095	llmg_0218	207843	208580	+	245	COG1216R	glycosyl transferase family protein
271534	125623096	llmg_0219	208580	208933	+	117	COG2456S	hypothetical protein
271534	125623097	llmg_0220	208969	209763	+	264	-	glycosyl transferase family protein
271534	125623098	llmg_0221	209769	210761	+	330	COG0463M	glycosyl transferase family protein
271534	125623099	llmg_0222	210754	211752	+	332	-	hypothetical protein
271535	125623100	llmg_0223	211819	212853	+	344	-	hypothetical protein
271535	125623101	llmg_0224	212853	213983	+	376	COG0562M	Glf1 protein
271535	125623102	llmg_0225	213980	215398	+	472	COG2244R	O-antigen transporter
271535	125623103	llmg_0226	215427	217226	+	599	-	surface protein
271535	125623104	llmg_0227	217228	218283	+	351	COG4713S	hypothetical protein
271535	125623105	llmg_0228	218280	218654	+	124	-	hypothetical protein
1968405	125623106	llmg_0229	218798	220096	-	432	COG3757M	hypothetical protein
1968406	125623107	llmg_0230	220476	221957	+	493	COG0516F	inosine 5'-monophosphate dehydrogenase
1968407	125623108	llmg_0231	222183	223328	+	381	COG1161R	GTP-binding protein YqeH
1968408	125623109	llmg_0232	223423	223926	+	167	COG1051F	hypothetical protein
1968409	125623110	llmg_0233	224009	225253	+	414	COG2262R	GTP-binding protein HflX
1968410	125623111	llmg_0234	225382	225708	-	108	-	hypothetical protein
1968411	125623112	llmg_0235	225877	226191	+	104	COG1534J	hypothetical protein
271536	125623113	llmg_0236	226266	226865	+	199	COG1057H	nicotinate-nucleotide adenylyltransferase
271536	125623114	llmg_0237	226858	227448	+	196	COG1713H	hydrolase
271536	125623115	llmg_0238	227495	227926	+	143	COG1246E	hypothetical protein
1968412	125623116	llmg_0239	228093	228452	+	119	COG0799S	hypothetical protein
271537	125623117	llmg_0240	228552	229286	+	244	COG2227H	hypothetical protein
271537	125623118	llmg_0241	229336	230475	+	379	COG1323R	hypothetical protein
1968413	125623119	llmg_0242	230628	231344	+	238	COG0217S	hypothetical protein
1968414	125623120	llmg_0244	232047	232706	+	219	COG0692L	uracil-DNA glycosylase
271538	125623121	llmg_0245	232743	233654	-	303	COG0604CR	zinc-binding dehydrogenase
271538	125623122	llmg_0246	233677	234555	-	292	COG0702MG	hypothetical protein
271538	125623123	llmg_0247	234577	235416	-	279	COG0451MG	UDP-glucose 4-epimerase
1968415	125623124	llmg_0248	235620	236165	+	181	COG1309K	TetR family transcriptional regulator
1968416	125623125	llmg_0249	236277	237737	-	486	COG2814G	transporter
1968417	125623126	llmg_0250	237923	238294	+	123	COG0789K	MerR family transcriptional regulator
1968418	125623127	llmg_0251	238375	238551	+	58	-	30S ribosomal protein S21
1968419	125623128	llmg_0252	238659	239471	+	270	COG0561R	hypothetical protein
271539	125623129	llmg_0253	239673	240869	+	398	COG0126G	phosphoglycerate kinase
271539	125623130	llmg_0254	240927	241601	+	224	COG1011R	cryptic haloacid dehalogenase 1
1968420	125623131	llmg_0255	241721	242707	+	328	COG2376G	DhaKLM operon coactivator DhaQ
271540	125623132	llmg_0257	244314	244892	+	192	COG2376G	dihydroxyacetone kinase DhaM
271540	125623133	llmg_0258	244889	245260	+	123	COG3412S	hypothetical protein
1968421	125623134	llmg_0260	245939	247321	-	460	COG4690E	PepDA protein
1968422	125623135	llmg_0262	248309	249451	+	380	COG0842V	ABC transporter permease
1968423	125623136	llmg_0263	249574	250743	+	389	COG1092R	methyltransferase
1968424	125623137	llmg_0264	250908	252830	+	640	COG3855G	fructose-bisphosphatase
1968425	125623138	llmg_0265	253062	254336	-	424	COG2081R	flavoprotein
1968426	125623139	llmg_0266	254374	255204	+	276	COG0063G	sugar kinase
1968427	125623140	llmg_0267	255275	255688	+	137	COG5562R	hypothetical protein
271541	125623141	llmg_0268	255940	257721	+	593	COG1132V	ABC transporter ATP-binding protein
271541	125623142	llmg_0269	257718	259616	+	632	COG1132V	ABC transporter ATP-binding and permease
1968428	125623143	llmg_0270	259707	260372	+	221	COG3597S	hypothetical protein
271542	125623144	llmg_0271	260420	261439	-	339	COG0673R	Gfo/Idh/MocA family oxidoreductase
271542	125623145	llmg_0272	261423	261590	-	55	-	hypothetical protein
1968429	125623146	llmg_0273	261789	262265	-	158	COG1854T	S-ribosylhomocysteinase
1968430	125623147	llmg_0274	262484	262717	+	77	-	hypothetical protein
1968431	125623148	llmg_0275	262808	262948	+	46	-	hypothetical protein
1968432	125623149	llmg_0276	263015	263860	+	281	COG0656R	aldo/keto reductase
1968433	125623150	llmg_0277	264100	264612	+	170	COG1335Q	amidase
271543	125623151	llmg_0278	264727	265275	+	182	-	hypothetical protein
271543	125623152	llmg_0279	265272	265556	+	94	-	hypothetical protein
1968434	125623153	llmg_0280	265605	266918	-	437	COG1705NU	N-acetylglucosaminidase
271544	125623154	llmg_0281	267262	269505	+	747	COG1328F	anaerobic ribonucleoside triphosphate reductase
271544	125623155	llmg_0282	269508	270107	+	199	COG0602O	anaerobic ribonucleoside-triphosphate reductase activating protein
1968435	125623156	llmg_0283	270179	270688	-	169	-	hypothetical protein
1968436	125623157	llmg_0284	270892	272277	+	461	COG1196D	hypothetical protein
1968437	125623158	llmg_0286	273847	275316	-	489	-	hypothetical protein
271545	125623159	llmg_0287	276119	276952	+	277	COG1122P	cobalt transporter ATP-binding subunit
271545	125623160	llmg_0288	277084	277950	+	288	COG1122P	cobalt transporter ATP-binding subunit
271545	125623161	llmg_0289	277950	278750	+	266	COG0619P	cobalt ABC transporter permease
271545	125623162	llmg_0290	278772	279383	+	203	-	hypothetical protein
1968438	125623163	llmg_0291	279596	280366	+	256	COG2171E	2,3,4,5-tetrahydropyridine-2,6-carboxylate N-succinyltransferase
1968439	125623164	llmg_0292	280504	281634	+	376	COG1473R	hippurate hydrolase
1968440	125623165	llmg_0293	281791	282912	+	373	COG0726G	endo-1,4-beta-xylanase D
1968441	125623166	llmg_0294	283549	283656	+	35	-	hypothetical protein
1968442	125623167	llmg_0295	283783	285207	+	474	-	hypothetical protein
1968443	125623168	llmg_0296	285418	286029	+	203	COG0522J	30S ribosomal protein S4
1968444	125623169	llmg_0297	286157	288298	+	713	COG2183K	transcription accessory protein TEX
1968445	125623170	llmg_0298	288431	288874	+	147	COG3091S	hypothetical protein
1968446	125623171	llmg_0299	289175	290209	+	344	COG1816F	adenosine deaminase
271546	125623172	llmg_0300	290224	290661	-	145	-	hypothetical protein
271546	125623173	llmg_0301	290697	291065	-	122	COG0789K	MerR family transcriptional regulator
1968447	125623174	llmg_0302	291217	292902	-	561	COG0595R	Zn-dependent hydrolase
1968448	125623175	llmg_0304	293096	293326	-	76	COG5503S	hypothetical protein
1968449	125623176	llmg_0305	293431	293568	+	45	-	hypothetical protein
271547	125623177	llmg_0306	293664	294389	+	241	COG1214O	O-sialoglycoprotein endopeptidase
271547	125623178	llmg_0307	294343	294912	+	189	COG0456R	ribosomal-protein-alanine N-acetyltransferase
271547	125623179	llmg_0308	294909	295379	+	156	COG0456R	ribosomal-protein-alanine acetyltransferase
271547	125623180	llmg_0309	295382	296407	+	341	COG0533O	DNA-binding/iron metalloprotein/AP endonuclease
271547	125623181	llmg_0310	296422	296622	+	66	-	hypothetical protein
1968450	125623182	llmg_0311	296970	297761	-	263	-	hypothetical protein
1968451	125623183	llmg_0312	298060	299109	+	349	COG3221P	phosphonate ABC transporter phosphonate-binding protein phnD
271548	125623184	llmg_0313	299225	299965	+	246	COG3638P	phosphonates import ATP-binding protein phnC
271548	125623185	llmg_0314	299966	300778	+	270	COG3639P	phosphonate transport system permease phnB
271548	125623186	llmg_0315	300798	301607	+	269	COG3639P	phosphonate ABC transporter permease
271548	125623187	llmg_0316	301611	303173	+	520	COG0737F	2,3-cyclic-nucleotide 2'phosphodiesterase
1968452	125623188	llmg_0317	303317	303436	+	39	-	hypothetical protein
1968453	125623189	llmg_0318	303499	303981	+	160	COG2077O	thiol peroxidase
1968454	125623190	llmg_0319	304150	306690	+	846	COG0308E	PepN protein
1968455	125623191	llmg_0320	306738	307928	-	396	COG2814G	multidrug-efflux transporter protein
271549	125623192	llmg_0321	308410	308883	-	157	COG1846K	MarR family transcriptional regulator
271549	125623193	llmg_0322	308880	310163	-	427	COG0053P	cation transporter
1968456	125623194	llmg_0323	310439	310789	+	116	COG1695K	PadR-like family transcriptional regulator
271550	125623195	llmg_0324	311092	312831	+	579	COG1132V	multidrug resistance protein C
271550	125623196	llmg_0325	312835	314829	+	664	COG1132V	multidrug resistance protein D
271551	125623197	llmg_0326	315003	316265	+	420	COG0766M	UDP-N-acetylglucosamine 1-carboxyvinyltransferase
271551	125623198	llmg_0327	316311	316529	+	72	COG4443S	hypothetical protein
271552	125623199	llmg_0328	316793	317443	+	216	-	hypothetical protein
271552	125623200	llmg_0329	317445	319160	+	571	COG1132V	ABC transporter ATP binding and permease
1968457	125623201	llmg_0330	319313	320194	+	293	COG2211G	permease
271553	125623202	llmg_0331	320425	320781	-	118	-	hypothetical protein
271553	125623203	llmg_0332	320805	321353	-	182	COG1268R	hypothetical protein
1968458	125623204	llmg_0333	321464	321940	-	158	COG2606S	hypothetical protein
1968459	125623205	llmg_0334	322003	322551	-	182	COG3859S	hypothetical protein
271554	125623206	llmg_0335	323286	324146	+	286	COG1464P	D-methionine-binding lipoprotein plpA precursor
271554	125623207	llmg_0336	324291	325151	+	286	COG1464P	D-methionine-binding lipoprotein plpB precursor
271554	125623208	llmg_0338	325297	326160	+	287	COG1464P	D-methionine-binding lipoprotein plpC precursor
271554	125623209	llmg_0339	326229	326999	+	256	COG1028IQR	acetoin(diacetyl)reductase
271554	125623210	llmg_0340	327015	327875	+	286	COG1464P	D-methionine-binding lipoprotein plpD precursor
271554	125623211	llmg_0341	327999	329105	+	368	COG1135P	amino acid ABC transporter ATP binding protein
271554	125623212	llmg_0342	329105	329800	+	231	COG2011P	amino acid ABC transporter permease
271554	125623213	llmg_0343	329843	330391	+	182	COG4720S	hypothetical protein
271555	125623214	llmg_0344	330510	332207	+	565	COG1123R	cobalt ABC transporter ATP-binding protein
271555	125623215	llmg_0345	332200	333021	+	273	COG0619P	cobalt ABC transporter permease
271556	125623216	llmg_0346	333550	334329	+	259	COG1120PH	ferrichrome ABC transporter fhuC
271556	125623217	llmg_0347	334322	335272	+	316	COG0609P	ferrichrome ABC transporter permease
271556	125623218	llmg_0348	335273	336211	+	312	COG0609P	ferrichrome ABC transporter permease
271556	125623219	llmg_0349	336295	337236	+	313	COG0614P	ferrichrome ABC transporter substrate-binding protein
1968460	125623220	llmg_0350	337298	338203	+	301	COG0583K	HTH-type transcriptional regulator fhuR
271557	125623221	llmg_0351	338265	339440	-	391	COG2814G	arabinose efflux permease
271557	125623222	llmg_0352	339453	340271	-	272	COG0656R	aldo/keto reductase
271558	125623223	llmg_0353	340413	340760	+	115	COG1733K	transcriptional regulator
271558	125623224	llmg_0354	340804	341196	+	130	COG0346E	glyoxylase
1968461	125623225	llmg_0355	341375	342076	+	233	COG0588G	phosphoglyceromutase
271559	125623226	llmg_0356	342254	342817	+	187	COG0450O	alkyl hydroperoxide reductase
271559	125623227	llmg_0357	342883	344409	+	508	COG3634O	alkyl hydroperoxide reductase
1968462	125623228	llmg_0358	344604	346769	+	721	COG0768M	penicillin-binding protein 2B
271560	125623229	llmg_0359	346899	347495	+	198	COG0353L	recombination protein RecR
271560	125623230	llmg_0360	347614	348663	+	349	COG1181M	D-alanyl-alanine synthetase A
1968463	125623231	llmg_0361	348927	350249	+	440	COG0770M	UDP-N-acetylmuramoyl-tripeptide--D-alanyl-D-alanine ligase
1968464	125623232	llmg_0362	350418	352070	+	550	COG4166E	dipeptide-binding protein precursor
271561	125623233	llmg_0364	354096	355007	+	303	COG0601EP	dipeptide transport system permease dppB
271561	125623234	llmg_0365	355023	356054	+	343	COG1173EP	dipeptide transport system permease dppC
271561	125623235	llmg_0366	356057	357106	+	349	COG0444EP	dipeptide transport ATP-binding protein dppD
271561	125623236	llmg_0367	357106	358044	+	312	COG1123R	dipeptide transport ATP-binding protein dppF
1968465	125623237	llmg_0368	358445	360016	+	523	COG4108J	peptide chain release factor 3
1968466	125623238	llmg_0369	360338	361993	+	551	COG0513LKJ	ATP-dependent RNA helicase
1968467	125623239	llmg_0370	362113	362202	-	29	-	hypothetical protein
1968468	125623240	llmg_0371	362691	363602	+	303	COG1159R	GTP-binding protein Era
1968469	125623241	llmg_0372	363700	365292	+	530	COG0367E	asparagine synthetase B
1968470	125623242	llmg_0373	365484	366302	+	272	COG0266L	formamidopyrimidine-DNA glycosylase
1968471	125623243	llmg_0374	366455	367618	+	387	COG0468L	recombinase A
271562	125623244	llmg_0375	367634	369016	-	460	COG1113E	amino acid permease
271562	125623245	llmg_0376	369088	370467	-	459	COG1113E	amino acid permease
271563	125623246	llmg_0377	370614	370994	+	126	COG3679S	hypothetical protein
271563	125623247	llmg_0378	370969	371292	+	107	COG4471S	hypothetical protein
1968472	125623248	llmg_0379	371516	372034	+	172	-	hypothetical protein
1968473	125623249	llmg_0380	372098	372691	-	197	COG4116S	hypothetical protein
1968474	125623250	llmg_0381	372911	373717	+	268	COG3739S	hypothetical protein
271564	125623251	llmg_0382	373905	374564	+	219	COG2357S	GTP pyrophosphokinase
271564	125623252	llmg_0383	374551	375363	+	270	COG0061G	inorganic polyphosphate/ATP-NAD kinase
271564	125623253	llmg_0384	375363	376244	+	293	COG0564J	ribosomal large subunit pseudouridine synthase
1968475	125623254	llmg_0385	376287	377120	-	277	COG0652O	cyclophilin type peptidyl-prolyl cis-trans isomerase
1968476	125623255	llmg_0386	377428	378861	+	477	COG0833E	amino-acid permease lysQ
271565	125623256	llmg_0387	379021	379824	+	267	COG0431R	hypothetical protein
271565	125623257	llmg_0388	379821	380798	+	325	COG1477H	thiamine biosynthesis lipoprotein apbE precursor
1968477	125623258	llmg_0389	380881	382365	-	494	COG1190J	lysyl-tRNA synthetase
1968478	125623259	llmg_0390	382562	383380	-	272	COG0583K	LysR family transcriptional regulator
1968479	125623260	llmg_0391	383544	384539	+	331	COG2855S	hypothetical protein
1968480	125623261	llmg_0392	384757	385701	-	314	COG0039C	L-lactate dehydrogenase
1968481	125623262	llmg_0393	386016	386837	-	273	COG0583K	LysR family transcriptional regulator
1968482	125623263	llmg_0394	386993	387967	+	324	COG1275P	permease
1968483	125623264	llmg_0395	388323	389543	+	406	COG0301H	thiamine biosynthesis protein ThiI
1968484	125623265	llmg_0397	391309	391914	+	201	COG1182I	NAD(P)H dehydrogenase (quinone)
1968485	125623266	llmg_0398	392012	392446	+	144	COG1764O	hypothetical protein
1968486	125623267	llmg_0399	392501	394543	-	680	COG0025P	Na+/H+ antiporter
1968487	125623268	llmg_0400	394634	395104	-	156	-	hypothetical protein
1968488	125623269	llmg_0401	395229	396488	-	419	COG0162J	tyrosyl-tRNA synthetase
1968489	125623270	llmg_0402	396633	399071	+	812	COG0744M	penicillin-binding protein 1B
1968490	125623271	llmg_0403	399112	400179	-	355	COG1363G	glutamyl-aminopeptidase
271566	125623272	llmg_0405	400282	400566	+	94	-	hypothetical protein
271566	125623273	llmg_0406	400611	400928	+	105	COG0526OC	thioredoxin H-type
1968491	125623274	llmg_0407	401034	401660	+	208	COG0073R	phenylalanyl-tRNA synthetase beta chain
1968492	125623275	llmg_0408	401822	403162	+	446	COG0446R	NADH oxidase
1968493	125623276	llmg_0409	403253	403642	+	129	COG0629L	single-stranded DNA-binding protein
1968494	125623277	llmg_0410	403761	404045	+	94	COG0234O	co-chaperonin GroES
1968495	125623278	llmg_0411	404132	405760	+	542	COG0459O	molecular chaperone GroEL
1968496	125623279	llmg_0412	405810	406622	-	270	COG1235R	ribonuclease Z
271567	125623280	llmg_0413	406813	408240	-	475	COG5002T	sensor histidine kinase
271567	125623281	llmg_0414	408233	408934	-	233	COG0745TK	two-component system regulator
1968497	125623282	llmg_0415	409112	409747	+	211	COG0125F	thymidylate kinase
271568	125623283	llmg_0416	409880	410740	+	286	COG0470L	DNA polymerase III subunit delta'
271568	125623284	llmg_0417	410790	411572	+	260	COG1774S	hypothetical protein
271568	125623285	llmg_0418	411565	411891	+	108	COG4467S	DNA replication intiation control protein YabA
271568	125623286	llmg_0419	411891	412766	+	291	COG0313R	hypothetical protein
1968498	125623287	llmg_0420	412844	413035	-	63	-	hypothetical protein
271569	125623288	llmg_0421	413110	413922	-	270	COG1682GM	daunorubicin resistance transmembrane protein
271569	125623289	llmg_0422	413935	414072	-	45	-	hypothetical protein
271569	125623290	llmg_0423	414082	414864	-	260	COG1131V	daunorubicin resistance ABC transporter ATP-binding subunit
1968499	125623291	llmg_0424	414996	415496	+	166	COG1846K	transcriptional regulator
1968500	125623292	llmg_0425	415627	416559	-	310	COG1577I	mevalonate kinase
271570	125623293	llmg_0426	416868	417824	+	318	COG3407I	diphosphomevalonate decarboxylase
271570	125623294	llmg_0427	417811	418800	+	329	COG1577I	phosphomevalonate kinase
1968501	125623295	llmg_0428	418923	419972	+	349	COG1304C	isopentenyl pyrophosphate isomerase
1968502	125623296	llmg_0429	420126	420746	+	206	COG0605P	SodA protein
1968503	125623297	llmg_0430	420997	423351	+	784	COG1966T	carbon starvation protein A
1968504	125623298	llmg_0431	423532	424191	-	219	COG1182I	acyl carrier protein phosphodiesterase 2
1968505	125623299	llmg_0432	424278	425216	+	312	COG2378K	transcriptional regulator
271571	125623300	llmg_0433	425365	426705	+	446	COG0513LKJ	ATP-dependent RNA helicase
271571	125623301	llmg_0434	426709	427293	+	194	COG1434S	hypothetical protein
271572	125623302	llmg_0435	427409	428155	+	248	COG1737K	HTH-type transcriptional regulator
271572	125623303	llmg_0436	428133	428228	+	31	-	hypothetical protein
1968506	125623304	llmg_0437	428397	428723	+	108	COG1440G	cellobiose-specific PTS system IIB component
1968507	125623305	llmg_0438	428806	429156	+	116	COG1447G	cellobiose-specific PTS system IIA component
1968508	125623306	llmg_0439	429250	429978	+	242	COG1737K	LacI family transcriptional regulator
271573	125623307	llmg_0440	430271	431608	+	445	COG1455G	cellobiose-specific PTS system IIC component
271573	125623308	llmg_0441	431698	433134	+	478	COG2723G	6-phospho-beta-glucosidase
1968509	125623309	llmg_0442	433420	433701	+	93	-	hypothetical protein
271574	125623310	llmg_0443	433884	434060	+	58	-	hypothetical protein
271574	125623311	llmg_0444	434066	436126	+	686	COG0272L	NAD-dependent DNA ligase LigA
1969371	162329651	llmg_0445	436267	437298	+	343	COG1597IR	lipid kinase
1968510	125623313	llmg_0446	437518	438654	+	378	COG3839G	multiple sugar-binding transport ATP-binding protein
1968511	125623314	llmg_0447	438961	442632	+	1223	COG0674C	NifJ protein
271575	125623315	llmg_0448	442807	443685	+	292	COG1624S	hypothetical protein
271575	125623316	llmg_0449	443675	443962	+	95	COG4856S	hypothetical protein
271575	125623317	llmg_0450	443980	444633	+	217	COG4856S	hypothetical protein
1968512	125623318	llmg_0451	444678	446036	+	452	COG1109G	phosphoglucosamine mutase
1968513	125623319	llmg_0452	446110	446826	-	238	COG2188K	trehalose operon transcriptional repressor
1968514	125623320	llmg_0453	446937	447422	+	161	COG2190G	sucrose-specific PTS enzyme IIABC
271576	125623321	llmg_0454	447563	449128	+	521	COG1263G	beta-glucoside-specific PTS system IIABC component
271576	125623322	llmg_0455	449195	451504	+	769	COG1554G	trehalose/maltose hydrolase
1968515	125623323	llmg_0456	451657	452322	+	221	COG0637R	beta-phosphoglucomutase
1968516	125623324	llmg_0457	452381	453148	-	255	COG0657I	lipase/esterase
1968517	125623325	llmg_0458	453258	453956	+	232	-	hypothetical protein
271577	125623326	llmg_0459	454115	454561	+	148	COG0802R	hypothetical protein
271577	125623327	llmg_0460	454558	455076	+	172	COG1670J	acetyltransferase
1968518	125623328	llmg_0461	455181	456560	+	459	COG1316K	transcriptional regulator
271578	125623329	llmg_0462	456961	457722	+	253	COG0101J	tRNA pseudouridine synthase A
271578	125623330	llmg_0463	457756	458544	+	262	COG0351H	phosphomethylpyrimidine kinase
271578	125623331	llmg_0464	458584	459084	+	166	COG4720S	hypothetical protein
271578	125623332	llmg_0465	459065	459607	+	180	COG4475S	hypothetical protein
271578	125623333	llmg_0466	459608	460744	+	378	COG0075E	aminotransferase
1968519	125623334	llmg_0467	461021	462628	+	535	COG0504F	CTP synthetase
271579	125623335	llmg_0468	462840	463676	+	278	-	hypothetical protein
271579	125623336	llmg_0469	463673	464230	+	185	-	hypothetical protein
271580	125623337	llmg_0470	464462	465343	+	293	COG3170NU	hypothetical protein
271580	125623338	llmg_0471	465350	465922	+	190	-	hypothetical protein
271580	125623339	llmg_0472	465930	466493	+	187	-	hypothetical protein
271581	125623340	llmg_0473	466853	467446	+	197	-	hypothetical protein
271581	125623341	llmg_0474	467450	467908	+	152	-	hypothetical protein
271581	125623342	llmg_0475	467926	468840	+	304	COG0039C	malate/lactate dehydrogenase
1968520	125623343	llmg_0476	468875	469747	-	290	COG4420S	hypothetical protein
1968521	125623344	llmg_0477	470104	470304	-	66	-	hypothetical protein
271582	125623345	llmg_0478	470360	470872	-	170	COG3613F	nucleoside deoxyribosyltransferase
271582	125623346	llmg_0479	470856	471410	-	184	COG1611R	hypothetical protein
271582	125623347	llmg_0480	471410	472063	-	217	COG1428F	deoxyguanosine kinase
271583	125623348	llmg_0481	472626	473660	+	344	COG2274V	hypothetical protein
271583	125623349	llmg_0482	473713	474897	+	394	COG4990S	hypothetical protein
1968522	125623350	llmg_0483	475040	478252	+	1070	COG0587L	DNA polymerase III DnaE
1968523	125623351	llmg_0484	478340	479329	+	329	COG1609K	LacI family transcriptional regulator
271584	125623352	llmg_0485	479423	479818	+	131	-	hypothetical protein
271584	125623353	llmg_0486	479811	480086	+	91	-	hypothetical protein
271585	125623354	llmg_0487	480171	482471	+	766	COG1554G	trehalose/maltose hydrolase
271585	125623355	llmg_0488	482525	483790	+	421	COG1653G	multiple sugar-binding protein
271586	125623356	llmg_0489	483966	484841	+	291	COG1175G	sugar transport system permease
271586	125623357	llmg_0490	484822	485673	+	283	COG0395G	sugar transport system permease
1968524	125623358	llmg_0491	485703	486356	-	217	COG1272R	hemolysin like protein
271587	125623359	llmg_0492	486558	487394	+	278	COG1307S	hypothetical protein
271587	125623360	llmg_0493	487449	488288	+	279	COG2755E	esterase
271587	125623361	llmg_0494	488285	489505	+	406	COG1472G	beta-N-acetylglucosaminidase
271587	125623362	llmg_0495	489514	490170	+	218	COG4698S	hypothetical protein
1968525	125623363	llmg_0496	490275	490550	+	91	COG0776L	HU-like DNA-binding protein
1968526	125623364	llmg_0497	490661	491158	-	165	COG0456R	hypothetical protein
271588	125623365	llmg_0498	491341	491850	+	169	COG0350L	6-O-methylguanine DNA methyltransferase
271588	125623366	llmg_0499	491865	492413	+	182	COG2169F	methylphosphotriester-DNA alkyltransferase
271588	125623367	llmg_0500	492425	493228	+	267	COG2162Q	arylamine N-acetyltransferase 2
271589	125623368	llmg_0501	493375	494184	+	269	COG1131V	ABC transporter ATP-binding protein
271589	125623369	llmg_0502	494181	494906	+	241	COG1682GM	ABC transporter permease
271590	125623370	llmg_0503	494968	495426	+	152	COG3279KT	LytR family transcriptional regulator
271590	125623371	llmg_0504	495423	495800	+	125	-	hypothetical protein
1968527	125623372	llmg_0505	495909	497054	+	381	COG1104E	pyridoxal-phosphate dependent aminotransferase
1968528	125623373	llmg_0506	497205	498083	+	292	COG0791M	hypothetical protein
1968529	125623374	llmg_0507	498140	499789	-	549	COG4166E	peptide binding protein
1968530	125623375	llmg_0508	499981	500913	-	310	COG0031E	cysteine synthase
1968531	125623376	llmg_0509	501132	502217	+	361	COG1705NU	N-acetylglucosaminidase
271591	125623377	llmg_0510	502253	502885	-	210	COG0491R	Zn-dependent hydrolase
271591	125623378	llmg_0511	502886	504967	-	693	COG0744M	penicillin-binding protein 1a
271591	125623379	llmg_0512	504954	505595	-	213	COG3331R	Holliday junction-specific endonuclease
1968532	125623380	llmg_0513	505676	506200	+	174	COG4474S	hypothetical protein
1968533	125623381	llmg_0514	506345	506746	+	133	COG1393P	hypothetical protein
271592	125623382	llmg_0515	506967	507248	+	93	COG4476S	hypothetical protein
271592	125623383	llmg_0516	507232	507993	+	253	COG0483G	myo-inositol-1(or 4)-monophosphatase
271593	125623384	llmg_0517	508088	509368	+	426	COG0766M	UDP-N-acetylglucosamine 1-carboxyvinyltransferase
271593	125623385	llmg_0518	509368	509559	+	63	-	hypothetical protein
1968534	125623386	llmg_0519	509736	511019	+	427	COG0544O	trigger factor
271594	125623387	llmg_0520	517878	519791	+	637	COG0358L	DNA primase
271594	125623388	llmg_0521	519868	521211	+	447	COG0568K	RNA polymerase sigma factor RpoD
1968535	125623389	llmg_0522	521309	522052	+	247	COG1737K	transcriptional regulator
1968536	125623390	llmg_0523	522209	523588	+	459	COG2271G	glycerol-3-phosphatase transporter
1968537	125623391	llmg_0524	523744	524346	+	200	COG4640S	hypothetical protein
271595	125623392	llmg_0525	524418	524612	+	64	-	hypothetical protein
271595	125623393	llmg_0526	524622	525887	+	421	COG4640S	hypothetical protein
271596	125623394	llmg_0527	526116	526460	+	114	-	hypothetical protein
271596	125623395	llmg_0528	526506	528752	+	748	COG0542O	ATP-dependent Clp protease ATP-binding subunit clpE
1968538	125623396	llmg_0529	528887	529357	-	156	COG1959K	transcriptional regulator
1968539	125623397	llmg_0530	529583	530596	+	337	COG0057G	glyceraldehyde 3-phosphate dehydrogenase
271597	125623398	llmg_0531	530629	530805	-	58	-	hypothetical protein
271597	125623399	llmg_0532	530821	531456	-	211	COG0242J	peptide deformylase
271598	125623400	llmg_0533	531611	532066	+	151	COG0494LR	dinucleoside polyphosphate hydrolase
271598	125623401	llmg_0534	532077	534155	+	692	COG0556L	excinuclease ABC subunit B
271599	125623402	llmg_0535	534338	535159	+	273	COG0834ET	arginine/ornithine ABC transporter substrate-binding protein
271599	125623403	llmg_0536	535174	536295	+	373	COG0624E	acetylornithine deacetylase
1968540	125623404	llmg_0538	536347	536802	-	151	COG0764I	(3R)-hydroxymyristoyl-ACP dehydratase
1968541	125623405	llmg_0539	537078	537830	+	250	COG0623I	enoyl-ACP reductase
1968542	125623406	llmg_0540	538093	539055	-	320	COG0706U	OxaA-like protein precursor
1968543	125623407	llmg_0541	539230	539988	-	252	COG0561R	alpha-phosphoglucomutase
271600	125623408	llmg_0542	540083	540673	-	196	COG4684S	hypothetical protein
271600	125623409	llmg_0543	540690	541226	-	178	COG0452H	phosphopantothenoylcysteine decarboxylase
271600	125623410	llmg_0544	541219	541914	-	231	COG0452H	phosphopantothenate--cysteine ligase
1968544	125623411	llmg_0546	542061	542246	-	61	COG1942R	4-oxalocrotonate tautomerase
271601	125623412	llmg_0547	542442	544769	+	775	COG0474P	cation transporter E1-E2 family ATPase
271601	125623413	llmg_0548	544801	544968	+	55	-	hypothetical protein
271602	125623414	llmg_0549	545001	545840	-	279	COG2801L	transposase for insertion sequence element IS981A
271602	125623415	llmg_0550	545852	546112	-	86	COG2963L	hypothetical protein
1968545	125623416	llmg_0551	546237	546833	+	198	-	hypothetical protein
1968546	125623417	llmg_0552	546982	547338	+	118	COG3607R	glyoxylase
1968547	125623418	llmg_0553	547560	547844	+	94	COG1359S	hypothetical protein
1968548	125623419	llmg_0554	548155	549330	-	391	COG3328L	transposase for insertion sequence element IS905B
271603	125623420	llmg_0555	549717	550286	+	189	COG1435F	thymidine kinase
271603	125623421	llmg_0556	550297	550740	+	147	-	hypothetical protein
271603	125623422	llmg_0557	550758	551831	+	357	COG0216J	peptide chain release factor 1
271603	125623423	llmg_0558	551831	552358	+	175	-	hypothetical protein
271603	125623424	llmg_0559	552428	553183	+	251	COG0778C	NADPH-flavin oxidoreductase
271604	125623425	llmg_0560	553288	554100	+	270	COG2890J	protoporphyrinogen oxidase
271604	125623426	llmg_0561	554134	554598	+	154	COG0456R	acetyltransferase
271604	125623427	llmg_0562	554595	555515	+	306	COG0009J	translation factor
1968549	125623428	llmg_0563	555748	556995	+	415	COG0112E	serine hydroxymethyltransferase
1968550	125623429	llmg_0564	557176	557778	+	200	COG0741M	soluble lytic murein transglycosylase
271605	125623430	llmg_0565	557905	559002	+	365	COG1932HE	phosphoserine aminotransferase
271605	125623431	llmg_0566	558999	560195	+	398	COG0111HE	D-3-phosphoglycerate dehydrogenase
271605	125623432	llmg_0567	560241	560903	+	220	COG0560E	SerB protein
1968551	125623433	llmg_0568	560940	561233	-	97	COG1254C	acylphosphatase
1968552	125623434	llmg_0570	561345	562103	+	252	COG0566J	rRNA methyltransferase
1968553	125623435	llmg_0571	562315	562704	-	129	COG1917S	hypothetical protein
271606	125623436	llmg_0572	563010	563357	+	115	COG0789K	MerR family transcriptional regulator
271606	125623437	llmg_0573	563371	563697	+	108	COG0221C	hypothetical protein
1968554	125623438	llmg_0574	563889	564332	-	147	COG0716C	flavodoxin
1968555	125623439	llmg_0576	566198	566827	+	209	COG1309K	TetR family transcriptional regulator
271607	125623440	llmg_0577	567107	567961	+	284	COG0024J	methionine aminopeptidase
271607	125623441	llmg_0578	567981	568886	+	301	COG1295S	tRNA-processing ribonuclease BN
1968556	125623442	llmg_0579	568989	569435	-	148	COG2246S	hypothetical protein
1968557	125623443	llmg_0581	569967	570143	+	58	-	hypothetical protein
271608	125623444	llmg_0582	570276	571208	+	310	COG1493T	HPr kinase/phosphorylase
271608	125623445	llmg_0583	571270	572055	+	261	COG0682M	prolipoprotein diacylglyceryl transferase
271609	125623446	llmg_0584	572222	572641	+	139	COG4768R	hypothetical protein
271609	125623447	llmg_0585	572671	573231	+	186	COG4980R	hypothetical protein
1968558	125623448	llmg_0586	573365	574783	+	472	COG0362G	6-phosphogluconate dehydrogenase
1968559	125623449	llmg_0588	577201	579216	+	671	COG3158P	potassium transport system protein kupB
1968560	125623450	llmg_0589	579269	579439	-	56	-	hypothetical protein
1968561	125623451	llmg_0590	579634	580299	+	221	COG1284S	hypothetical protein
1968562	125623452	llmg_0591	580430	581314	+	294	COG0324J	tRNA delta(2)-isopentenylpyrophosphate transferase
1968563	125623453	llmg_0592	581460	582128	+	222	COG4468G	hypothetical protein
1968564	125623454	llmg_0593	582293	583195	+	300	COG0330O	prohibitin/stomatin like protein
1968565	125623455	llmg_0594	583444	584460	-	338	COG4974L	phage integrase
1968566	125623456	llmg_0595	584681	585172	-	163	-	hypothetical protein
1968567	125623457	llmg_0596	585448	585657	-	69	-	hypothetical protein
1968568	125623458	llmg_0597	585725	585976	-	83	-	hypothetical protein
1968569	125623459	llmg_0598	586213	586395	-	60	-	cI-like repressor
271610	125623460	llmg_0599	586683	588290	+	535	COG1807M	hypothetical protein
271610	125623461	llmg_0600	588208	589146	+	312	COG0463M	glycosyl transferase family protein
271611	125623462	llmg_0601	589412	589903	-	163	-	hypothetical protein
271611	125623463	llmg_0602	589916	590290	-	124	-	hypothetical protein
1968570	125623464	llmg_0603	590635	590982	-	115	COG1396K	HTH-type transcriptional regulator
271612	125623465	llmg_0604	591748	592671	+	307	COG1234R	ribonuclease Z
271612	125623466	llmg_0605	592616	593365	+	249	COG0300R	oxidoreductase
271613	125623467	llmg_0606	593538	595766	+	742	COG0608L	ssDNA-binding protein
271613	125623468	llmg_0607	595890	596402	+	170	COG0503F	adenine phosphoribosyltransferase
1968571	125623469	llmg_0608	596618	597184	+	188	COG3343K	DNA-directed RNA polymerase subunit delta
271614	125623470	llmg_0609	597323	598960	+	545	COG1559R	aminodeoxychorismate lyase
271614	125623471	llmg_0610	599021	599491	+	156	COG0782K	transcription elongation factor GreA
1968572	125623472	llmg_0611	599583	600140	+	185	COG2963L	hypothetical protein
1968573	125623473	llmg_0612	601031	601321	+	96	COG2963L	hypothetical protein
1968574	125623474	llmg_0613	601417	602178	+	253	COG2801L	transposase for insertion sequence element IS904B
271615	125623475	llmg_0614	602409	602864	+	151	COG4463K	transcriptional regulator ctsR
271615	125623476	llmg_0615	602854	605304	+	816	COG0542O	ATP-dependent Clp protease ATP-binding subunit
1968575	125623477	llmg_0616	605439	605996	+	185	COG1544J	sigma 54 modulation protein
1968576	125623478	llmg_0617	606184	607485	+	433	COG0148G	phosphopyruvate hydratase
1968577	125623479	llmg_0618	607574	608509	+	311	COG4974L	integrase-recombinase
1968578	125623480	llmg_0619	608636	609268	+	210	-	hypothetical protein
271616	125623481	llmg_0621	610648	611487	-	279	COG2801L	transposase for insertion sequence element IS981B
271616	125623482	llmg_0622	611499	611759	-	86	COG2963L	hypothetical protein
1968579	125623483	llmg_0623	611839	612519	+	226	-	abortive phage resistance protein abiP
271617	125623484	llmg_0624	613053	613724	-	223	COG1136V	ABC transporter ATP-binding protein
271617	125623485	llmg_0625	613726	614799	-	357	COG4591M	ABC transporter permease
271617	125623486	llmg_0626	614811	615380	-	189	COG1309K	transcriptional regulator
1968580	125623487	llmg_0627	615570	617093	-	507	COG0365I	long-chain acyl-CoA synthetase
1968581	125623488	llmg_0628	617287	618204	+	305	COG0598P	divalent cation transport-related protein
1968582	125623489	llmg_0629	618464	620827	+	787	COG1882C	formate acetyltransferase
271618	125623490	llmg_0630	620956	621615	+	219	COG0237H	dephospho-CoA kinase
271618	125623491	llmg_0631	621618	622835	+	405	COG2814G	multidrug resistance efflux pump
271618	125623492	llmg_0632	622832	622978	+	48	COG0267J	50S ribosomal protein L33
1968583	125623493	llmg_0633	623355	624617	+	420	COG0772D	cell division protein FtsW
1968584	125623494	llmg_0634	624722	628135	+	1137	COG1038C	pyruvate carboxylase
271619	125623495	llmg_0635	628261	629586	+	441	COG0372C	citrate synthase
271619	125623496	llmg_0636	629583	632129	+	848	COG1048C	aconitate hydratase
271619	125623497	llmg_0637	632149	633387	+	412	COG0538C	isocitrate dehydrogenase
1968585	125623498	llmg_0638	633447	634046	-	199	COG0740OU	ATP-dependent Clp protease proteolytic subunit
1968586	125623499	llmg_0639	634242	634772	+	176	-	hypothetical protein
1968587	125623500	llmg_0640	634943	635341	+	132	COG1393P	transcriptional regulator Spx
1968588	125623501	llmg_0641	635494	635628	-	44	-	hypothetical protein
1968589	125623502	llmg_0642	635725	636888	-	387	COG3371S	hypothetical protein
1968590	125623503	llmg_0643	637215	639971	+	918	COG0474P	cation transporter E1-E2 family ATPase
271620	125623504	llmg_0644	640489	640968	+	159	COG3274S	hypothetical protein
271620	125623505	llmg_0645	640986	641516	+	176	COG3274S	hypothetical protein
271620	125623506	llmg_0646	641521	642735	+	404	COG1215M	intercellular adhesion protein A
271621	125623507	llmg_0647	643149	643988	-	279	COG2801L	transposase for insertion sequence element IS981C
271621	125623508	llmg_0648	644000	644260	-	86	COG2963L	hypothetical protein
1968591	125623509	llmg_0649	644291	645115	+	274	COG0726G	intercellular adhesion protein B
1968592	125623510	llmg_0650	645202	646551	-	449	COG1114E	branched chain amino acid ABC transporter carrier protein
1968593	125623511	llmg_0651	646767	647039	-	90	COG2388R	acetyltransferase
1968594	125623512	llmg_0652	647207	647968	-	253	COG2801L	transposase for insertion sequence element IS904C
1968595	125623513	llmg_0653	648202	648354	-	50	COG2963L	hypothetical protein
1968596	125623514	llmg_0654	648490	649110	-	206	COG2801L	transposase for insertion sequence element IS-LL6B
1968597	125623515	llmg_0655	649272	649547	-	91	COG2963L	transposase
1968598	125623516	llmg_0656	649642	650532	-	296	-	transposase for insertion sequence element IS982B
271622	125623517	llmg_0658	650883	654059	+	1058	COG0610V	type I restriction-modification system restriction subunit
271622	125623518	llmg_0659	654041	655678	+	545	COG0286V	type I site-specific deoxyribonuclease
271622	125623519	llmg_0660	655644	656894	+	416	COG0732V	specificity determinant HsdS
1968599	125623520	llmg_0661	657080	658030	+	316	COG0598P	CorA like magnesium and cobalt transport protein
1968600	125623521	llmg_0663	659931	660578	+	215	COG2039O	pyrrolidone-carboxylate peptidase
1968601	125623522	llmg_0664	660769	661965	-	398	COG1473R	amidase
1968602	125623523	llmg_0666	663030	664286	+	418	COG2223P	oxalate/formate antiporter
1968603	125623524	llmg_0668	665114	665431	+	105	COG0456R	hypothetical protein
1968604	125623525	llmg_0669	665705	665857	-	50	-	hypothetical protein
271623	125623526	llmg_0670	665908	666210	-	100	-	hypothetical protein
271623	125623527	llmg_0671	666207	666383	-	58	-	hypothetical protein
1968605	125623528	llmg_0672	666858	666959	+	33	-	hypothetical protein
1968606	125623529	llmg_0673	666946	667563	-	205	-	hypothetical protein
1968607	125623530	llmg_0674	667840	668520	-	226	COG3316L	transposase for insertion sequence element IS1297
1968608	125623531	llmg_0675	668849	669088	+	79	-	hypothetical protein
1968609	125623532	llmg_0676	669248	669745	-	165	COG3153R	acetyltransferase
1968610	125623533	llmg_0677	670033	670245	+	70	-	hypothetical protein
1968611	125623534	llmg_0678	671109	671369	-	86	COG2963L	transposase helper protein for IS981
1968612	125623535	llmg_0679	671499	671690	+	63	-	hypothetical protein
1968613	125623536	llmg_0680	671742	671918	+	58	-	hypothetical protein
1968614	125623537	llmg_0681	672065	672550	+	161	COG1476K	hypothetical protein
271624	125623538	llmg_0682	672799	674022	+	407	COG4584L	transposase for insertion sequence element IS712B
271624	125623539	llmg_0683	674034	674792	+	252	COG1484L	transposase helper protein for IS712B
1968615	125623540	llmg_0684	675028	675867	+	279	COG2801L	transposase for insertion sequence element IS981E
1968616	125623541	llmg_0685	676555	676701	+	48	-	hypothetical protein
1968617	125623542	llmg_0686	677108	677389	+	93	-	hypothetical protein
271625	125623543	llmg_0687	677973	678140	+	55	-	hypothetical protein
271625	125623544	llmg_0688	678147	678449	+	100	-	hypothetical protein
1968618	125623545	llmg_0689	678500	678628	+	42	-	hypothetical protein
1968619	125623546	llmg_0690	678701	680563	+	620	COG2217P	heavy metal-translocating P-type ATPase
1968620	125623547	llmg_0691	680949	681047	+	32	-	hypothetical protein
271626	125623548	llmg_0692	681269	681496	+	75	COG2608P	hypothetical protein
271626	125623549	llmg_0693	681542	682090	+	182	-	stress induced DNA binding protein
1968621	125623550	llmg_0694	682176	682865	+	229	COG0664T	transcriptional regulator FNR like protein B
1968622	125623551	llmg_0695	683191	683319	+	42	-	hypothetical protein
1968623	125623552	llmg_0696	683306	683479	-	57	-	hypothetical protein
271627	125623553	llmg_0697	683542	684558	+	338	COG0444EP	oligopeptide transport ATP-binding protein oppD
271627	125623554	llmg_0698	684555	685514	+	319	COG1123R	oligopeptide transport ATP-binding protein oppF
271627	125623555	llmg_0699	685495	686454	+	319	COG0601EP	peptide transport system permease oppB
271627	125623556	llmg_0700	686464	687348	+	294	COG1173EP	oligopeptide transport system permease oppC
1968624	125623557	llmg_0701	687458	689260	+	600	COG0747E	oligopeptide-binding protein oppA
1968625	125623558	llmg_0702	689385	691268	+	627	COG3590O	endopeptidase O
1968626	125623559	llmg_0703	691571	692890	+	439	COG3385L	transposase
271628	125623560	llmg_0704	693318	693521	+	67	-	hypothetical protein
271628	125623561	llmg_0705	693514	693837	+	107	-	hypothetical protein
1968627	125623562	llmg_0706	694246	694527	+	93	-	hypothetical protein
271629	125623563	llmg_0707	694698	695015	-	105	-	hypothetical protein
271629	125623564	llmg_0708	694993	695268	-	91	COG3877S	hypothetical protein
271630	125623565	llmg_0709	695498	695842	+	114	COG1695K	PadR-like family transcriptional regulator
271630	125623566	llmg_0710	695839	696666	+	275	-	hypothetical protein
1968628	125623567	llmg_0711	696901	697455	+	184	COG1961L	DNA-invertase/resolvase
271631	125623568	llmg_0712	697799	698404	-	201	-	hypothetical protein
271631	125623569	llmg_0713	698417	698596	-	59	-	hypothetical protein
1968629	125623570	llmg_0714	698693	699532	-	279	COG2801L	transposase for insertion sequence element IS981F
1968630	125623571	llmg_0715	699794	700417	+	207	-	hypothetical protein
1968631	125623572	llmg_0716	700636	700923	+	95	-	hypothetical protein
1968632	125623573	llmg_0717	701028	701708	-	226	COG3316L	transposase for insertion sequence element IS946
271632	125623574	llmg_0718	702975	703628	+	217	COG0476H	nucleotide binding protein
271632	125623575	llmg_0719	703621	704781	+	386	COG4166E	ABC transporter substrate-binding protein
271632	125623576	llmg_0720	704818	705078	+	86	COG2963L	hypothetical protein
271632	125623577	llmg_0721	705090	705929	+	279	COG2801L	transposase for insertion sequence element IS981G
1968633	125623578	llmg_0722	706170	707441	-	423	COG0172J	seryl-tRNA synthetase
1968634	125623579	llmg_0724	707840	708199	-	119	COG4687S	hypothetical protein
1968635	125623580	llmg_0725	708350	709045	+	231	COG1284S	hypothetical protein
1968636	125623581	llmg_0726	709070	709453	-	127	COG4687S	hypothetical protein
271633	125623582	llmg_0727	709596	710519	-	307	COG3716G	mannose-specific PTS system component IID
271633	125623583	llmg_0728	710538	711350	-	270	COG3715G	mannose-specific PTS system component IIC
271633	125623584	llmg_0729	711429	712418	-	329	COG3444G	PTS system mannose-specific transporter subunit IIAB
1968637	125623585	llmg_0730	712688	712891	-	67	COG1141C	ferredoxin
1968638	125623586	llmg_0731	712938	713450	+	170	-	hypothetical protein
1968639	125623587	llmg_0732	713570	714232	+	220	COG0283F	cytidylate kinase
1968640	125623588	llmg_0733	714312	715703	+	463	COG1316K	cell envelope-related transcriptional attenuator
1968641	125623589	llmg_0734	715942	716562	+	206	COG1335Q	amidase
1968642	125623590	llmg_0736	717923	718498	+	191	-	hypothetical protein
271634	125623591	llmg_0737	718629	719495	-	288	COG3833G	maltose ABC transporter permease malG
271634	125623592	llmg_0738	719501	720883	-	460	COG1175G	maltose transport system permease malF
271634	125623593	llmg_0739	720962	722191	-	409	COG2182G	maltose ABC transporter substrate binding protein
1968643	125623594	llmg_0740	722564	724318	+	584	COG0366G	neopullulanase
271635	125623595	llmg_0741	724633	726228	+	531	COG0366G	oligo-1,6-alpha-glucosidase
271635	125623596	llmg_0742	726255	726860	+	201	COG0110R	maltose O-acetyltransferase
271635	125623597	llmg_0743	726850	728424	+	524	COG0366G	alpha-amylase
271635	125623598	llmg_0744	728467	730092	+	541	COG0366G	alpha-glucosidase
271635	125623599	llmg_0745	730115	732370	+	751	COG1554G	maltose phosphorylase
1968644	125623600	llmg_0746	732522	733496	+	324	COG1609K	maltose operon transcriptional repressor
1968645	125623601	llmg_0747	733674	734342	+	222	COG0745TK	two-component system regulator llrF
1968646	125623602	llmg_0748	734558	735928	+	456	COG0642T	sensor protein kinase kinF
1968647	125623603	llmg_0749	736077	737819	+	580	COG1154HI	1-deoxy-D-xylulose-5-phosphate synthase
1968648	125623604	llmg_0750	737939	738211	+	90	COG0759S	hypothetical protein
1968649	125623605	llmg_0751	738330	739763	+	477	COG2723G	6-phospho-beta-glucosidase
1968650	125623606	llmg_0752	740024	742729	+	901	COG1511S	phage infection protein
271636	125623607	llmg_0753	742828	743568	+	246	COG2226H	ubiquinone/menaquinone biosynthesis methyltransferase
271636	125623608	llmg_0754	743605	744438	+	277	-	Rgg family transcriptional regulator
271637	125623609	llmg_0755	744506	744895	+	129	-	hypothetical protein
271637	125623610	llmg_0756	744892	745509	+	205	COG3883S	hypothetical protein
271637	125623611	llmg_0757	745499	745759	+	86	-	hypothetical protein
1968651	125623612	llmg_0758	745928	747466	+	512	COG0038P	chloride channel protein
1968652	125623613	llmg_0759	747491	748450	-	319	COG1575H	1,4-dihydroxy-2-naphthoate octaprenyltransferase
1968653	125623614	llmg_0760	749121	749720	+	199	-	transglycosylase
1968654	125623615	llmg_0761	749986	750966	-	326	COG0673R	oxidoreductase
1968655	125623616	llmg_0762	751263	751883	+	206	COG0572F	uridine kinase
1968656	125623617	llmg_0763	752099	753079	+	326	COG0280C	phosphotransacetylase
1968657	125623618	llmg_0764	753217	753609	+	130	-	hypothetical protein
1968658	125623619	llmg_0765	753649	754434	-	261	COG0561R	hydrolase
271638	125623620	llmg_0766	754626	756893	+	755	COG1674D	DNA translocase FtsK
271638	125623621	llmg_0767	756890	757468	+	192	-	hypothetical protein
271638	125623622	llmg_0768	757470	758474	+	334	COG1466L	DNA polymerase III subunit delta
1968659	125623623	llmg_0769	758531	758917	+	128	COG3599D	DivIVA cell division initiation protein
1968660	125623624	llmg_0771	759553	760707	+	384	COG0116L	N-6 adenine-specific DNA methylase
1968661	125623625	llmg_0772	760889	762898	+	669	COG5271R	hypothetical protein
1968662	125623626	llmg_0774	763002	764090	-	362	COG0006E	proline dipeptidase
1968663	125623627	llmg_0775	764304	765302	+	332	COG1609K	catabolite control protein A
1968664	125623628	llmg_0776	765436	766401	+	321	COG0492O	TrxB2 protein
271639	125623629	llmg_0777	766699	767259	+	186	COG1286R	hypothetical protein
271639	125623630	llmg_0778	767303	769633	+	776	COG1193L	DNA mismatch repair protein mutS
1968665	125623631	llmg_0779	769730	770044	+	104	COG3118O	thioredoxin
1968666	125623632	llmg_0781	770287	770490	+	67	-	hypothetical protein
1968667	125623633	llmg_0782	770763	771452	+	229	COG0710E	3-dehydroquinate dehydratase
1968668	125623634	llmg_0783	771667	772962	+	431	COG0015F	adenylosuccinate lyase
271640	125623635	llmg_0784	773097	774080	+	327	COG1609K	ribose operon repressor
271640	125623636	llmg_0785	774091	775011	+	306	COG0524G	ribokinase
271640	125623637	llmg_0786	775016	775414	+	132	COG1869G	D-ribose pyranase
271640	125623638	llmg_0787	775445	776911	+	488	COG1129G	ribose ABC transporter permease RbsD
271640	125623639	llmg_0788	776908	777855	+	315	COG1172G	ribose transport system permease RbsC
271640	125623640	llmg_0789	777867	778841	+	324	COG1879G	ribose ABC transporter substrate binding protein RbsB
1968669	125623641	llmg_0790	779032	780165	-	377	COG4974L	integrase
271641	125623642	llmg_0791	780291	780917	-	208	COG1030O	hypothetical protein
271641	125623643	llmg_0792	780974	781411	-	145	COG1797H	hypothetical protein
271641	125623644	llmg_0793	781408	781905	-	165	COG1813K	hypothetical protein
1968670	125623645	llmg_0794	782307	783116	-	269	-	hypothetical protein
271642	125623646	llmg_0795	783270	783521	+	83	-	hypothetical protein
271642	125623647	llmg_0796	783536	783754	+	72	-	hypothetical protein
271642	125623648	llmg_0797	783764	784477	+	237	COG3561K	hypothetical protein
271642	125623649	llmg_0798	784490	784726	+	78	-	hypothetical protein
1968671	125623650	llmg_0800	784880	785113	+	77	-	hypothetical protein
1968672	125623651	llmg_0801	785068	785346	-	92	-	hypothetical protein
271643	125623652	llmg_0802	785452	785700	+	82	-	hypothetical protein
271643	125623653	llmg_0803	785697	785873	+	58	-	transcriptional regulator
271644	125623654	llmg_0804	785978	786496	+	172	-	hypothetical protein
271644	125623655	llmg_0805	786505	787224	+	239	-	hypothetical protein
271644	125623656	llmg_0806	787224	787727	+	167	-	hypothetical protein
271645	125623657	llmg_0807	787863	788702	+	279	-	replisome organizer protein
271645	125623658	llmg_0808	788712	789596	+	294	COG1484L	hypothetical protein
271645	125623659	llmg_0810	789593	789757	+	54	-	hypothetical protein
271645	125623660	llmg_0811	789681	790166	+	161	COG4570L	hypothetical protein
271645	125623661	llmg_0812	790167	790406	+	79	-	hypothetical protein
271646	125623662	llmg_0813	790512	791036	+	174	-	hypothetical protein
271646	125623663	llmg_0814	791050	791256	+	68	-	hypothetical protein
271646	125623664	llmg_0815	791249	791797	+	182	-	hypothetical protein
271646	125623665	llmg_0816	791794	792213	+	139	COG0756F	deoxyuridine 5'-triphosphate nucleotidohydrolase
271646	125623666	llmg_0817	792216	792554	+	112	-	hypothetical protein
271646	125623667	llmg_0818	792551	793231	+	226	-	hypothetical protein
271647	125623668	llmg_0819	793311	793529	+	72	-	hypothetical protein
271647	125623669	llmg_0820	793526	793699	+	57	-	hypothetical protein
1968673	125623670	llmg_0821	794054	794479	+	141	-	hypothetical protein
271648	125623671	llmg_0822	794656	795879	+	407	COG4584L	transposase for insertion sequence element IS712D
271648	125623672	llmg_0823	795891	796649	+	252	COG1484L	transposase helper protein for IS712D
271649	125623673	llmg_0824	797030	797542	+	170	COG3728L	terminase small subunit
271649	125623674	llmg_0825	797532	798767	+	411	COG1783R	terminase large subunit
271649	125623675	llmg_0826	798777	800285	+	502	-	portal protein
271650	125623676	llmg_0830	800675	800962	+	95	COG2868J	hypothetical protein
271650	125623677	llmg_0831	800968	802065	+	365	COG5585T	hypothetical protein
271650	125623678	llmg_0832	802098	802628	+	176	-	hypothetical protein
271650	125623679	llmg_0833	802688	802846	+	52	-	hypothetical protein
1968674	125623680	llmg_0834	802843	803115	-	90	-	hypothetical protein
271651	125623681	llmg_0835	803292	803918	+	208	-	hypothetical protein
271651	125623682	llmg_0836	803930	805048	+	372	COG5492N	major head protein
271651	125623683	llmg_0837	805069	805401	+	110	-	hypothetical protein
271651	125623684	llmg_0838	805382	805735	+	117	-	hypothetical protein
271651	125623685	llmg_0839	805719	806267	+	182	-	hypothetical protein
271651	125623686	llmg_0840	806267	806629	+	120	-	hypothetical protein
271651	125623687	llmg_0841	806642	807055	+	137	-	major tail protein
1968675	125623688	llmg_0842	807132	807542	+	136	-	hypothetical protein
271652	125623689	llmg_0843	807629	807937	+	102	-	hypothetical protein
271652	125623690	llmg_0844	807969	812669	+	1566	COG3953R	hypothetical protein
271652	125623691	llmg_0845	812681	813046	+	121	-	hypothetical protein
271652	125623692	llmg_0846	813058	815595	+	845	COG4926S	hypothetical protein
1968676	125623693	llmg_0848	815729	817222	+	497	-	hypothetical protein
271653	125623694	llmg_0849	817303	817608	+	101	-	hypothetical protein
271653	125623695	llmg_0850	817595	817819	+	74	-	holin
271653	125623696	llmg_0851	817816	819105	+	429	COG3757M	endolysin
1968677	125623697	llmg_0852	819287	820246	+	319	COG4823V	hypothetical protein
1968678	125623698	llmg_0853	820437	820673	+	78	-	hypothetical protein
271654	125623699	llmg_0854	821178	821600	+	140	-	hypothetical protein
271654	125623700	llmg_0855	821605	821910	+	101	-	hypothetical protein
1968679	125623701	llmg_0856	822270	823712	+	480	COG2814G	hypothetical protein
1968680	125623702	llmg_0857	823766	824446	-	226	COG1802K	GntR family transcriptional regulator
271655	125623703	llmg_0858	824842	826476	+	544	COG0246G	fructuronate reductase
271655	125623704	llmg_0859	826582	827658	+	358	COG1312G	mannonate dehydratase
271656	125623705	llmg_0860	827843	829369	+	508	COG2211G	Na-galactoside symporter
271656	125623706	llmg_0861	829429	830310	+	293	COG2017G	hypothetical protein
271656	125623707	llmg_0862	830323	831741	+	472	COG1904G	glucuronate isomerase
1968681	125623708	llmg_0864	832691	833332	+	213	COG0800G	keto-hydroxyglutarate-aldolase/keto-deoxy-phosphogluconate aldolase
271657	125623709	llmg_0865	833507	835447	+	646	COG1762GT	BglG family transcriptional antiterminator
271657	125623710	llmg_0866	835449	835748	+	99	COG3414G	pentitol PTS system transporter subunit IIB
271657	125623711	llmg_0867	835801	837201	+	466	COG3037S	PTS system ascorbate-specific transporter subunit IIC
1968682	125623712	llmg_0868	837369	839345	+	658	COG0021G	transketolase
1968683	125623713	llmg_0869	839513	839764	+	83	-	hypothetical protein
1968684	125623714	llmg_0870	840113	840976	+	287	COG0580G	transporter
271658	125623715	llmg_0871	841072	842157	+	361	COG0136E	aspartate-semialdehyde dehydrogenase
271658	125623716	llmg_0872	842158	842625	+	155	COG1051F	(di)nucleoside polyphosphate hydrolase
271658	125623717	llmg_0873	842612	843067	+	151	COG1051F	(di)nucleoside polyphosphate hydrolase
1968685	125623718	llmg_0874	843396	844289	+	297	COG0329EM	dihydrodipicolinate synthase
1968686	125623719	llmg_0875	844329	845000	-	223	COG1285S	cation-transporting ATPase
1968687	125623720	llmg_0876	845351	847063	+	570	COG0595R	metallo-beta-lactamase superfamily protein
1968688	125623721	llmg_0877	847112	850345	+	1077	COG5422	hypothetical protein
1968689	125623722	llmg_0878	850424	851980	+	518	COG0541U	signal recognition particle protein
1968690	125623723	llmg_0879	852014	852556	-	180	COG1670J	spermidine acetyltransferase
1968691	125623724	llmg_0880	852641	853213	-	190	COG2085R	oxidoreductase
271659	125623725	llmg_0881	853408	854115	+	235	COG1296E	branched chain amino acid ABC transporter
271659	125623726	llmg_0882	854102	854428	+	108	COG4392S	hypothetical protein
271660	125623727	llmg_0883	854545	854787	+	80	-	hypothetical protein
271660	125623728	llmg_0884	854784	856241	+	485	COG2461S	hypothetical protein
271661	125623729	llmg_0885	856402	857208	+	268	COG0263E	gamma-glutamyl kinase
271661	125623730	llmg_0886	857316	858560	+	414	COG0014E	gamma-glutamyl phosphate reductase
271662	125623731	llmg_0887	858798	859715	-	305	COG1230P	cation transport protein
271662	125623732	llmg_0888	859705	860004	-	99	COG0640K	ArsR family transcriptional regulator
1968692	125623733	llmg_0889	860109	860807	+	232	-	hypothetical protein
271663	125623734	llmg_0890	861083	861604	+	173	COG2065F	bifunctional pyrimidine regulatory protein PyrR/uracil phosphoribosyltransferase
271663	125623735	llmg_0891	861704	862996	+	430	COG2233F	uracil permease
271664	125623736	llmg_0893	863245	864177	+	310	COG0540F	aspartate carbamoyltransferase
271664	125623737	llmg_0894	864265	865338	+	357	COG0505EF	carbamoyl phosphate synthase small subunit
1968693	125623738	llmg_0895	865499	865771	-	90	-	hypothetical protein
271665	125623739	llmg_0896	865869	866270	-	133	-	hypothetical protein
271665	125623740	llmg_0897	866339	867028	-	229	-	hypothetical protein
1968694	125623741	llmg_0898	867411	867572	+	53	-	hypothetical protein
1968695	125623742	llmg_0899	867654	867956	+	100	-	hypothetical protein
271666	125623743	llmg_0900	868074	868334	+	86	COG2963L	hypothetical protein
271666	125623744	llmg_0901	868346	869185	+	279	COG2801L	transposase for insertion sequence element IS981H
1968696	125623745	llmg_0902	869928	870332	+	134	COG0394T	arsenate reductase
1968697	125623746	llmg_0903	870444	871280	+	278	COG1408R	serine/threonine phosphatase
1968698	125623747	llmg_0904	871373	872284	+	303	COG3942R	hypothetical protein
1968699	125623748	llmg_0905	872521	872883	+	120	-	hypothetical protein
1968700	125623749	llmg_0906	873207	873452	+	81	COG0254J	50S ribosomal protein L31
1968701	125623750	llmg_0907	873585	874115	+	176	COG1399R	hypothetical protein
271667	125623751	llmg_0908	874271	874963	+	230	COG0745TK	two-component system regulator llrA
271667	125623752	llmg_0909	874950	876440	+	496	COG0642T	sensor protein kinase kinA
271668	125623753	llmg_0910	876626	877867	+	413	COG0004P	ammonium transporter
271668	125623754	llmg_0911	877949	878290	+	113	COG0347E	nitrogen regulatory protein P-II
1968702	125623755	llmg_0912	878459	879808	+	449	COG0771M	UDP-N-acetylmuramoyl-L-alanyl-D-glutamate synthetase
271669	125623756	llmg_0913	880051	881124	+	357	COG0707M	undecaprenyldiphospho-muramoylpentapeptide beta-N- acetylglucosaminyltransferase
271669	125623757	llmg_0914	881125	882291	+	388	COG1589M	cell division protein FtsQ
271670	125623758	llmg_0915	882441	883754	+	437	COG0536R	GTPase ObgE
271670	125623759	llmg_0916	883782	883952	+	56	-	hypothetical protein
1968703	125623760	llmg_0917	884001	884603	-	200	-	hypothetical protein
1968704	125623761	llmg_0918	884971	885270	+	99	-	hypothetical protein
271671	125623762	llmg_0920	886205	886996	+	263	-	hypothetical protein
271671	125623763	llmg_0921	887034	887792	+	252	-	hypothetical protein
271671	125623764	llmg_0922	887830	888585	+	251	-	hypothetical protein
1968705	125623765	llmg_0924	893584	894645	+	353	-	hypothetical protein
1968706	125623766	llmg_0925	894809	895120	+	103	-	transcriptional regulator
1968707	125623767	llmg_0926	895195	896235	-	346	COG0809J	S-adenosylmethionine--tRNA ribosyltransferase-isomerase
1968708	125623768	llmg_0927	896558	897529	+	323	COG1073R	extracellular hydrolase
1968709	125623769	llmg_0928	897703	898410	+	235	COG0363G	glucosamine-6-phosphate isomerase
1968710	125623770	llmg_0929	898471	899625	-	384	COG3425I	hydroxymethylglutaryl-CoA synthase
271672	125623771	llmg_0930	899909	901069	+	386	COG0183I	ThiL protein
271672	125623772	llmg_0931	901117	902349	+	410	COG1257I	MvaA protein
1968711	125623773	llmg_0932	902434	902706	+	90	COG0228J	30S ribosomal protein S16
1968712	125623774	llmg_0933	902802	903041	+	79	COG1837R	RNA binding protein
271673	125623775	llmg_0934	903241	904197	+	318	COG0276H	ferrochelatase
271673	125623776	llmg_0935	904223	905068	+	281	COG2267I	lysophospholipase
271674	125623777	llmg_0936	905253	905768	+	171	COG0806J	16S rRNA-processing protein RimM
271674	125623778	llmg_0937	905761	906516	+	251	COG0336J	tRNA (guanine-N(1)-)-methyltransferase
271675	125623779	llmg_0938	906642	907034	+	130	COG4835S	hypothetical protein
271675	125623780	llmg_0939	907051	907896	+	281	COG1307S	hypothetical protein
1968713	125623781	llmg_0940	908026	908808	+	260	COG0289E	dihydrodipicolinate reductase
1968714	125623782	llmg_0941	908874	909416	+	180	COG3981R	acetyltransferase
1968715	125623783	llmg_0942	909616	910824	+	402	COG0617J	tRNA CCA-pyrophosphorylase
1968716	125623784	llmg_0943	910947	912371	+	474	COG4690E	PepDB protein
1968717	125623785	llmg_0944	912482	913000	+	172	COG0628R	hypothetical protein
1968718	125623786	llmg_0945	913106	914185	+	359	COG0371C	glycerol dehydrogenase
1968719	125623787	llmg_0947	914269	915222	+	317	COG0583K	HTH-type transcriptional regulator cmhR
1968720	125623788	llmg_0948	915370	917241	+	623	COG0488R	ABC transporter ATP-binding protein
1968721	125623789	llmg_0950	917454	918428	+	324	COG0673R	oxidoreductase
1968722	125623790	llmg_0951	918439	918990	-	183	COG0225O	MsrA protein
1968723	125623791	llmg_0952	919131	920066	+	311	COG0167F	dihydroorotate dehydrogenase 1A
1968724	125623792	llmg_0953	920191	920898	+	235	COG4905S	hypothetical protein
1968725	125623793	llmg_0954	920958	921227	+	89	-	hypothetical protein
1968726	125623794	llmg_0955	921340	922386	+	348	COG1063ER	alcohol dehydrogenase
1968727	125623795	llmg_0956	922479	923477	-	332	COG1609K	LacI family transcriptional regulator
271676	125623796	llmg_0957	923672	924322	+	216	COG0036G	ribulose-phosphate 3-epimerase
271676	125623797	llmg_0958	924338	924787	+	149	COG0698G	ribose-5-phosphate isomerase B
271676	125623798	llmg_0959	924840	925394	+	184	COG2723G	beta-glucosidase
1968728	125623799	llmg_0960	925722	926204	+	160	COG2723G	beta-glucosidase
1968729	125623800	llmg_0961	926354	927256	-	300	COG1940KG	sugar kinase
1968730	125623801	llmg_0962	927365	928525	+	386	COG2207K	AraC family transcriptional regulator
1968731	125623802	llmg_0963	928743	930098	+	451	COG1455G	PTS system transporter subunit IIC
1968732	125623803	llmg_0964	930251	931090	+	279	COG0207F	thymidylate synthase
1968733	125623804	llmg_0965	931532	932221	+	229	-	hypothetical protein
271677	125623805	llmg_0966	932486	932932	+	148	COG1846K	MarR family transcriptional regulator
271677	125623806	llmg_0967	932929	934302	+	457	COG2814G	permease
271678	125623807	llmg_0968	934523	935275	+	250	COG4221R	oxidoreductase
271678	125623808	llmg_0969	935292	935660	+	122	COG4334S	hypothetical protein
271678	125623809	llmg_0970	935694	936008	+	104	COG0599S	carboxymuconolactone decarboxylase
271678	125623810	llmg_0971	936021	936314	+	97	COG1359S	hypothetical protein
271678	125623811	llmg_0972	936330	936737	+	135	COG1917S	hypothetical protein
271679	125623812	llmg_0973	936865	937587	+	240	COG0152F	phosphoribosylaminoimidazole-succinocarboxamide synthase
271679	125623813	llmg_0974	937642	937908	+	88	COG1828F	phosphoribosylformylglycinamidine synthetase PurS
271679	125623814	llmg_0975	937905	938585	+	226	COG0047F	phosphoribosylformylglycinamidine synthase I
271680	125623815	llmg_0976	938802	941021	+	739	COG0046F	phosphoribosylformylglycinamidine synthase II
271680	125623816	llmg_0977	941006	942526	+	506	COG0034F	amidophosphoribosyltransferase
1968734	125623817	llmg_0978	942840	943262	+	140	-	hypothetical protein
271681	125623818	llmg_0979	943295	943678	-	127	-	hypothetical protein
271681	125623819	llmg_0980	943687	944595	-	302	-	hypothetical protein
1968735	125623820	llmg_0981	944625	944915	+	96	COG2963L	hypothetical protein
1968736	125623821	llmg_0983	945825	946406	+	193	COG2963L	hypothetical protein
1968737	125623822	llmg_0984	947275	947388	-	37	-	hypothetical protein
1968738	125623823	llmg_0985	947599	948405	+	268	-	hypothetical protein
1968739	125623824	llmg_0986	948593	951196	+	867	COG0542O	ATP-dependent Clp protease
271682	125623825	llmg_0987	951380	952402	+	340	COG0150F	phosphoribosylaminoimidazole synthetase
271682	125623826	llmg_0988	952431	952979	+	182	COG0299F	phosphoribosylglycinamide formyltransferase
1968740	125623827	llmg_0989	953119	954765	+	548	COG1132V	ABC transporter ATP binding and permease
1968741	125623828	llmg_0991	956132	956662	-	176	COG1309K	AcrR family transcriptional regulator
1968742	125623829	llmg_0992	956790	957827	+	345	COG0451MG	nucleoside-diphosphate-sugar epimerase
1968743	125623830	llmg_0993	957962	958504	+	180	COG0634F	HprT protein
1968744	125623831	llmg_0994	958681	960237	+	518	COG0138F	bifunctional phosphoribosylaminoimidazolecarboxamide formyltransferase/IMP cyclohydrolase
1968745	125623832	llmg_0995	960356	961048	+	230	COG1011R	hydrolase
1968746	125623833	llmg_0996	962586	963212	-	208	COG1309K	TetR family transcriptional regulator
1968747	125623834	llmg_0997	963606	964847	+	413	COG0151F	phosphoribosylamine--glycine ligase
271683	125623835	llmg_0998	964919	965611	+	230	COG0561R	hydrolase
271683	125623836	llmg_0999	965608	966093	+	161	COG0041F	phosphoribosylaminoimidazole carboxylase catalytic subunit
271683	125623837	llmg_1000	966149	967255	+	368	COG0026F	phosphoribosylaminoimidazole carboxylase ATPase subunit
1968748	125623838	llmg_1001	967411	968343	-	310	COG2207K	xylose operon regulator
1968749	125623839	llmg_1002	968454	969149	+	231	COG2115G	XylA protein
1968750	125623840	llmg_1003	969172	969852	-	226	COG3316L	transposase for insertion sequence-like element IS1216
271684	125623841	llmg_1004	969894	970571	+	225	COG2723G	beta-glucosidase
271684	125623842	llmg_1005	970613	971482	+	289	COG1940KG	sugar kinase
271685	125623843	llmg_1006	971556	972431	+	291	COG1940KG	fructokinase
271685	125623844	llmg_1007	972415	972561	+	48	-	hypothetical protein
1968751	125623845	llmg_1008	972641	974182	+	513	COG0519F	GMP synthase
271686	125623846	llmg_1009	974516	975406	+	296	COG4209G	sugar ABC transporter substrate binding protein
271686	125623847	llmg_1010	975417	976280	+	287	COG0395G	sugar ABC transporter permease
271686	125623848	llmg_1011	976352	977548	+	398	COG1653G	sugar ABC transporter substrate-binding protein
271686	125623849	llmg_1012	977586	977987	+	133	-	ABC transporter substrate-binding protein
1968752	125623850	llmg_1013	978188	978376	+	62	-	hypothetical protein
1968753	125623851	llmg_1014	978828	981218	+	796	-	hypothetical protein
1968754	125623852	llmg_1015	981287	982666	-	459	COG0534V	hypothetical protein
1968755	125623853	llmg_1016	982765	983670	-	301	COG0598P	cationic transporter
1968756	125623854	llmg_1017	983847	984266	+	139	COG1846K	MarR family transcriptional regulator
1968757	125623855	llmg_1019	986437	987216	-	259	COG4221R	oxidoreductase, short-chain dehydrogenase/reductase
1968758	125623856	llmg_1020	987245	987679	+	144	COG0789K	MerR family transcriptional regulator
1968759	125623857	llmg_1021	987722	988609	-	295	COG5006R	hypothetical protein
1968760	125623858	llmg_1023	990101	990487	-	128	COG0735P	ferric uptake regulation protein
271687	125623859	llmg_1024	990614	991303	+	229	COG1814S	hypothetical protein
271687	125623860	llmg_1025	991303	991983	+	226	COG1814S	hypothetical protein
1968761	125623861	llmg_1026	992059	992802	+	247	COG2226H	methyltransferase
271688	125623862	llmg_1027	992912	993331	+	139	COG1846K	MarR family transcriptional regulator
271688	125623863	llmg_1028	993343	993981	+	212	COG0778C	NAD(P)H nitroreductase
271688	125623864	llmg_1029	993996	994355	+	119	COG3759S	hypothetical protein
271689	125623865	llmg_1030	994809	996179	+	456	COG0147EH	anthranilate synthase component I
271689	125623866	llmg_1031	996231	996812	+	193	COG0512EH	anthranilate synthase component II
271689	125623867	llmg_1032	996817	997824	+	335	COG0547E	anthranilate phosphoribosyltransferase
271690	125623868	llmg_1034	998610	998930	+	106	-	hypothetical protein
271690	125623869	llmg_1035	998956	999135	+	59	-	hypothetical protein
271691	125623870	llmg_1037	999434	999802	+	122	COG3607R	lyase
271691	125623871	llmg_1038	999809	1000603	+	264	COG0134E	indole-3-glycerol phosphate synthase
271691	125623872	llmg_1039	1000593	1001651	+	352	COG0135E	N-(5'-phosphoribosyl)anthranilate isomerase
271691	125623873	llmg_1040	1001641	1002213	+	190	COG1670J	acetyltransferase
271691	125623874	llmg_1041	1002258	1003463	+	401	COG0133E	tryptophan synthase subunit beta
271691	125623875	llmg_1042	1003463	1004224	+	253	COG0159E	tryptophan synthase subunit alpha
271692	125623876	llmg_1045	1006599	1008509	+	636	COG1263G	PTS system, beta-glucosides specific enzyme IIABC
271692	125623877	llmg_1046	1008557	1009993	+	478	COG2723G	beta-glucosidase
1968762	125623878	llmg_1047	1010159	1010779	+	206	COG0490P	transcriptional repressor BusR
271693	125623879	llmg_1048	1010991	1012214	+	407	COG4175E	glycine betaine/proline ABC transporter
271693	125623880	llmg_1049	1012207	1013928	+	573	COG4176E	glycine betaine-binding periplasmic protein
1968763	125623881	llmg_1050	1014118	1014288	+	56	-	hypothetical protein
1968764	125623882	llmg_1051	1014345	1014920	-	191	-	transcriptional regulator
271694	125623883	llmg_1052	1015186	1016259	+	357	COG3969R	hypothetical protein
271694	125623884	llmg_1053	1016260	1016466	+	68	COG3969R	hypothetical protein
271694	125623885	llmg_1054	1016490	1017032	+	180	COG1475K	hypothetical protein
271694	125623886	llmg_1055	1017062	1017364	+	100	-	transcriptional regulator
271695	125623887	llmg_1056	1017646	1018590	+	314	COG0053P	cation transporter
271695	125623888	llmg_1057	1018644	1019075	+	143	COG3223S	phosphate-starvation-inducible protein PsiE
1968765	125623889	llmg_1058	1019146	1020066	-	306	COG1072H	pantothenate kinase
271696	125623890	llmg_1059	1020255	1020851	+	198	COG2813J	ribosomal RNA small subunit methyltransferase C
271696	125623891	llmg_1060	1020886	1022178	+	430	COG0213F	pyrimidine-nucleoside phosphorylase
271696	125623892	llmg_1061	1022180	1022368	+	62	-	hypothetical protein
271696	125623893	llmg_1062	1022381	1023043	+	220	COG0274F	deoxyribose-phosphate aldolase
271696	125623894	llmg_1063	1023030	1023422	+	130	COG0295F	Cdd protein
1968766	125623895	llmg_1064	1023690	1024745	+	351	COG1744R	basic membrane protein A
1968767	125623896	llmg_1065	1024931	1025638	+	235	COG2188K	GntR family transcriptional regulator
1968768	125623897	llmg_1066	1025646	1026086	-	146	-	hypothetical protein
271697	125623898	llmg_1067	1026184	1027737	-	517	COG0642T	sensor protein kinase kinB
271697	125623899	llmg_1068	1027727	1028437	-	236	COG0745TK	two-component system regulator llrB
1968769	125623900	llmg_1069	1028621	1028956	+	111	COG2739S	DNA-binding protein
1968770	125623901	llmg_1070	1029743	1030273	+	176	-	hypothetical protein
1968771	125623902	llmg_1071	1030384	1030953	+	189	COG2963L	hypothetical protein
1968772	125623903	llmg_1072	1031842	1032132	+	96	COG2963L	hypothetical protein
1968773	125623904	llmg_1073	1032228	1032944	+	238	COG2801L	transposase for insertion sequence element IS904E (fragment)
271698	125623905	llmg_1074	1032985	1033743	-	252	COG1484L	transposase helper protein for IS712E
271698	125623906	llmg_1075	1033755	1034978	-	407	COG4584L	transposase for insertion sequence element IS712E
1968774	125623907	llmg_1076	1035285	1035836	-	183	COG1670J	acetyltransferase
1968775	125623908	llmg_1077	1036203	1036625	+	140	COG0346E	glyoxalase
1968776	125623909	llmg_1078	1036771	1037319	+	182	-	hypothetical protein
1968777	125623910	llmg_1079	1037518	1037865	-	115	COG5294S	hypothetical protein
1968778	125623911	llmg_1080	1038050	1038478	+	142	COG0589T	universal stress protein A2
1968779	125623912	llmg_1081	1038629	1038982	+	117	COG3759S	hypothetical protein
1968780	125623913	llmg_1082	1039099	1039854	-	251	-	hypothetical protein
1968781	125623914	llmg_1083	1040025	1040579	-	184	COG3548S	hypothetical protein
1968782	125623915	llmg_1084	1040836	1041405	+	189	-	hypothetical protein
1968783	125623916	llmg_1085	1041625	1042350	+	241	COG1636S	hypothetical protein
1968784	125623917	llmg_1086	1042609	1045242	+	877	COG0474P	cation (calcium) transporting ATPase
1968785	125623918	llmg_1087	1045285	1045914	-	209	COG1705NU	N-acetylglucosaminidase
1968786	125623919	llmg_1088	1046138	1046611	+	157	COG0386O	gluthatione peroxidase
1968787	125623920	llmg_1089	1046961	1050155	+	1064	COG0458EF	carbamoyl phosphate synthase large subunit
1968788	125623921	llmg_1090	1050354	1050935	+	193	-	hypothetical protein
1968789	125623922	llmg_1091	1051013	1051231	+	72	-	hypothetical protein
271699	125623923	llmg_1092	1051383	1052867	+	494	-	hypothetical protein
271699	125623924	llmg_1093	1052879	1053883	+	334	-	hypothetical protein
271699	125623925	llmg_1094	1053915	1054247	+	110	-	hypothetical protein
271699	125623926	llmg_1095	1054301	1055044	+	247	-	hypothetical protein
1968790	125623927	llmg_1096	1055122	1056285	+	387	-	hypothetical protein
271700	125623928	llmg_1097	1056343	1057071	-	242	COG0580G	glycerol uptake facilitator
271700	125623929	llmg_1098	1057090	1058667	-	525	COG0578C	GlpD protein
271700	125623930	llmg_1099	1058720	1060237	-	505	COG0554C	glycerol kinase
1968791	125623931	llmg_1100	1060537	1061070	+	177	COG1187J	ribosomal large subunit pseudouridine synthase
271701	125623932	llmg_1101	1061106	1061891	-	261	COG1512R	hypothetical protein
271701	125623933	llmg_1102	1061888	1063039	-	383	COG1645R	hypothetical protein
1968792	125623934	llmg_1103	1063253	1064464	-	403	COG4260S	hypothetical protein
1968793	125623935	llmg_1104	1064841	1066205	+	454	COG2814G	drug-export protein
1968794	125623936	llmg_1105	1066455	1067243	+	262	COG0543HC	dihydroorotate dehydrogenase, electron transfer subunit
1968795	125623937	llmg_1106	1067401	1068336	+	311	COG0167F	dihydroorotate dehydrogenase 1B
271702	125623938	llmg_1107	1068466	1069179	+	237	COG0284F	orotidine 5'-phosphate decarboxylase
271702	125623939	llmg_1108	1069181	1069639	+	152	-	hypothetical protein
271703	125623940	llmg_1109	1069648	1070364	-	238	COG0357M	16S rRNA methyltransferase GidB
271703	125623941	llmg_1110	1070361	1071320	-	319	COG0142H	heptaprenyl diphosphate synthase component II
271703	125623942	llmg_1111	1071311	1071841	-	176	COG4769S	heptaprenyl diphosphate synthase component I
271703	125623943	llmg_1112	1071838	1072245	-	135	COG5341S	hypothetical protein
271704	125623944	llmg_1113	1072316	1073257	-	313	COG1210M	UDP--glucose-1-phosphate uridylyltransferase
271704	125623945	llmg_1114	1073311	1074339	-	342	COG0240C	NAD(P)H-dependent glycerol-3-phosphate dehydrogenase
1968796	125623946	llmg_1115	1074531	1075157	+	208	COG4915R	XpaC-like protein
1968797	125623947	llmg_1116	1075298	1076476	+	392	COG3853P	toxic anion resistance protein
1968798	125623948	llmg_1117	1076647	1077795	+	382	COG1820G	NagA protein
271705	125623949	llmg_1118	1078182	1079204	+	340	COG0205G	6-phosphofructokinase
271705	125623950	llmg_1119	1079292	1080800	+	502	COG0469G	pyruvate kinase
1968799	125623951	llmg_1120	1080918	1081895	+	325	COG0039C	L-lactate dehydrogenase
271706	125623952	llmg_1121	1082012	1082965	-	317	COG1079R	purine/cytidine ABC transporter permease
271706	125623953	llmg_1122	1082962	1084056	-	364	COG4603R	purine/cytidine ABC transporter permease
271706	125623954	llmg_1123	1084049	1085569	-	506	COG3845R	purine/cytidine ABC transporter ATP-binding protein
271707	125623955	llmg_1124	1085751	1086566	-	271	COG2226H	hypothetical protein
271707	125623956	llmg_1125	1086608	1088230	-	540	COG1293K	fibronectin-binding protein-like protein A
1968800	125623957	llmg_1126	1088535	1088978	+	147	-	hypothetical protein
271708	125623958	llmg_1127	1089321	1093370	+	1349	-	cell wall surface anchor family protein
271708	125623959	llmg_1128	1093388	1093633	+	81	-	hypothetical protein
271708	125623960	llmg_1129	1093651	1094226	+	191	-	cell wall surface anchor family protein
1968801	125623961	llmg_1130	1094974	1095348	+	124	COG1393P	hypothetical protein
1968802	125623962	llmg_1131	1095546	1096484	+	312	COG1893H	2-dehydropantoate 2-reductase
271709	125623963	llmg_1132	1096630	1097802	+	390	COG0420L	nuclease SbcCD subunit D
271709	125623964	llmg_1133	1097805	1100945	+	1046	COG0419L	nuclease sbcCD subunit C
1968803	125623965	llmg_1134	1101195	1101425	+	76	COG4495S	hypothetical protein
1968804	125623966	llmg_1135	1101504	1101917	-	137	COG3607R	hypothetical protein
271710	125623967	llmg_1136	1102206	1102919	+	237	COG1121P	manganese ABC transporter ATP binding protein
271710	125623968	llmg_1137	1102926	1103765	+	279	COG1108P	manganese transport system membrane protein
271710	125623969	llmg_1138	1103765	1104712	+	315	COG0803P	manganese ABC transporter substrate binding protein
271711	125623970	llmg_1139	1105019	1105885	+	288	-	hypothetical protein
271711	125623971	llmg_1140	1105938	1107194	+	418	-	hypothetical protein
1968805	125623972	llmg_1141	1107609	1107932	+	107	-	transcriptional regulator
1968806	125623973	llmg_1142	1108260	1109435	-	391	COG3328L	transposase for insertion sequence element IS905F
1968807	125623974	llmg_1143	1109730	1110245	+	171	-	hypothetical protein
271712	125623975	llmg_1144	1110256	1111095	-	279	COG2801L	transposase for insertion sequence element IS981I
271712	125623976	llmg_1145	1111107	1111367	-	86	COG2963L	hypothetical protein
1968808	125623977	llmg_1146	1111431	1111781	+	116	-	hypothetical protein
1968809	125623978	llmg_1147	1113008	1113331	+	107	-	transcriptional regulator
1968810	125623979	llmg_1148	1113561	1115264	+	567	-	hypothetical protein
271713	125623980	llmg_1149	1115457	1116413	+	318	COG2423E	ornithine cyclodeaminase, mu-crystallin-like protein
271713	125623981	llmg_1150	1116424	1117206	+	260	COG0384R	hypothetical protein
1968811	125623982	llmg_1151	1117267	1118679	-	470	COG1167KE	hypothetical protein
1968812	125623983	llmg_1152	1119320	1120990	+	556	-	hypothetical protein
271714	125623984	llmg_1153	1121415	1121996	+	193	COG0512EH	p-aminobenzoate synthetase, component II
271714	125623985	llmg_1154	1122001	1123887	+	628	COG0147EH	para-aminobenzoate synthase component I
1968813	125623986	llmg_1155	1124076	1124447	+	123	COG1393P	Spx-like protein
1968814	125623987	llmg_1156	1124506	1124832	+	108	-	hypothetical protein
271715	125623988	llmg_1158	1124929	1125093	-	54	COG4283S	hypothetical protein
271715	125623989	llmg_1159	1125090	1125452	-	120	COG4283S	hypothetical protein
1968815	125623990	llmg_1160	1125608	1126618	+	336	-	hypothetical protein
271716	125623991	llmg_1161	1126850	1127323	+	157	-	sialic acid-specific 9-O-acetylesterase
271716	125623992	llmg_1162	1127360	1128718	+	452	-	sialic acid-specific 9-O-acetylesterase
271716	125623993	llmg_1163	1128720	1130027	+	435	COG1653G	sugar ABC transporter substrate-binding protein
271717	125623994	llmg_1164	1130161	1131120	+	319	COG1175G	hypothetical protein
271717	125623995	llmg_1165	1131120	1131974	+	284	COG0395G	hypothetical protein
271717	125623996	llmg_1166	1131976	1132872	+	298	COG3405G	endoglucanase
271718	125623997	llmg_1167	1132978	1133109	+	43	-	endoglucanase
271718	125623998	llmg_1168	1133124	1133750	+	208	COG0726G	polysaccharide deacetylase
271718	125623999	llmg_1169	1133781	1135775	+	664	COG3661G	AguA protein
1968816	125624000	llmg_1170	1135978	1137705	+	575	-	hypothetical protein
271719	125624001	llmg_1171	1137774	1139159	-	461	COG0006E	hypothetical protein
271719	125624002	llmg_1172	1139152	1139913	-	253	COG1349KG	transcriptional regulator
1968817	125624003	llmg_1173	1140260	1141309	+	349	-	hypothetical protein
1968818	125624004	llmg_1174	1141470	1142015	+	181	-	hypothetical protein
1968819	125624005	llmg_1175	1142245	1143093	+	282	COG1161R	ribosomal biogenesis GTPase
1968820	125624006	llmg_1176	1143206	1143979	+	257	COG0164L	ribonuclease HII
1968821	125624007	llmg_1177	1144571	1145401	+	276	-	positive regulator GadR
271720	125624008	llmg_1178	1145542	1147056	+	504	COG0531E	glutamate/gamma-aminobutyrate antiporter
271720	125624009	llmg_1179	1147076	1148476	+	466	COG0076E	glutamate decarboxylase
1968822	125624010	llmg_1180	1148551	1149297	-	248	COG0668M	hypothetical protein
1968823	125624011	llmg_1181	1149457	1150479	+	340	COG0115EH	branched-chain amino acid aminotransferase
1968824	125624012	llmg_1182	1150512	1151123	-	203	COG0110R	acetyltransferase
271721	125624013	llmg_1183	1151292	1155761	+	1489	COG0069E	glutamate synthase, large subunit
271721	125624014	llmg_1184	1155761	1157200	+	479	COG0493ER	glutamate synthase subunit beta
1968825	125624015	llmg_1185	1157315	1158574	+	419	COG0019E	LysA protein
1968826	125624016	llmg_1186	1158725	1158964	+	79	COG3763S	hypothetical protein
271722	125624017	llmg_1187	1159140	1159955	+	271	COG0796M	glutamate racemase
271722	125624018	llmg_1188	1159956	1160561	+	201	COG0127F	hypothetical protein
271722	125624019	llmg_1189	1160600	1161103	+	167	COG0622R	hypothetical protein
271722	125624020	llmg_1190	1161134	1161595	+	153	COG4109K	hypothetical protein
271722	125624021	llmg_1191	1161573	1162289	+	238	COG4974L	site-specific tyrosine recombinase XerD
271722	125624022	llmg_1192	1162320	1163048	+	242	COG1354S	segregation and condensation protein A
271722	125624023	llmg_1193	1163041	1163607	+	188	COG1386K	segregation and condensation protein B
271722	125624024	llmg_1194	1163540	1164313	+	257	COG1187J	pseudouridylate synthase
1968827	125624025	llmg_1195	1164663	1165283	+	206	COG3601S	hypothetical protein
271723	125624026	llmg_1196	1165594	1166181	+	195	-	hypothetical protein
271723	125624027	llmg_1197	1166235	1166825	+	196	-	hypothetical protein
271723	125624028	llmg_1198	1166862	1167350	+	162	-	hypothetical protein
1968828	125624029	llmg_1200	1167469	1168296	+	275	COG3591E	hypothetical protein
1968829	125624030	llmg_1201	1168384	1168731	+	115	-	hypothetical protein
271724	125624031	llmg_1202	1168869	1170686	+	605	COG1132V	ABC transporter ABC binding and permease
271724	125624032	llmg_1203	1170670	1172454	+	594	COG1132V	ABC transporter ABC binding and permease
271725	125624033	llmg_1204	1172575	1173333	+	252	COG2932K	HTH-type transcriptional regulator HdiR
271725	125624034	llmg_1205	1173347	1173535	+	62	-	hypothetical protein
271726	125624035	llmg_1207	1175758	1176273	+	171	COG0244J	50S ribosomal protein L10
271726	125624036	llmg_1208	1176343	1176708	+	121	COG0222J	50S ribosomal protein L7/L12
271727	125624037	llmg_1209	1177158	1177541	+	127	COG1846K	MarR family transcriptional regulator
271727	125624038	llmg_1210	1177542	1179101	+	519	COG2814G	multidrug resistance protein
271727	125624039	llmg_1211	1179098	1179934	+	278	-	hypothetical protein
271728	125624040	llmg_1214	1181520	1181846	+	108	-	hypothetical protein
271728	125624041	llmg_1215	1181861	1183993	+	710	COG1215M	hypothetical protein
271729	125624042	llmg_1216	1184278	1185030	+	250	COG2145H	hydroxyethylthiazole kinase
271729	125624043	llmg_1217	1185043	1185843	+	266	COG0351H	phosphomethylpyrimidine kinase
271729	125624044	llmg_1218	1185836	1186492	+	218	COG0352H	thiamine-phosphate pyrophosphorylase
271730	125624045	llmg_1219	1186831	1188330	+	499	COG1020Q	D-alanine--poly(phosphoribitol) ligase subunit 1
271730	125624046	llmg_1220	1188330	1189553	+	407	COG1696M	protein dltB (basic membrane protein) (BMP)
271730	125624047	llmg_1221	1189589	1189828	+	79	COG0236IQ	D-alanine--poly(phosphoribitol) ligase subunit 2
271730	125624048	llmg_1222	1189818	1191104	+	428	COG3966M	D-alanine transfer protein DltD
1968830	125624049	llmg_1223	1191579	1194311	+	910	COG0474P	cation-transporting P-ATPase
1968831	125624050	llmg_1224	1194404	1195057	+	217	COG1321K	transcriptional regulator
271731	125624051	llmg_1225	1195217	1197490	+	757	COG0620E	5-methyltetrahydropteroyltriglutamate/homocysteine S-methyltransferase
271731	125624052	llmg_1226	1197480	1198337	+	285	COG0685E	5,10-methylenetetrahydrofolate reductase
1968832	125624053	llmg_1227	1198699	1199721	+	340	COG0722E	phospho-2-dehydro-3-deoxyheptonate aldolase
1968833	125624054	llmg_1228	1199843	1200025	-	60	-	hypothetical protein
1968834	125624055	llmg_1229	1200210	1200380	+	56	-	hypothetical protein
1968835	125624056	llmg_1230	1200421	1201662	+	413	-	hypothetical protein
1968836	125624057	llmg_1231	1202589	1203170	-	193	COG2963L	hypothetical protein
1968837	125624058	llmg_1232	1203241	1203531	+	96	COG2963L	hypothetical protein
271732	125624059	llmg_1233	1203668	1204507	-	279	COG2801L	transposase for insertion element IS981J
271732	125624060	llmg_1234	1204519	1204779	-	86	COG2963L	hypothetical protein
1968838	125624061	llmg_1235	1205420	1206076	-	218	COG0664T	cyclic nucleotide-binding domain-containing protein
1968839	125624062	llmg_1236	1206198	1206809	+	203	COG2364S	hypothetical protein
1968840	125624063	llmg_1237	1207355	1208293	+	312	COG0686E	N5-carboxyethyl-ornithine synthase
1968841	125624064	llmg_1238	1209297	1209497	+	66	COG1278K	cold shock-like protein cspD2
271733	125624065	llmg_1240	1210978	1212060	+	360	COG0449M	hypothetical protein
271733	125624066	llmg_1241	1212077	1212787	+	236	COG1940KG	hypothetical protein
271733	125624067	llmg_1242	1212815	1213036	+	73	COG1940KG	hypothetical protein
271733	125624068	llmg_1243	1213067	1215454	+	795	-	hypothetical protein
271733	125624069	llmg_1244	1215435	1216742	+	435	COG1455G	hypothetical protein
271733	125624070	llmg_1245	1216780	1217592	+	270	COG0561R	hypothetical protein
271734	125624071	llmg_1246	1217893	1218216	+	107	COG0640K	regulator of arsenical resistance
271734	125624072	llmg_1247	1218231	1218626	+	131	-	arsenical resistance operon trans-acting repressor arsD
271734	125624073	llmg_1248	1218639	1220354	+	571	COG0003P	arsenical pump-driving ATPase
271734	125624074	llmg_1249	1220371	1222032	+	553	COG0446R	hypothetical protein
271734	125624075	llmg_1250	1222048	1223100	+	350	COG0798P	arsenical-resistance protein
271734	125624076	llmg_1251	1223109	1223312	+	67	-	hypothetical protein
1968842	125624077	llmg_1252	1223857	1224258	-	133	COG0789K	hypothetical protein
1968843	125624078	llmg_1253	1224964	1225821	+	285	COG0656R	hypothetical protein
1968844	125624079	llmg_1254	1226569	1226769	+	66	-	hypothetical protein
1968845	125624080	llmg_1255	1226900	1227100	+	66	COG1278K	cold shock protein cspC
1968846	125624081	llmg_1256	1227378	1227578	+	66	COG1278K	cold shock protein cspD
271735	125624082	llmg_1257	1228094	1228333	+	79	COG2261S	hypothetical protein
271735	125624083	llmg_1258	1228363	1228923	+	186	-	hypothetical protein
271735	125624084	llmg_1259	1228933	1229121	+	62	COG5547S	hypothetical protein
271735	125624085	llmg_1260	1229142	1229402	+	86	COG1302S	hypothetical protein
271736	125624086	llmg_1261	1229451	1230209	-	252	COG1484L	transposase helper protein for IS712F
271736	125624087	llmg_1262	1230221	1231444	-	407	COG4584L	transposase for insertion sequence element IS712F
1968847	125624088	llmg_1263	1231488	1231862	+	124	COG1302S	hypothetical protein
271737	125624089	llmg_1264	1232254	1232514	+	86	COG2963L	transposase helper protein for IS981
271737	125624090	llmg_1265	1232526	1233140	+	204	COG2801L	transposase for insertion sequence element IS981J
1968848	125624091	llmg_1267	1234522	1234869	+	115	COG0598P	hypothetical protein
1968849	125624092	llmg_1268	1236405	1237460	+	351	COG4974L	site-specific tyrosine recombinase XerS
1968850	125624093	llmg_1269	1237544	1237831	+	95	-	hypothetical protein
1968851	125624094	llmg_1270	1238314	1239384	+	356	COG4974L	site-specific tyrosine recombinase XerS
271738	125624095	llmg_1271	1239434	1240780	-	448	COG1206J	tRNA (uracil-5-)-methyltransferase Gid
271738	125624096	llmg_1272	1240852	1242978	-	708	COG0550L	DNA topoisomerase I
1968852	125624097	llmg_1273	1243244	1244092	-	282	COG0758LU	Smf protein
271739	125624098	llmg_1274	1244240	1244620	-	126	COG0251J	regulator AldR
271739	125624099	llmg_1275	1244660	1245370	-	236	COG3527Q	AldB protein
271740	125624100	llmg_1276	1245506	1246756	-	416	COG1171E	threonine dehydratase
271740	125624101	llmg_1277	1246815	1247837	-	340	COG0059EH	ketol-acid reductoisomerase
271740	125624102	llmg_1278	1247882	1248358	-	158	COG0440E	acetolactate synthase 3 regulatory subunit
271740	125624103	llmg_1279	1248351	1250075	-	574	COG0028EH	acetolactate synthase catalytic subunit
271740	125624104	llmg_1280	1250090	1251802	-	570	COG0129EG	dihydroxy-acid dehydratase
271741	125624105	llmg_1281	1251922	1252758	-	278	COG1119P	ABC transporter ATP-binding protein
271741	125624106	llmg_1282	1252718	1253293	-	191	COG0066E	isopropylmalate isomerase small subunit
271742	125624107	llmg_1283	1253342	1253875	-	177	-	hypothetical protein
271742	125624108	llmg_1284	1253875	1255251	-	458	COG0065E	isopropylmalate isomerase large subunit
1968853	125624109	llmg_1287	1258411	1259370	+	319	COG1054R	hypothetical protein
271743	125624110	llmg_1288	1259403	1260188	-	261	COG1387ER	histidinol-phosphatase
271743	125624111	llmg_1289	1260189	1260827	-	212	COG0139E	bifunctional phosphoribosyl-AMP cyclohydrolase/phosphoribosyl-ATP pyrophosphatase
271743	125624112	llmg_1290	1260824	1261603	-	259	COG0107E	imidazole glycerol phosphate synthase subunit HisF
271743	125624113	llmg_1291	1261572	1262312	-	246	COG0106E	1-(5-phosphoribosyl)-5-[(5-phosphoribosylamino)methylideneamino] imidazole-4-carboxamide isomerase
271743	125624114	llmg_1292	1262312	1262920	-	202	COG0118E	imidazole glycerol phosphate synthase subunit HisH
271744	125624115	llmg_1293	1262971	1263759	-	262	COG3231J	hypothetical protein
271744	125624116	llmg_1294	1263756	1264355	-	199	COG0131E	imidazoleglycerol-phosphate dehydratase
271744	125624117	llmg_1295	1264356	1265663	-	435	COG0141E	HisD protein
271744	125624118	llmg_1296	1265647	1266273	-	208	COG0040E	ATP phosphoribosyltransferase
271745	125624119	llmg_1297	1266502	1267458	-	318	COG3705E	ATP phosphoribosyltransferase
271745	125624120	llmg_1298	1267458	1268528	-	356	COG0079E	histidinol-phosphate aminotransferase
271746	125624121	llmg_1299	1269077	1269691	-	204	COG3752S	hypothetical protein
271746	125624122	llmg_1300	1269721	1269849	-	42	COG3752S	hypothetical protein
271746	125624123	llmg_1301	1269846	1271642	-	598	COG1461R	hypothetical protein
271746	125624124	llmg_1302	1271646	1272047	-	133	COG4852S	hypothetical protein
1968854	125624125	llmg_1303	1272123	1272602	-	159	COG3476T	hypothetical protein
1968855	125624126	llmg_1304	1272922	1274925	-	667	COG0557K	exoribonuclease R
1968856	125624127	llmg_1305	1275130	1275462	-	110	-	transcriptional regulator
1968857	125624128	llmg_1306	1275928	1278375	-	815	COG1480R	hypothetical protein
1968858	125624129	llmg_1308	1279042	1279197	-	51	-	hypothetical protein
1968859	125624130	llmg_1309	1279940	1281604	-	554	COG0028EH	acetolactate synthase
271747	125624131	llmg_1310	1281759	1283015	-	418	COG3063NU	hypothetical protein
271747	125624132	llmg_1311	1283043	1284215	-	390	COG0628R	hypothetical protein
271747	125624133	llmg_1313	1284281	1284901	-	206	COG2226H	hypothetical protein
271747	125624134	llmg_1314	1284903	1286510	-	535	COG2509R	hypothetical protein
271747	125624135	llmg_1315	1286555	1287925	-	456	COG2265J	RNA methyltransferase
271747	125624136	llmg_1316	1287988	1288809	-	273	COG1737K	transcriptional regulator
1968860	125624137	llmg_1317	1288947	1289651	+	234	COG3010G	N-acetylmannosamine-6-phosphate 2-epimerase
1968861	125624138	llmg_1318	1289736	1292261	-	841	COG0474P	cation-transporting ATPase
1968862	125624139	llmg_1319	1292447	1293622	+	391	COG3328L	transposase for insertion sequence element IS905H
1968863	125624140	llmg_1320	1294199	1295584	-	461	COG3507G	xylan beta-1,4-xylosidase
1968864	125624141	llmg_1321	1295892	1297073	-	393	COG2730G	hypothetical protein
1968865	125624142	llmg_1322	1297370	1298566	+	398	COG2814G	hypothetical protein
1968866	125624143	llmg_1323	1298942	1300117	-	391	COG3328L	transposase for insertion sequence element IS905I
1968867	125624144	llmg_1324	1300331	1300786	+	151	COG2207K	AraC family transcriptional regulator
271748	125624145	llmg_1325	1301096	1302163	-	355	COG0687E	spermidine/putrescine ABC transporter substrate-binding protein
271748	125624146	llmg_1326	1302211	1303011	-	266	COG1177E	spermidine/putrescine ABC transporter permease
271748	125624147	llmg_1327	1303013	1303801	-	262	COG1176E	spermidine/putrescine ABC transporter permease
271748	125624148	llmg_1328	1303798	1305078	-	426	COG3842E	spermidine/putrescine ABC transporter ATP-binding protein
271749	125624149	llmg_1329	1305539	1306438	-	299	COG0812M	UDP-N-acetylenolpyruvoylglucosamine reductase
271749	125624150	llmg_1330	1306481	1307149	-	222	-	hypothetical protein
271750	125624151	llmg_1331	1307334	1308224	-	296	COG0083E	homoserine kinase
271750	125624152	llmg_1332	1308229	1309515	-	428	COG0460E	homoserine dehydrogenase
1968868	125624153	llmg_1333	1309696	1310334	-	212	COG1428F	deoxynucleoside kinase
271751	125624154	llmg_1334	1310463	1311746	-	427	COG0285H	FolC protein
271751	125624155	llmg_1335	1311762	1312262	-	166	COG1051F	hypothetical protein
271751	125624156	llmg_1336	1312265	1313338	-	357	COG0294H	dihydropteroate synthase
271751	125624157	llmg_1337	1313335	1314384	-	349	COG0302H	FolE protein
271752	125624158	llmg_1338	1314464	1314814	-	116	COG1539H	FolB protein
271752	125624159	llmg_1339	1314868	1315455	-	195	COG0218R	ribosome biogenesis GTP-binding protein YsxC
271752	125624160	llmg_1340	1315452	1316687	-	411	COG1219O	ATP-dependent protease ATP-binding subunit ClpX
1968869	125624161	llmg_1342	1316936	1317442	-	168	COG0262H	DfrA protein
1968870	125624162	llmg_1343	1317707	1318297	+	196	COG0219J	rRNA methyltransferase
1968871	125624163	llmg_1344	1318515	1318862	+	115	-	hypothetical protein
271753	125624164	llmg_1345	1318899	1320203	-	434	COG2233F	xanthine/uracil permease
271753	125624165	llmg_1346	1320261	1320854	-	197	COG0503F	xanthine phosphoribosyltransferase
271754	125624166	llmg_1347	1321531	1321815	-	94	COG3620K	hypothetical protein
271754	125624167	llmg_1348	1321802	1322167	-	121	COG4679S	hypothetical protein
1968872	125624168	llmg_1349	1322595	1323665	-	356	COG2899S	hypothetical protein
271755	125624169	llmg_1350	1323752	1324327	-	191	COG2310T	tellurium resistance protein
271755	125624170	llmg_1351	1324343	1324918	-	191	COG2310T	tellurium resistance protein
271755	125624171	llmg_1352	1324928	1325551	-	207	COG2310T	tellurium resistance protein
271755	125624172	llmg_1353	1325631	1326728	-	365	COG3853P	tellurite resistance protein
271755	125624173	llmg_1354	1326746	1328350	-	534	-	hypothetical protein
271755	125624174	llmg_1355	1328376	1329197	-	273	-	hypothetical protein
271755	125624175	llmg_1356	1329199	1330305	-	368	-	hypothetical protein
271755	125624176	llmg_1357	1330302	1331498	-	398	COG0503F	hypothetical protein
271755	125624177	llmg_1358	1331491	1332717	-	408	COG2301G	hypothetical protein
271756	125624178	llmg_1359	1334029	1334313	-	94	COG3620K	hypothetical protein
271756	125624179	llmg_1360	1334300	1334665	-	121	COG4679S	hypothetical protein
1968873	125624180	llmg_1361	1334736	1335809	-	357	COG4974L	site-specific tyrosine recombinase XerS
1968874	125624181	llmg_1362	1335893	1336165	-	90	-	hypothetical protein
1968875	125624182	llmg_1364	1337148	1337708	-	186	-	hypothetical protein
1968876	125624183	llmg_1365	1338108	1338746	-	212	-	hypothetical protein
1968877	125624184	llmg_1366	1339191	1341710	-	839	-	hypothetical protein
271757	125624185	llmg_1367	1342117	1342956	-	279	COG2801L	transposase for insertion sequence element IS981K
271757	125624186	llmg_1368	1342968	1343228	-	86	COG2963L	transposase helper protein for IS981
271757	125624187	llmg_1369	1343265	1343921	-	218	-	hypothetical protein
271758	125624189	llmg_1369a	1344187	1348370	-	584	-	hypothetical protein
271758	125624188	llmg_1371	1345518	1347317	-	599	COG3344L	maturase
1968878	125624190	llmg_1373	1348370	1348726	-	118	-	hypothetical protein
1968879	125624191	llmg_1374	1348769	1349419	-	216	COG0551L	LtrE protein
1968880	125624192	llmg_1375	1349704	1350180	-	158	-	LtrD protein
1968881	125624193	llmg_1376	1350253	1351905	-	550	-	LtrC protein
271759	125624194	llmg_1377	1351957	1353723	-	588	-	hypothetical protein
271759	125624195	llmg_1378	1353704	1354219	-	171	-	hypothetical protein
271759	125624196	llmg_1379	1354233	1355417	-	394	-	Zn peptidase
1968882	125624197	llmg_1381	1355479	1355673	-	64	-	hypothetical protein
271760	125624198	llmg_1382	1355782	1356846	-	354	-	hypothetical protein
271760	125624199	llmg_1383	1356872	1358710	-	612	COG3505U	conjugal transfer protein TraD
271760	125624200	llmg_1384	1358707	1359210	-	167	-	hypothetical protein
271760	125624201	llmg_1385	1359189	1359407	-	72	-	hypothetical protein
271760	125624202	llmg_1386	1359423	1360736	-	437	-	hypothetical protein
271760	125624203	llmg_1387	1360736	1360981	-	81	-	hypothetical protein
271760	125624204	llmg_1388	1360982	1361674	-	230	-	hypothetical protein
271760	125624205	llmg_1389	1361700	1362017	-	105	-	hypothetical protein
271760	125624206	llmg_1390	1362027	1364639	-	870	COG3942R	hypothetical protein
271760	125624207	llmg_1391	1364643	1366889	-	748	COG3451U	hypothetical protein
271761	125624208	llmg_1392	1366987	1367340	-	117	-	hypothetical protein
271761	125624209	llmg_1393	1367342	1368130	-	262	-	hypothetical protein
271762	125624210	llmg_1395	1368421	1368819	-	132	-	hypothetical protein
271762	125624211	llmg_1396	1368792	1368962	-	56	-	hypothetical protein
271762	125624212	llmg_1397	1368981	1369139	-	52	-	hypothetical protein
1968883	125624213	llmg_1398	1369190	1372921	-	1243	-	cell surface antigen I/II precursor
271763	125624214	llmg_1399	1373131	1374153	-	340	-	hypothetical protein
271763	125624215	llmg_1400	1374171	1374470	-	99	COG0484O	hypothetical protein
1968884	125624216	llmg_1402	1375104	1375466	-	120	-	hypothetical protein
1968885	125624217	llmg_1403	1375896	1376435	-	179	-	hypothetical protein
271764	125624218	llmg_1406	1376846	1377109	-	87	-	hypothetical protein
271764	125624219	llmg_1407	1377114	1377311	-	65	-	hypothetical protein
271764	125624220	llmg_1408	1377325	1377522	-	65	-	hypothetical protein
271764	125624221	llmg_1409	1377548	1378417	-	289	COG1192D	hypothetical protein
271764	125624222	llmg_1410	1378410	1378865	-	151	-	hypothetical protein
1968886	125624223	llmg_1411	1379125	1380063	-	312	-	hypothetical protein
1968887	125624224	llmg_1412	1380599	1381588	-	329	COG0516F	guanosine 5'-monophosphate oxidoreductase
1968888	125624225	llmg_1413	1381851	1382468	-	205	COG4478S	hypothetical protein
271765	125624226	llmg_1414	1382610	1383383	-	257	COG0647G	N-acetylglucosamine catabolic protein
271765	125624227	llmg_1415	1383432	1384163	-	243	COG3884I	hypothetical protein
1968889	125624228	llmg_1416	1384265	1384705	-	146	COG2131F	hypothetical protein
1968890	125624229	llmg_1417	1384807	1385622	-	271	COG3757M	hypothetical protein
1968891	125624230	llmg_1418	1385668	1386807	-	379	COG0635H	coproporphyrinogen III oxidase
271766	125624231	llmg_1419	1386995	1387522	-	175	COG1475K	transcriptional regulator
271766	125624232	llmg_1420	1387504	1388823	-	439	COG3969R	hypothetical protein
1968892	125624233	llmg_1421	1389161	1389562	-	133	-	hypothetical protein
1968893	125624234	llmg_1422	1389794	1390711	-	305	COG3049M	penicillin acylase
1968894	125624235	llmg_1424	1390877	1391635	-	252	COG0149G	triosephosphate isomerase
271767	125624236	llmg_1425	1391768	1392619	-	283	COG1737K	RpiR family transcriptional regulator
271767	125624237	llmg_1426	1392681	1394633	-	650	COG1263G	sucrose-specific PTS system IIBC component
271767	125624238	llmg_1427	1394669	1395562	-	297	COG2103R	N-acetylmuramic acid 6-phosphate etherase
271767	125624239	llmg_1428	1395555	1396616	-	353	COG3589S	hypothetical protein
271768	125624240	llmg_1429	1396766	1397737	-	323	COG0039C	L-lactate dehydrogenase
271768	125624241	llmg_1430	1397821	1398723	-	300	COG0196H	bifunctional riboflavin kinase/FMN adenylyltransferase
271768	125624242	llmg_1431	1398755	1399747	-	330	COG0130J	tRNA pseudouridine synthase B
1968895	125624243	llmg_1432	1399886	1400605	-	239	-	hypothetical protein
1968896	125624244	llmg_1433	1400795	1403095	-	766	-	hypothetical protein
271769	125624245	llmg_1434	1403462	1403986	+	174	-	hypothetical protein
271769	125624246	llmg_1435	1404048	1404506	+	152	-	hypothetical protein
271770	125624247	llmg_1437	1404756	1405595	-	279	COG2801L	transposase for insertion sequence element IS981L
271770	125624248	llmg_1438	1405607	1405867	-	86	COG2963L	hypothetical protein
1968897	125624249	llmg_1440	1406092	1407036	-	314	-	hypothetical protein
1968898	125624250	llmg_1441	1407163	1408671	-	502	COG1053C	fumarate reductase flavoprotein subunit
1968899	125624251	llmg_1442	1408847	1409296	-	149	COG2764S	hypothetical protein
271771	125624252	llmg_1444	1409997	1410464	-	155	COG1051F	ADP-ribose pyrophosphatase
271771	125624253	llmg_1445	1410489	1412765	-	758	COG0210L	ATP-dependent DNA helicase
1968900	125624254	llmg_1446	1412917	1413693	+	258	-	hypothetical protein
271772	125624255	llmg_1447	1413638	1414267	-	209	-	hypothetical protein
271772	125624256	llmg_1448	1414254	1417007	-	917	COG2898S	hypothetical protein
1968901	125624257	llmg_1449	1417226	1417978	-	250	COG3764M	sortase SrtA
271773	125624258	llmg_1450	1418101	1419186	-	361	COG1477H	thiamine biosynthesis lipoprotein apbE precursor
271773	125624259	llmg_1451	1419268	1421778	-	836	COG0188L	DNA gyrase subunit A
1968902	125624260	llmg_1452	1422000	1423469	-	489	COG0531E	amino-acid permease
1968903	125624261	llmg_1453	1423642	1424277	-	211	COG2910R	oxidoreductase
271774	125624262	llmg_1454	1424379	1425326	-	315	COG1940KG	sugar kinase
271774	125624263	llmg_1455	1425329	1426771	-	480	COG2723G	6-phospho-beta-glucosidase
271774	125624264	llmg_1456	1426768	1428912	-	714	COG1472G	beta-glucosidase
271775	125624265	llmg_1457	1428989	1430053	-	354	COG0444EP	di/Tri-peptide transport ATP-binding protein
271775	125624266	llmg_1458	1430053	1431072	-	339	COG1173EP	di/Tri-peptide transport system permease
271775	125624267	llmg_1459	1431074	1432054	-	326	COG0601EP	di/Tri-peptide transport system permease
271775	125624268	llmg_1460	1432054	1433154	-	366	COG0444EP	di/Tri-peptide transport ATP-binding protein
271775	125624269	llmg_1461	1433227	1434771	-	514	COG0747E	di/Tri-peptide binding protein precursor
1968904	125624270	llmg_1462	1435163	1435888	-	241	COG1737K	HTH-type transcriptional regulator
1968905	125624271	llmg_1463	1436035	1437858	-	607	COG0481M	GTP-binding protein LepA
1968906	125624272	llmg_1464	1438148	1438813	-	221	COG3527Q	AldC protein
271776	125624273	llmg_1465	1438912	1440261	+	449	COG0769M	UDP-N-acetylmuramyl tripeptide synthetase
271776	125624274	llmg_1466	1440262	1441047	+	261	COG3442R	cobyric acid synthase
271777	125624275	llmg_1467	1441125	1443806	-	893	COG4591M	ABC transporter permease
271777	125624276	llmg_1468	1443810	1444511	-	233	COG1136V	ABC transporter ATP-binding protein
271778	125624277	llmg_1470	1444713	1445537	-	274	COG0171H	NAD synthetase
271778	125624278	llmg_1471	1445594	1446082	-	162	COG1670J	acetyltransferase
271778	125624279	llmg_1472	1446079	1447551	-	490	COG1488H	nicotinate phosphoribosyltransferase
1968907	125624280	llmg_1473	1448134	1448727	+	197	COG1057H	nicotinic acid mononucleotide adenylyltransferase
1968908	125624281	llmg_1474	1448742	1449953	-	403	COG0038P	voltage gated chloride channel
1968909	125624282	llmg_1475	1450356	1450598	-	80	COG4224S	hypothetical protein
271779	125624283	llmg_1477	1450705	1452726	-	673	COG0751J	glycyl-tRNA synthetase subunit beta
271779	125624284	llmg_1478	1452726	1453679	-	317	COG0752J	glycyl-tRNA synthetase subunit alpha
1968910	125624285	llmg_1479	1453908	1454675	-	255	COG0737F	5'-nucleotidase
271780	125624286	llmg_1480	1454785	1455804	-	339	COG2899S	hypothetical protein
271780	125624287	llmg_1481	1455870	1456370	-	166	COG4767V	teicoplanin resistance protein
271780	125624288	llmg_1482	1456412	1457047	-	211	COG1739S	hypothetical protein
271781	125624289	llmg_1483	1457104	1458396	+	430	COG4098L	superfamily II DNA/RNA helicase
271781	125624290	llmg_1484	1458396	1459046	+	216	COG1040R	late competence protein
271782	125624291	llmg_1485	1459105	1459683	-	192	COG3575S	hypothetical protein
271782	125624292	llmg_1486	1459700	1460155	-	151	COG0818M	DgkA protein
271782	125624293	llmg_1487	1460139	1460627	-	162	COG0319R	metalloprotease
271783	125624294	llmg_1488	1460857	1461345	-	162	COG1051F	hydrolase
271783	125624295	llmg_1489	1461415	1462383	-	322	COG1702T	PhoH-like protein
271783	125624296	llmg_1490	1462457	1463989	-	510	COG1914P	proton-dependent manganese transporter group C beta
271784	125624297	llmg_1491	1464261	1464545	-	94	COG0211J	50S ribosomal protein L27
271784	125624298	llmg_1492	1464547	1464882	-	111	COG2868J	hypothetical protein
271784	125624299	llmg_1493	1464885	1465199	-	104	COG0261J	50S ribosomal protein L21
271785	125624300	llmg_1494	1465369	1466544	-	391	COG3371S	ABC transporter permease
271785	125624301	llmg_1495	1466537	1466935	-	132	COG4506S	hypothetical protein
271786	125624302	llmg_1496	1467108	1468451	+	447	COG1078R	phosphohydrolase
271786	125624303	llmg_1497	1468504	1469319	+	271	COG0561R	hydrolase
1968911	125624304	llmg_1498	1469458	1469823	+	121	COG4918S	hypothetical protein
271787	125624305	llmg_1499	1469857	1470630	-	257	COG0327S	hypothetical protein
271787	125624306	llmg_1500	1470627	1471316	-	229	COG2384R	methyltransferase
271787	125624307	llmg_1501	1471309	1471965	-	218	COG0177L	endonuclease III
271787	125624308	llmg_1502	1471987	1472655	-	222	COG3935L	DNA replication protein dnaD
1968912	125624309	llmg_1503	1472921	1475113	-	730	-	surface protein
1968913	125624310	llmg_1504	1475575	1475691	+	38	-	hypothetical protein
1968914	125624311	llmg_1505	1475841	1476767	-	308	-	hypothetical protein
1968915	125624312	llmg_1506	1476975	1480778	-	1267	-	hypothetical protein
1968916	125624313	llmg_1507	1480957	1482024	-	355	COG0790R	hypothetical protein
1968917	125624314	llmg_1508	1482282	1483553	-	423	COG0044F	dihydroorotase
1968918	125624315	llmg_1509	1483705	1484334	-	209	COG0461F	orotate phosphoribosyltransferase
1968919	125624316	llmg_1512	1484827	1486734	-	635	COG0488R	ABC transporter ATP-binding protein
1968920	125624317	llmg_1513	1486907	1487299	-	130	COG1393P	hypothetical protein
1968921	125624318	llmg_1514	1487522	1488172	+	216	COG2344R	redox-sensing transcriptional repressor Rex
1968922	125624319	llmg_1515	1488359	1489042	-	227	COG2003L	DNA repair protein RadC
1968923	125624320	llmg_1516	1489160	1490977	-	605	COG0449M	glucosamine--fructose-6-phosphate aminotransferase
271788	125624321	llmg_1517	1491159	1491815	-	218	COG0671I	phosphatidic acid phosphatase
271788	125624322	llmg_1518	1491825	1493150	-	441	COG0642T	sensor kinase
271788	125624323	llmg_1519	1493154	1493669	-	171	COG4331S	hypothetical protein
271788	125624324	llmg_1520	1493690	1494376	-	228	COG0745TK	two-component system regulator llrE
271789	125624325	llmg_1521	1494504	1495460	-	318	COG0463M	glycosyl transferase family protein
271789	125624326	llmg_1522	1495463	1497100	-	545	COG1807M	hypothetical protein
1968924	125624327	llmg_1523	1497243	1497686	-	147	COG1963S	hypothetical protein
271790	125624328	llmg_1524	1497844	1498749	-	301	COG0564J	ribosomal large subunit pseudouridine synthase D
271790	125624329	llmg_1525	1498812	1499264	-	150	COG0597MU	lipoprotein signal peptidase
1968925	125624330	llmg_1526	1499553	1499933	-	126	-	hypothetical protein
1968926	125624331	llmg_1527	1500033	1500431	+	132	COG2378K	transcriptional regulator
1968927	125624332	llmg_1528	1500713	1500937	+	74	-	hypothetical protein
271791	125624333	llmg_1529	1501033	1501497	-	154	COG0054H	6,7-dimethyl-8-ribityllumazine synthase
271791	125624334	llmg_1530	1501524	1502720	-	398	COG0108H	riboflavin biosynthesis protein ribA
271791	125624335	llmg_1531	1502732	1503379	-	215	COG0307H	riboflavin synthase subunit alpha
271791	125624336	llmg_1532	1503379	1504467	-	362	COG1985H	riboflavin biosynthesis protein RibD
1968928	125624337	llmg_1533	1504959	1505864	+	301	COG0598P	magnesium and cobalt transport protein
1968929	125624338	llmg_1534	1505890	1508364	-	824	COG0188L	DNA topoisomerase IV subunit A
271792	125624339	llmg_1536	1508689	1509138	-	149	COG2153R	ElaA protein
271792	125624340	llmg_1537	1509135	1509968	-	277	COG0847L	DNA polymerase III subunit epsilon
271792	125624341	llmg_1538	1509961	1510542	-	193	COG1335Q	isochorismatase
1968930	125624342	llmg_1539	1510604	1512538	-	644	COG0187L	DNA topoisomerase IV subunit B
1968931	125624343	llmg_1540	1512817	1513458	+	213	COG0344S	glycerol-3-phosphate acyltransferase PlsY
271793	125624344	llmg_1541	1513632	1513850	+	72	COG0695O	glutaredoxin-like protein nrdH
271793	125624345	llmg_1542	1513852	1514274	+	140	COG1780F	ribonucleotide reductase stimulatory protein
1968932	125624346	llmg_1543	1514411	1516579	+	722	COG0209F	ribonucleotide-diphosphate reductase subunit alpha
1968933	125624347	llmg_1544	1516864	1517841	+	325	COG0208F	ribonucleotide-diphosphate reductase subunit beta
271794	125624348	llmg_1545	1517951	1518886	-	311	COG2177D	cell division protein FtsX
271794	125624349	llmg_1546	1518879	1519571	-	230	COG2884D	cell division ATP-binding protein
1968934	125624350	llmg_1547	1519901	1520998	-	365	COG1186J	peptide chain release factor 2
1968935	125624351	llmg_1548	1521136	1521723	+	195	COG1409R	phosphohydrolase
1968936	125624352	llmg_1549	1521871	1522041	+	56	-	hypothetical protein
1968937	125624353	llmg_1550	1522205	1522735	+	176	COG3557J	hypothetical protein
1968938	125624354	llmg_1551	1522750	1523553	-	267	COG2116P	formate dehydrogenase
271795	125624355	llmg_1552	1523708	1525330	-	540	COG3559M	ABC type transport system permease
271795	125624356	llmg_1553	1525342	1526220	-	292	COG1131V	ABC transporter ATP-binding protein
1968939	125624357	llmg_1554	1526416	1527066	+	216	COG1309K	TetR family transcriptional regulator
271796	125624358	llmg_1555	1527099	1528016	-	305	COG1481S	hypothetical protein
271796	125624359	llmg_1556	1528112	1529095	-	327	COG0391S	hypothetical protein
271796	125624360	llmg_1557	1529092	1529979	-	295	COG1660R	hypothetical protein
271796	125624361	llmg_1558	1530044	1531489	-	481	COG1502I	cardiolipin synthetase
271797	125624362	llmg_1559	1531681	1532370	-	229	COG0664T	FNR like protein A
271797	125624363	llmg_1560	1532360	1532899	-	179	-	stress induced DNA binding protein ()
1968940	125624364	llmg_1561	1533121	1534983	-	620	COG2217P	heavy metal-translocating P-type ATPase
1968941	125624365	llmg_1562	1535617	1536057	-	146	-	hypothetical protein
1968942	125624366	llmg_1563	1536449	1537783	-	444	COG3152S	hypothetical protein
1968943	125624367	llmg_1564	1538074	1538364	+	96	COG2963L	hypothetical protein
271798	125624368	llmg_1565	1538460	1539221	+	253	COG2801L	transposase for insertion sequence IS904F
271798	125624369	llmg_1566	1539275	1539856	+	193	COG2963L	hypothetical protein
271799	125624370	llmg_1568	1540757	1542661	-	634	COG1299G	PTS system, fructose specific IIBC components
271799	125624371	llmg_1569	1542661	1543578	-	305	COG1105G	tagatose-6-phosphate kinase
271799	125624372	llmg_1570	1543662	1544363	-	233	COG1349KG	lactose transport regulator
1968944	125624373	llmg_1571	1544485	1545624	-	379	COG1473R	aminoacylase/N-acyl-L-amino acid amidohydrolase/hippurate hydrolase
1968945	125624374	llmg_1572	1545691	1547454	-	587	COG4716S	hypothetical protein
1968946	125624375	llmg_1573	1547624	1549468	-	614	COG5617S	hypothetical protein
271800	125624376	llmg_1574	1549632	1551455	-	607	COG0443O	molecular chaperone DnaK
271800	125624377	llmg_1575	1551527	1552066	-	179	COG0576O	heat shock protein GrpE
271800	125624378	llmg_1576	1552096	1553139	-	347	COG1420K	heat-inducible transcription repressor
271801	125624379	llmg_1577	1553287	1553691	-	134	-	hypothetical protein
271801	125624380	llmg_1578	1553706	1554452	-	248	COG1876M	D-alanyl-D-alanine carboxypeptidase
271801	125624381	llmg_1579	1554449	1555144	-	231	COG0406G	phosphoglycerate mutase
1968947	125624382	llmg_1580	1555215	1555694	-	159	-	hypothetical protein
1968948	125624383	llmg_1581	1555789	1557126	-	445	COG2848S	hypothetical protein
1968949	125624384	llmg_1582	1557243	1557506	-	87	COG3830T	hypothetical protein
1968950	125624385	llmg_1583	1557660	1558601	+	313	COG1575H	prenyltransferase
1968951	125624386	llmg_1584	1558625	1559683	-	352	COG0708L	hypothetical protein
271802	125624387	llmg_1585	1559761	1560348	-	195	COG1335Q	amidase
271802	125624388	llmg_1586	1560360	1562819	-	819	COG0557K	exoribonuclease R
1968952	125624389	llmg_1587	1563061	1563309	-	82	COG1314U	preprotein translocase subunit SecG
1968953	125624390	llmg_1588	1563450	1564376	-	308	COG0492O	TrxB1 protein
271803	125624391	llmg_1589	1564574	1564801	-	75	-	hypothetical protein
271803	125624392	llmg_1590	1564803	1565555	-	250	COG1126E	amino-acid ABC transporter ATP-binding protein
271803	125624393	llmg_1591	1565567	1566454	-	295	COG0765E	amino-acid ABC transporter permease
1968954	125624394	llmg_1593	1566722	1567570	-	282	COG0834ET	amino acid ABC transporter substrate-binding protein
1968955	125624395	llmg_1594	1567714	1568289	-	191	COG0791M	gamma-glutamyl-diamino acid-endopeptidase
1968956	125624396	llmg_1595	1568416	1570083	-	555	COG2759F	formate--tetrahydrofolate ligase
1968957	125624397	llmg_1596	1570244	1570570	-	108	COG0393S	hypothetical protein
1968958	125624398	llmg_1597	1570654	1571100	-	148	COG4405S	hypothetical protein
1968959	125624399	llmg_1598	1571714	1572202	+	162	-	hypothetical protein
271804	125624400	llmg_1599	1572439	1573143	-	234	COG0813F	purine nucleoside phosphorylase
271804	125624401	llmg_1600	1573214	1573483	-	89	-	hypothetical protein
271804	125624402	llmg_1601	1573541	1574776	-	411	COG1015G	phosphopentomutase
1968960	125624403	llmg_1602	1574963	1575793	-	276	COG1316K	transcriptional regulator
271805	125624404	llmg_1603	1575893	1577008	-	371	COG1887M	teichoic acid biosynthesis protein B
271805	125624405	llmg_1604	1576998	1578185	-	395	COG1887M	teichoic acid biosynthesis protein F
271805	125624406	llmg_1605	1578208	1578639	-	143	-	hypothetical protein
271805	125624407	llmg_1606	1578636	1579091	-	151	COG0615MI	glycerol-3-phosphate cytidylyltransferase
271805	125624408	llmg_1607	1579142	1580323	-	393	-	hypothetical protein
271806	125624409	llmg_1608	1580420	1581421	-	333	COG3507G	glycosyl hydrolases
271806	125624410	llmg_1609	1581424	1582710	-	428	COG2755E	hypothetical protein
271807	125624411	llmg_1611	1584010	1585233	+	407	COG4584L	transposase for insertion sequence element IS712G
271807	125624412	llmg_1612	1585245	1586003	+	252	COG1484L	transposase helper protein for IS712G
271808	125624413	llmg_1613	1586044	1586841	-	265	-	hypothetical protein
271808	125624414	llmg_1614	1586856	1587236	-	126	-	hypothetical protein
271808	125624415	llmg_1615	1587246	1587899	-	217	COG0110R	acetyltransferase
271808	125624416	llmg_1616	1587913	1589082	-	389	COG1004M	UDP-glucose 6-dehydrogenase
271808	125624417	llmg_1617	1589136	1592123	-	995	COG0463M	hypothetical protein
271808	125624418	llmg_1618	1592144	1593481	-	445	-	hypothetical protein
271808	125624419	llmg_1619	1593468	1594496	-	342	-	hypothetical protein
271808	125624420	llmg_1620	1594493	1596694	-	733	COG1216R	hypothetical protein
271808	125624421	llmg_1621	1596691	1598169	-	492	COG0463M	hypothetical protein
271808	125624422	llmg_1622	1598186	1598992	-	268	COG1682GM	teichoic acid ABC transporter permease
271808	125624423	llmg_1623	1599003	1600433	-	476	COG1134GM	teichoic acid export ATP-binding protein tagH
1968961	125624424	llmg_1624	1600496	1601404	-	302	COG4632G	exopolysaccharide biosynthesis protein
1968962	125624425	llmg_1625	1601728	1602447	-	239	-	hypothetical protein
1968963	125624426	llmg_1627	1603984	1604448	-	154	COG1846K	MarR family transcriptional regulator
1968964	125624427	llmg_1628	1604605	1605246	-	213	-	hypothetical protein
1968965	125624428	llmg_1629	1605419	1606156	-	245	COG2227H	methyltransferase
1968966	125624429	llmg_1630	1606380	1606565	-	61	-	hypothetical protein
1968967	125624430	llmg_1631	1606663	1608618	-	651	COG0187L	DNA gyrase subunit B
1968968	125624431	llmg_1632	1608772	1609419	-	215	COG0546R	hydrolase
1968969	125624432	llmg_1633	1609485	1610330	-	281	COG2514R	hypothetical protein
271809	125624433	llmg_1634	1610468	1612048	-	526	-	hypothetical protein
271809	125624434	llmg_1635	1612029	1612793	-	254	COG1131V	ABC transporter ATP-binding protein
1968970	125624435	llmg_1636	1612916	1613815	-	299	COG0697GER	permease
271810	125624436	llmg_1637	1614001	1615278	-	425	COG3493C	malate transporter
271810	125624437	llmg_1638	1615293	1616915	-	540	COG0281C	malate dehydrogenase
1968971	125624438	llmg_1639	1617330	1618880	-	516	COG0488R	ABC transporter ATP-binding protein
1968972	125624439	llmg_1640	1618991	1619152	-	53	-	hypothetical protein
271811	125624440	llmg_1641	1619425	1620186	-	253	COG1028IQR	acetoin reductase
271811	125624441	llmg_1642	1620222	1621202	-	326	COG1063ER	2,3-butanediol dehydrogenase
1968973	125624442	llmg_1643	1621500	1622744	-	414	COG0772D	rod shape-determining protein RodA
271812	125624443	llmg_1644	1622956	1623561	-	201	COG0398S	hypothetical protein
271812	125624444	llmg_1645	1623558	1624028	-	156	COG1098J	general stress protein GSP13
271812	125624445	llmg_1646	1623991	1624581	-	196	COG0652O	peptidyl-prolyl cis-trans isomerase
271813	125624446	llmg_1647	1624680	1625486	-	268	COG0561R	hydrolase
271813	125624447	llmg_1648	1625557	1626186	-	209	COG2197TK	two-component system regulator llrD
271813	125624448	llmg_1649	1626214	1627212	-	332	COG4585T	sensor protein kinase kinD
271813	125624449	llmg_1650	1627209	1627784	-	191	COG4758S	hypothetical protein
1968974	125624450	llmg_1651	1628174	1628272	-	32	-	hypothetical protein
1968975	125624451	llmg_1652	1628988	1629821	-	277	COG2514R	hypothetical protein
271814	125624452	llmg_1653	1630153	1631604	-	483	COG3942R	hypothetical protein
271814	125624453	llmg_1654	1631663	1632502	-	279	COG2801L	transposase for insertion sequence element IS981M
271814	125624454	llmg_1655	1632514	1632774	-	86	COG2963L	hypothetical protein
1968976	125624455	llmg_1656	1632954	1633292	+	112	-	hypothetical protein
1968977	125624456	llmg_1657	1633481	1634455	-	324	COG4974L	integrase/recombinase
1968978	125624457	llmg_1658	1634590	1634922	-	110	COG2151R	hypothetical protein
1968979	125624458	llmg_1659	1635111	1637510	-	799	COG1511S	hypothetical protein
1968980	125624459	llmg_1660	1637672	1638205	+	177	COG1309K	TetR family transcriptional regulator
1968981	125624460	llmg_1661	1638267	1638572	-	101	COG0776L	HU-like DNA-binding protein
1968982	125624461	llmg_1662	1638797	1639222	-	141	COG0589T	universal stress protein A
1968983	125624462	llmg_1663	1639477	1639632	+	51	-	hypothetical protein
1968984	125624463	llmg_1664	1639775	1640500	-	241	COG3201H	nicotinamide mononucleotide transporter
1968985	125624464	llmg_1665	1640773	1641018	+	81	-	hypothetical protein
1968986	125624465	llmg_1666	1641081	1641638	-	185	COG3247S	hypothetical protein
271815	125624466	llmg_1667	1641869	1643197	-	442	COG1215M	glycosyltransferase
271815	125624467	llmg_1668	1643190	1643381	-	63	-	hypothetical protein
1968987	125624468	llmg_1669	1643957	1644418	+	153	COG0456R	acetyltransferase
1968988	125624469	llmg_1670	1644756	1645172	+	138	COG4319S	ketosteroid isomerase
1968989	125624470	llmg_1671	1645348	1645692	-	114	COG0335J	50S ribosomal protein L19
1968990	125624471	llmg_1672	1645852	1646526	-	224	COG2357S	hypothetical protein
1968991	125624472	llmg_1674	1648077	1648964	-	295	COG0583K	malolactic fermentation system transcription activator
1968992	125624473	llmg_1675	1649325	1649987	-	220	COG1136V	ABC transporter ATP-binding protein
1968993	125624474	llmg_1676	1650095	1651612	-	505	COG4591M	ABC transporter permease
1968994	125624475	llmg_1677	1651763	1652047	-	94	-	hypothetical protein
271816	125624476	llmg_1678	1652246	1653235	-	329	COG0472M	phospho-N-acetylmuramoyl-pentapeptide-transferase
271816	125624477	llmg_1679	1653310	1655607	-	765	COG0768M	penicillin-binding protein
271816	125624478	llmg_1680	1655604	1655984	-	126	COG4839D	cell division protein
1968995	125624479	llmg_1681	1656140	1657093	-	317	COG0275M	S-adenosyl-methyltransferase MraW
271817	125624480	llmg_1682	1657324	1658250	-	308	COG3152S	hypothetical protein
271817	125624481	llmg_1683	1658272	1658793	-	173	COG3152S	hypothetical protein
1968996	125624482	llmg_1684	1658888	1659454	-	188	COG3548S	hypothetical protein
1968997	125624483	llmg_1685	1660156	1661823	-	555	COG0497L	DNA repair protein recN
271818	125624484	llmg_1686	1662003	1662449	-	148	COG1438K	arginine transcriptional regulator
271818	125624485	llmg_1687	1662446	1663252	-	268	COG1189J	hypothetical protein
271819	125624486	llmg_1688	1663328	1663828	-	166	COG0456R	acetyltransferase
271819	125624487	llmg_1689	1663829	1664734	-	301	COG0142H	geranyltranstransferase
271820	125624488	llmg_1691	1666225	1666464	-	79	COG1722L	exodeoxyribonuclease VII small subunit
271820	125624489	llmg_1692	1666467	1667720	-	417	COG1570L	exodeoxyribonuclease VII large subunit
1968998	125624490	llmg_1693	1667891	1668748	-	285	COG0190H	bifunctional 5,10-methylene-tetrahydrofolate dehydrogenase/ 5,10-methylene-tetrahydrofolate cyclohydrolase
1968999	125624491	llmg_1694	1668937	1670979	+	680	COG2217P	copper-potassium transporting ATPase B
1969000	125624492	llmg_1695	1671055	1671336	-	93	-	hypothetical protein
1969001	125624493	llmg_1698	1672592	1674109	-	505	COG5253T	hypothetical protein
271821	125624494	llmg_1699	1674398	1675900	-	500	COG1732M	choline ABC transporter permease and substrate binding protein
271821	125624495	llmg_1700	1675897	1676814	-	305	COG1125E	choline ABC transporter ATP binding protein
1969002	125624496	llmg_1701	1676817	1676960	+	47	-	hypothetical protein
1969003	125624497	llmg_1702	1676943	1678250	-	435	COG1249C	glutathione reductase
1969004	125624498	llmg_1703	1678389	1678817	-	142	COG1393P	hypothetical protein
271822	125624499	llmg_1704	1678978	1680081	-	367	COG0787M	alanine racemase
271822	125624500	llmg_1705	1680125	1680484	-	119	COG0736I	4'-phosphopantetheinyl transferase
1969005	125624501	llmg_1706	1680613	1682031	-	472	COG0624E	dipeptidase PepV
1969006	125624502	llmg_1707	1682785	1683171	+	128	-	glycosyltransferase
1969007	125624503	llmg_1708	1683885	1685078	-	397	COG1442M	glycosyltransferase
1969008	125624504	llmg_1709	1685283	1685765	-	160	COG0110R	maltose O-acetyltransferase
1969009	125624505	llmg_1710	1685949	1686839	-	296	COG1215M	glycosyltransferase
271823	125624506	llmg_1713	1688183	1689022	-	279	COG2801L	transposase for insertion sequence element IS981N
271823	125624507	llmg_1714	1689034	1689294	-	86	COG2963L	hypothetical protein
1969010	125624508	llmg_1715	1689454	1689744	+	96	COG2963L	hypothetical protein
1969011	125624509	llmg_1716	1689840	1690601	+	253	COG2801L	transposase for insertion sequence IS904G
271824	125624510	llmg_1717	1691590	1692750	-	386	COG1194L	A/G-specific adenine glycosylase
271824	125624511	llmg_1718	1692848	1694857	-	669	COG0322L	excinuclease ABC subunit C
271825	125624512	llmg_1719	1694953	1695666	-	237	COG3201H	PnuC1 protein
271825	125624513	llmg_1720	1695684	1696400	-	238	COG2820F	uridine phosphorylase
1969012	125624514	llmg_1723	1698612	1700063	-	483	-	hypothetical protein
1969013	125624515	llmg_1724	1700259	1701485	-	408	COG0539J	30S ribosomal protein S1
1969014	125624516	llmg_1725	1701740	1702894	-	384	COG0482J	tRNA-specific 2-thiouridylase MnmA
1969015	125624517	llmg_1726	1703183	1703968	+	261	COG1085C	galactose-1-phosphate uridylyltransferase
271826	125624518	llmg_1727	1704039	1706690	+	883	COG4485S	ABC transporter permease
271826	125624519	llmg_1728	1706680	1706826	+	48	-	hypothetical protein
1969016	125624520	llmg_1729	1706892	1709054	-	720	COG2217P	copper/potassium-transporting ATPase
271827	125624521	llmg_1730	1709241	1709441	-	66	COG2608P	mercuric reductase
271827	125624522	llmg_1731	1709460	1709915	-	151	COG3682K	transcriptional regulator
271828	125624523	llmg_1732	1710037	1710900	-	287	COG1760E	L-serine dehydratase alpha subunit
271828	125624524	llmg_1733	1710920	1711591	-	223	COG1760E	L-serine dehydratase beta subunit
1969017	125624525	llmg_1734	1711705	1713708	-	667	COG1252C	NADH dehydrogenase
1969018	125624526	llmg_1735	1713852	1715111	-	419	COG1252C	NADH dehydrogenase
1969019	125624527	llmg_1736	1715242	1715604	-	120	-	hypothetical protein
1969020	125624528	llmg_1737	1715764	1716567	-	267	COG0596R	non-heme chloride peroxidase
1969021	125624529	llmg_1738	1716819	1718180	-	453	COG2723G	beta-glucosidase
1969022	125624530	llmg_1740	1720098	1720853	-	251	COG1737K	HTH-type transcriptional regulator
1969023	125624531	llmg_1741	1721185	1723674	-	829	COG0495J	leucyl-tRNA synthetase
1969024	125624532	llmg_1742	1723745	1724416	-	223	COG2508TQ	regulator
1969025	125624533	llmg_1743	1724489	1725463	-	324	COG0462FE	ribose-phosphate pyrophosphokinase
1969026	125624534	llmg_1744	1725640	1727019	-	459	COG0552U	signal recognition particle-docking protein
271829	125624535	llmg_1745	1727081	1727632	-	183	-	hypothetical protein
271829	125624536	llmg_1746	1727642	1728451	-	269	COG0561R	hydrolase
1969027	125624537	llmg_1747	1728858	1730168	+	436	COG1113E	amino acid permease
271830	125624538	llmg_1748	1730218	1730979	-	253	COG5438S	hypothetical protein
271830	125624539	llmg_1749	1730976	1732094	-	372	COG5438S	hypothetical protein
1969028	125624540	llmg_1750	1732185	1732595	-	136	-	hypothetical protein
1969029	125624541	llmg_1751	1732686	1734854	-	722	COG1368M	alkaline phosphatase
271831	125624542	llmg_1752	1735096	1738620	-	1174	COG1196D	chromosome segregation protein smc
271831	125624543	llmg_1753	1738610	1739305	-	231	COG0571K	ribonuclease III
271832	125624544	llmg_1754	1739480	1740481	-	333	COG0078E	ornithine carbamoyltransferase
271832	125624545	llmg_1755	1740509	1741360	-	283	COG0548E	acetylglutamate kinase
271832	125624546	llmg_1756	1741357	1742490	-	377	COG4992E	acetylornithine aminotransferase
271832	125624547	llmg_1757	1742503	1743693	-	396	COG1364E	bifunctional ornithine acetyltransferase/N-acetylglutamate synthase
271832	125624548	llmg_1758	1743705	1744727	-	340	COG0002E	N-acetyl-gamma-glutamyl-phosphate reductase
1969030	125624549	llmg_1759	1744868	1745500	-	210	COG2910R	NADH-flavin reductase
1969031	125624550	llmg_1760	1745604	1746113	-	169	COG4708S	hypothetical protein
1969032	125624551	llmg_1761	1746125	1746241	+	38	-	hypothetical protein
271833	125624552	llmg_1762	1746516	1747247	-	243	COG1028IQR	3-ketoacyl-ACP reductase
271833	125624553	llmg_1763	1747264	1747503	-	79	-	hypothetical protein
1969033	125624554	llmg_1764	1748021	1750009	-	662	COG0143J	MetS protein
1969034	125624555	llmg_1765	1750191	1751048	+	285	COG0708L	3'-exo-deoxyribonuclease
1969035	125624556	llmg_1766	1751137	1751694	+	185	COG1670J	acetyltransferase
1969036	125624557	llmg_1767	1751946	1752530	+	194	COG1349KG	DeoR family transcriptional regulator
1969037	125624558	llmg_1768	1752697	1753047	-	116	COG1393P	hypothetical protein
271834	125624559	llmg_1769	1753123	1753377	-	84	COG1937S	hypothetical protein
271834	125624560	llmg_1770	1753404	1755047	-	547	COG0446R	NADH oxidase
271834	125624561	llmg_1771	1755044	1755352	-	102	COG0607P	rhodanese-related sulfurtransferase
271834	125624562	llmg_1772	1755363	1755740	-	125	COG0607P	rhodanese-related sulfurtransferase
271835	125624563	llmg_1773	1755797	1756036	-	79	COG3237S	hypothetical protein
271835	125624564	llmg_1774	1756038	1756130	-	30	-	hypothetical protein
1969038	125624565	llmg_1775	1756264	1757184	-	306	COG0031E	O-acetylserine sulfhydrylase
1969039	125624566	llmg_1776	1757399	1758541	-	380	COG0626E	cystathionine gamma-synthase
271836	125624567	llmg_1777	1758672	1759466	-	264	COG0825I	AccA protein
271836	125624568	llmg_1778	1759459	1760325	-	288	COG0777I	acetyl-CoA carboxylase subunit beta
271836	125624569	llmg_1779	1760411	1761778	-	455	COG0439I	acetyl-CoA carboxylase biotin carboxylase subunit
271836	125624570	llmg_1780	1761771	1761953	-	60	-	hypothetical protein
1969040	125624571	llmg_1781	1762172	1762606	-	144	COG0764I	(3R)-hydroxymyristoyl-ACP dehydratase
271837	125624572	llmg_1782	1762733	1763200	-	155	COG0511I	acetyl-CoA carboxylase biotin carboxyl carrier protein subunit
271837	125624573	llmg_1783	1763207	1764436	-	409	COG0304IQ	3-oxoacyl-ACP synthase
271837	125624574	llmg_1784	1764477	1765208	-	243	COG1028IQR	3-ketoacyl-ACP reductase
271837	125624575	llmg_1785	1765337	1766257	-	306	COG0331I	malonyl CoA-acyl carrier protein transacylase
1969041	125624576	llmg_1786	1766543	1766764	-	73	COG0236IQ	acyl carrier protein
271838	125624577	llmg_1787	1766945	1767922	-	325	COG0332I	3-oxoacyl-ACP synthase
271838	125624578	llmg_1788	1767922	1768362	-	146	COG1846K	MarR family transcriptional regulator
1969042	125624579	llmg_1789	1768769	1769716	-	315	COG1482G	mannose-6-phosphate isomerase
1969043	125624580	llmg_1790	1769704	1769883	+	59	-	hypothetical protein
1969044	125624581	llmg_1791	1769892	1770251	-	119	COG0858J	ribosome-binding factor A
271839	125624582	llmg_1792	1770497	1773349	-	950	COG0532J	translation initiation factor IF-2
271839	125624583	llmg_1793	1773370	1773675	-	101	COG1358J	hypothetical protein
271839	125624584	llmg_1794	1773678	1774004	-	108	COG2740K	hypothetical protein
1969045	125624585	llmg_1796	1774170	1775318	-	382	COG0195K	transcription elongation factor NusA
1969046	125624586	llmg_1797	1775486	1775959	-	157	COG0779S	hypothetical protein
271840	125624587	llmg_1798	1776233	1776637	+	134	COG1380R	LrgA family protein
271840	125624588	llmg_1799	1776656	1777354	+	232	COG1346M	LrgB family protein
271841	125624589	llmg_1800	1777419	1778129	-	236	-	hypothetical protein
271841	125624590	llmg_1801	1778143	1779432	-	429	COG3764M	sortase
271841	125624591	llmg_1802	1779483	1781306	-	607	-	hypothetical protein
1969047	125624592	llmg_1803	1781422	1784949	-	1175	-	hypothetical protein
1969048	125624593	llmg_1804	1785382	1786230	-	282	-	Rgg family transcriptional regulator
1969049	125624594	llmg_1805	1786335	1787645	-	436	COG1160R	GTP-binding protein EngA
1969050	125624595	llmg_1806	1787757	1788272	-	171	COG1357S	hypothetical protein
271842	125624596	llmg_1807	1788380	1789102	-	240	COG0778C	nitroreductase
271842	125624597	llmg_1808	1789095	1789976	-	293	COG1484L	primosomal protein DnaI
271842	125624598	llmg_1809	1789976	1791151	-	391	COG3611L	chromosome replication initiation / membrane attachment protein
1969051	125624599	llmg_1810	1791234	1791680	-	148	COG1327K	transcriptional regulator NrdR
1969052	125624600	llmg_1811	1791868	1792521	-	217	COG0220R	tRNA (guanine-N(7)-)-methyltransferase
1969053	125624601	llmg_1812	1792647	1793420	-	257	COG0510M	kinase
1969054	125624602	llmg_1813	1793489	1793746	-	85	COG4466S	hypothetical protein
271843	125624603	llmg_1814	1793972	1795339	-	455	COG0305L	DnaC protein
271843	125624604	llmg_1815	1795345	1795797	-	150	COG0359J	50S ribosomal protein L9
271843	125624605	llmg_1816	1795794	1797758	-	654	COG3887T	RecJ-like protein
1969055	125624606	llmg_1817	1797851	1798555	-	234	COG0637R	beta-phosphoglucomutase
271844	125624607	llmg_1818	1798647	1799129	+	160	COG1846K	MarR family transcriptional regulator
271844	125624608	llmg_1819	1799113	1799976	+	287	COG1752R	hypothetical protein
1969056	125624609	llmg_1820	1800198	1801550	+	450	COG0527E	aspartate kinase
1969057	125624610	llmg_1821	1801588	1801770	-	60	-	hypothetical protein
1969058	125624611	llmg_1822	1801934	1803322	-	462	COG4696S	hypothetical protein
1969059	125624612	llmg_1823	1803517	1804485	+	322	COG0252EJ	L-asparaginase
271845	125624613	llmg_1824	1804462	1804557	-	31	-	hypothetical protein
271845	125624614	llmg_1825	1804587	1805510	-	307	COG0618R	hypothetical protein
271846	125624615	llmg_1826	1805605	1806885	-	426	COG4109K	hypothetical protein
271846	125624616	llmg_1827	1806892	1807473	-	193	COG1670J	acetyltransferase
271847	125624617	llmg_1828	1807726	1808877	+	383	COG1169HQ	menaquinone-specific isochorismate synthase
271847	125624618	llmg_1829	1808919	1810583	+	554	COG1165H	2-oxoglutarate decarboxylase
271847	125624619	llmg_1830	1810573	1811388	+	271	COG0596R	menaquinone biosynthesis-like protein
1969060	125624620	llmg_1831	1811711	1812553	+	280	COG0447H	naphthoate synthase
271848	125624621	llmg_1832	1812710	1814065	+	451	COG0318IQ	O-succinylbenzoic acid--CoA ligase
271848	125624622	llmg_1833	1814062	1815174	+	370	COG4948MR	o-succinylbenzoate synthase
1969061	125624623	llmg_1834	1815577	1815987	+	136	COG2050Q	hypothetical protein
1969062	125624624	llmg_1835	1815995	1816984	-	329	COG1609K	LacI family transcriptional regulator
271849	125624625	llmg_1836	1817071	1819290	-	739	COG1501G	alpha-xylosidase
271849	125624626	llmg_1837	1819317	1819958	-	213	COG5578S	hypothetical protein
271850	125624627	llmg_1838	1820036	1821598	-	520	COG1653G	sugar ABC transporter substrate-binding protein
271850	125624628	llmg_1839	1821661	1822275	-	204	COG0395G	sugar ABC transporter permease
271851	125624629	llmg_1840	1822453	1823292	-	279	COG2801L	transposase for insertion sequence element IS981O
271851	125624630	llmg_1841	1823304	1823564	-	86	COG2963L	hypothetical protein
1969063	125624631	llmg_1842	1823644	1823748	+	34	-	hypothetical protein
271852	125624632	llmg_1843	1824296	1824763	-	155	COG0590FJ	hypothetical protein
271852	125624633	llmg_1844	1824764	1825702	-	312	-	hypothetical protein
271852	125624634	llmg_1845	1825690	1826442	-	250	COG1234R	metal-dependent hydrolase
1969064	125624635	llmg_1846	1826765	1826965	-	66	COG1278K	cold shock-like protein cspB
1969065	125624636	llmg_1847	1827234	1827434	-	66	COG1278K	cold shock-like protein cspA
1969066	125624637	llmg_1848	1827557	1827757	-	66	-	hypothetical protein
1969067	125624638	llmg_1849	1828098	1829207	-	369	COG0620E	hypothetical protein
1969068	125624639	llmg_1850	1829375	1830361	+	328	COG0604CR	quinone oxidoreductase
1969069	125624640	llmg_1851	1830390	1831052	-	220	COG3619S	hypothetical protein
271853	125624641	llmg_1852	1831263	1831481	+	72	COG3478R	hypothetical protein
271853	125624642	llmg_1853	1831548	1833542	+	664	COG1136V	ABC transporter ATP-binding and permease
1969070	125624643	llmg_1854	1833817	1834461	+	214	COG0586S	alkaline phosphatase
1969071	125624644	llmg_1855	1834775	1835149	+	124	COG3548S	hypothetical protein
1969072	125624645	llmg_1856	1835166	1836938	-	590	COG1132V	multidrug resistance ABC transporter ATP-binding protein/permease
1969073	125624646	llmg_1857	1837030	1837368	-	112	COG2755E	esterase
271854	125624647	llmg_1859	1837720	1838208	-	162	COG4635CH	flavodoxin
271854	125624648	llmg_1860	1838235	1839122	-	295	COG1846K	MarR family transcriptional regulator
271855	125624649	llmg_1861	1839456	1841177	-	573	COG4987CO	cytochrome D ABC transporter ATP binding and permease
271855	125624650	llmg_1862	1841177	1842952	-	591	COG4988CO	cytochrome D ABC transporter ATP binding and permease
271856	125624651	llmg_1863	1843151	1844146	-	331	COG1294C	cytochrome d ubiquinol oxidase, subunit II
271856	125624652	llmg_1864	1844146	1845621	-	491	COG1271C	cytochrome bd-I ubiquinol oxidase subunit I
1969074	125624653	llmg_1865	1846343	1847836	-	497	COG3104E	di-/tripeptide transporter
271857	125624654	llmg_1866	1848372	1848671	-	99	-	hypothetical protein
271857	125624655	llmg_1867	1848710	1848859	-	49	-	hypothetical protein
1969075	125624656	llmg_1868	1848959	1849216	-	85	COG1476K	HTH-type transcriptional regulator
1969076	125624657	llmg_1869	1849292	1851094	-	600	COG0366G	amylopullulanase
1969077	125624658	llmg_1870	1851191	1851337	+	48	-	hypothetical protein
271858	125624659	llmg_1871	1851324	1853726	-	800	COG0058G	glycogen phosphorylase
271858	125624660	llmg_1872	1853810	1855282	-	490	COG0297G	glycogen synthase
271858	125624661	llmg_1873	1855336	1856475	-	379	COG0448G	glucose-1-phosphate adenylyltransferase
271858	125624662	llmg_1874	1856465	1857607	-	380	COG0448G	glucose-1-phosphate adenylyltransferase
271859	125624663	llmg_1878	1861256	1862233	-	325	COG0781K	transcription termination protein nusB
271859	125624664	llmg_1879	1862226	1862627	-	133	COG1302S	hypothetical protein
1969078	125624665	llmg_1880	1862774	1863331	-	185	COG0231J	elongation factor P
271860	125624666	llmg_1881	1863463	1864521	-	352	COG0006E	aminopeptidase
271860	125624667	llmg_1882	1864629	1865513	-	294	COG0030J	dimethyladenosine transferase
271861	125624668	llmg_1883	1865644	1866204	-	186	COG1658L	hypothetical protein
271861	125624669	llmg_1884	1866182	1866715	-	177	COG0563F	DNA topology modulation protein FlaR
271861	125624670	llmg_1885	1866749	1867522	-	257	COG0084L	deoxyribonuclease
1969079	125624671	llmg_1886	1867667	1868806	-	379	COG4974L	IntTn5276 protein
271862	125624672	llmg_1887	1868889	1869122	-	77	-	Tn5276 excisionase
271862	125624673	llmg_1888	1869149	1869640	-	163	COG4734R	ArdA protein
271862	125624674	llmg_1889	1869664	1870158	-	164	-	hypothetical protein
1969080	125624675	llmg_1890	1870253	1870531	-	92	COG3942R	hypothetical protein
1969081	125624676	llmg_1893	1872289	1873050	+	253	COG2801L	transposase for insertion sequence IS904H
1969082	125624677	llmg_1894	1873268	1873849	+	193	COG0406G	phosphoglycerate mutase
1969083	125624678	llmg_1895	1873877	1874530	-	217	COG0704P	phosphate transport system regulator phoU
1969084	125624679	llmg_1896	1874773	1875534	-	253	COG1117P	phosphate transporter ATP-binding protein
271863	125624680	llmg_1897	1875742	1876551	-	269	COG1117P	phosphate transporter ATP-binding protein
271863	125624681	llmg_1898	1876584	1877477	-	297	COG0581P	phosphate ABC transporter permease
271863	125624682	llmg_1899	1877477	1878400	-	307	COG0573P	phosphate ABC transporter permease
1969085	125624683	llmg_1900	1878541	1879392	-	283	COG0226P	phosphate transport substrate binding protein pstE
1969086	125624684	llmg_1901	1879732	1880628	-	298	COG0226P	phosphate transport substrate binding protein pstF
1969087	125624685	llmg_1902	1880841	1881308	-	155	COG0691O	SsrA-binding protein
1969088	125624686	llmg_1903	1881373	1881675	-	100	COG1733K	transcriptional regulator
1969089	125624687	llmg_1904	1881777	1882388	+	203	COG0778C	nitroreductase
1969090	125624688	llmg_1905	1882378	1882941	-	187	COG2755E	esterase
1969091	125624689	llmg_1906	1883038	1885656	-	872	COG0013J	alanyl-tRNA synthetase
1969092	125624690	llmg_1907	1885919	1886845	-	308	COG0760O	foldase prsA
271864	125624691	llmg_1908	1886991	1887683	-	230	COG4122R	methyltransferase
271864	125624692	llmg_1909	1887686	1889491	-	601	COG1164E	PepF protein
1969093	125624693	llmg_1911	1890624	1891709	-	361	COG1434S	hypothetical protein
1969094	125624694	llmg_1912	1891862	1892710	-	282	COG4814R	hypothetical protein
1969095	125624695	llmg_1913	1892919	1894340	-	473	COG2252R	xanthine/uracil/vitamin C permease
1969096	125624696	llmg_1914	1894647	1895483	+	278	COG0561R	hypothetical protein
271865	125624697	llmg_1915	1895665	1896435	+	256	COG0247C	Fe-S oxidoreductase
271865	125624698	llmg_1916	1896445	1897917	+	490	COG1139C	electron transport protein
271865	125624699	llmg_1917	1897920	1898603	+	227	COG1556S	hypothetical protein
1969097	125624700	llmg_1918	1898680	1899393	-	237	COG0670R	hypothetical protein
1969098	125624701	llmg_1919	1899507	1900421	-	304	COG1597IR	hypothetical protein
1969099	125624702	llmg_1920	1900601	1901113	-	170	COG1418R	hypothetical protein
1969100	125624703	llmg_1921	1901443	1901676	+	77	COG0268J	30S ribosomal protein S20
271866	125624704	llmg_1922	1901770	1904271	-	833	COG0507L	exodeoxyribonuclease V subunit alpha
271866	125624705	llmg_1923	1904268	1904861	-	197	COG0406G	phosphoglycerate mutase
271866	125624706	llmg_1924	1904864	1905703	-	279	COG0077E	prephenate dehydratase
271866	125624707	llmg_1925	1905705	1906193	-	162	COG0703E	AroK protein
271866	125624708	llmg_1926	1906217	1907509	-	430	COG0128E	3-phosphoshikimate 1-carboxyvinyltransferase
271867	125624709	llmg_1927	1907629	1908693	-	354	COG0287E	prephenate dehydrogenase
271867	125624710	llmg_1928	1908697	1909572	-	291	COG0642T	sensor histidine kinase
271867	125624711	llmg_1929	1909559	1910230	-	223	COG0745TK	response regulator
271867	125624712	llmg_1930	1910233	1911297	-	354	COG4767V	hypothetical protein
1969101	125624713	llmg_1932	1913487	1914266	-	259	COG1136V	Sulfate/thiosulfate import ATP-binding protein cysA
1969102	125624714	llmg_1933	1914460	1914816	-	118	COG5294S	hypothetical protein
1969103	125624715	llmg_1934	1914939	1916105	-	388	COG0082E	chorismate synthase
1969104	125624716	llmg_1936	1916738	1917337	-	199	COG4493S	hypothetical protein
1969105	125624717	llmg_1937	1917709	1918632	-	307	COG3238S	hypothetical protein
271868	125624718	llmg_1938	1918746	1919816	-	356	COG0337E	3-dehydroquinate synthase
271868	125624719	llmg_1939	1919813	1920673	-	286	COG0169E	shikimate 5-dehydrogenase
1969106	125624720	llmg_1941	1920851	1921510	-	219	COG0586S	hypothetical protein
271869	125624721	llmg_1942	1921895	1924039	+	714	COG0765E	glutamine ABC transporter permease and substrate binding protein
271869	125624722	llmg_1943	1924062	1924805	+	247	COG1126E	glutamine ABC transporter ATP-binding protein
1969107	125624723	llmg_1944	1924864	1926804	-	646	COG0810M	hypothetical protein
1969108	125624724	llmg_1945	1926908	1927333	-	141	COG0355C	ATP synthase F0F1 subunit epsilon
271870	125624725	llmg_1946	1927518	1928978	-	486	COG0055C	ATP synthase F0F1 subunit beta
271870	125624726	llmg_1947	1929099	1929968	-	289	COG0224C	ATP synthase F0F1 subunit gamma
271870	125624727	llmg_1948	1929984	1931486	-	500	COG0056C	ATP synthase F0F1 subunit alpha
271871	125624728	llmg_1949	1931675	1932202	-	175	COG0712C	ATP synthase F0F1 subunit delta
271871	125624729	llmg_1950	1932204	1932710	-	168	COG0711C	ATP synthase F0F1 subunit B
271871	125624730	llmg_1951	1932725	1933438	-	237	COG0356C	ATP synthase F0F1 subunit A
271871	125624731	llmg_1952	1933485	1933700	-	71	COG0636C	ATP synthase F0F1 subunit C
1969109	125624732	llmg_1953	1933883	1934659	-	258	COG0627R	tributyrin esterase
1969110	125624733	llmg_1955	1937133	1937747	-	204	COG1555L	competence protein
271872	125624734	llmg_1956	1937847	1939208	-	453	COG1668CP	hypothetical protein
271872	125624735	llmg_1957	1939205	1940137	-	310	COG4152R	ABC transporter ATP-binding protein
1969111	125624736	llmg_1958	1940243	1940428	-	61	-	hypothetical protein
1969112	125624737	llmg_1959	1940757	1941317	-	186	COG1247M	phosphinothricin N-acetyltransferase
1969113	125624738	llmg_1960	1941491	1942669	-	392	COG0471P	hypothetical protein
1969114	125624739	llmg_1961	1943058	1943714	-	218	COG0819K	transcriptional activator TenA
271873	125624740	llmg_1962	1943932	1944261	-	109	COG4357S	hypothetical protein
271873	125624741	llmg_1963	1944255	1945226	-	323	COG0340H	biotin--[acetyl-CoA-carboxylase] ligase and biotin operon repressor
271873	125624742	llmg_1964	1945232	1945801	-	189	COG1268R	hypothetical protein
1969115	125624743	llmg_1965	1945938	1947182	+	414	COG0318IQ	AMP-binding protein
271874	125624744	llmg_1966	1948940	1949203	-	87	COG5417S	hypothetical protein
271874	125624745	llmg_1967	1949203	1949673	-	156	-	hypothetical protein
1969116	125624746	llmg_1968	1949781	1950071	-	96	COG4842S	hypothetical protein
1969117	125624747	llmg_1969	1950420	1951832	-	470	COG0719O	hypothetical protein
1969118	125624748	llmg_1970	1951928	1952386	-	152	COG0822C	hypothetical protein
271875	125624749	llmg_1971	1952520	1953002	-	160	COG0586S	hypothetical protein
271875	125624750	llmg_1972	1953004	1954221	-	405	COG0520E	hypothetical protein
271875	125624751	llmg_1973	1954221	1955477	-	418	COG0719O	hypothetical protein
1969119	125624752	llmg_1974	1955617	1956387	-	256	COG0396O	ATP-dependent transporter
1969120	125624753	llmg_1975	1956608	1957177	+	189	COG2963L	hypothetical protein
271876	125624754	llmg_1976	1958065	1959390	-	441	COG0472M	polysaccharide biosynthesis protein
271876	125624755	llmg_1977	1959393	1960094	-	233	COG4862OTN	MecA-like protein
271877	125624756	llmg_1978	1960224	1960958	-	244	COG1126E	glutamate ABC transporter ATP-binding protein
271877	125624757	llmg_1979	1960958	1961644	-	228	COG0765E	glutamate ABC transporter permease
1969121	125624758	llmg_1980	1961791	1962699	-	302	COG1597IR	hypothetical protein
271878	125624759	llmg_1981	1962823	1966446	-	1207	COG0086K	DNA-directed RNA polymerase subunit beta'
271878	125624760	llmg_1982	1966555	1970145	-	1196	COG0085K	DNA-directed RNA polymerase subunit beta
1969122	125624761	llmg_1983	1970414	1971013	-	199	COG4465K	CodY family transcriptional regulator
1969123	125624762	llmg_1984	1971249	1971923	+	224	COG1396K	transcriptional regulator
1969124	125624763	llmg_1985	1972038	1973921	+	627	COG3590O	neutral endopeptidase O2
1969125	125624764	llmg_1986	1973970	1974275	-	101	COG3695L	hypothetical protein
1969126	125624765	llmg_1988	1974345	1976018	-	557	COG2244R	hypothetical protein
1969127	125624766	llmg_1989	1976229	1977680	+	483	COG0769M	UDP-N-acetylmuramoylalanyl-D-glutamate--2,6-diaminopimelate ligase
271879	125624767	llmg_1990	1977762	1978022	-	86	-	hypothetical protein
271879	125624768	llmg_1991	1978043	1979065	-	340	COG1064R	alcohol dehydrogenase
1969128	125624769	llmg_1992	1979285	1981063	+	592	COG0514L	ATP-dependent DNA helicase RecQ
1969129	125624770	llmg_1993	1981100	1982623	-	507	COG0531E	transporter
271880	125624771	llmg_1994	1982905	1984146	-	413	COG2195E	peptidase T
271880	125624772	llmg_1995	1984175	1984972	-	265	-	hypothetical protein
271880	125624773	llmg_1996	1984972	1985916	-	314	COG1227C	manganese-dependent inorganic pyrophosphatase
1969130	125624774	llmg_1997	1986117	1986908	-	263	COG1180O	pyruvate-formate lyase activating enzyme
1969131	125624775	llmg_1999	1987127	1988464	-	445	COG1253R	hypothetical protein
1969132	125624776	llmg_2000	1988584	1989699	-	371	COG0628R	permease
271881	125624777	llmg_2002	1990003	1990467	-	154	COG1959K	hypothetical protein
271881	125624778	llmg_2003	1990464	1991033	-	189	COG0451MG	UDP-glucose 4-epimerase
1969133	125624779	llmg_2004	1991280	1991732	+	150	COG2153R	hypothetical protein
1969134	125624780	llmg_2005	1991789	1992226	-	145	-	cell wall hydrolase
1969135	125624781	llmg_2006	1992275	1992862	+	195	-	hypothetical protein
1969136	125624782	llmg_2007	1992989	1993570	-	193	COG1573L	hypothetical protein
1969137	125624783	llmg_2008	1993652	1996483	-	943	COG0178L	excinuclease ABC subunit A
1969138	125624784	llmg_2009	1996628	1997266	-	212	-	hypothetical protein
1969139	125624785	llmg_2010	1997373	1997669	+	98	COG2827L	hypothetical protein
1969140	125624786	llmg_2011	1997679	1999052	-	457	COG1113E	amino acid permease
271882	125624787	llmg_2012	1999452	2000369	-	305	COG0673R	hypothetical protein
271882	125624788	llmg_2013	2000399	2001034	-	211	COG1564H	thiamin pyrophosphokinase
271882	125624789	llmg_2014	2001031	2001378	-	115	COG1694R	hypothetical protein
271882	125624790	llmg_2015	2001410	2001859	-	149	-	hypothetical protein
1969141	125624791	llmg_2016	2002053	2002571	+	172	-	hypothetical protein
271883	125624792	llmg_2017	2002619	2003962	-	447	COG0017J	asparaginyl-tRNA synthetase
271883	125624793	llmg_2018	2004010	2004321	-	103	-	hypothetical protein
271883	125624794	llmg_2019	2004314	2005495	-	393	COG0436E	aspartate aminotransferase
271883	125624795	llmg_2020	2005492	2005935	-	147	COG5353S	hypothetical protein
1969142	125624796	llmg_2021	2006071	2008446	-	791	COG1199KL	ATP-dependent helicase dinG-like protein
1969143	125624797	llmg_2022	2008550	2008672	+	40	-	hypothetical protein
1969144	125624798	llmg_2023	2008694	2009131	+	145	COG0589T	universal stress protein A
1969145	125624799	llmg_2024	2009303	2011105	-	600	COG0747E	oligopeptide-binding protein oppA2 precursor
271884	125624800	llmg_2025	2011218	2012102	-	294	COG1173EP	oligopeptide transport system permease oppC2
271884	125624801	llmg_2026	2012112	2013071	-	319	COG0601EP	peptide transport system permease oppB2
1969146	125624802	llmg_2029	2015238	2015597	-	119	COG0292J	50S ribosomal protein L20
1969147	125624803	llmg_2030	2015861	2016061	-	66	COG0291J	50S ribosomal protein L35
1969148	125624804	llmg_2031	2016189	2016839	-	216	COG0290J	translation initiation factor IF-3
271885	125624805	llmg_2032	2017144	2017272	+	42	-	hypothetical protein
271885	125624806	llmg_2033	2017303	2017851	+	182	-	hypothetical protein
1969149	125624807	llmg_2034	2017879	2018565	-	228	COG1011R	HAD superfamily hydrolase
1969150	125624808	llmg_2035	2018737	2020614	-	625	COG0445D	tRNA uridine 5-carboxymethylaminomethyl modification protein GidA
1969151	125624809	llmg_2036	2020999	2021562	-	187	-	hypothetical protein
1969152	125624810	llmg_2037	2021695	2022063	-	122	COG4699S	hypothetical protein
271886	125624811	llmg_2039	2022177	2022596	-	139	COG1939S	ribonuclease III
271886	125624812	llmg_2040	2022571	2023917	-	448	COG0215J	cysteinyl-tRNA synthetase
271886	125624813	llmg_2041	2023930	2024523	-	197	COG3548S	hypothetical protein
271886	125624814	llmg_2042	2024537	2025136	-	199	COG1045E	serine acetyltransferase
1969153	125624815	llmg_2043	2025242	2026012	-	256	-	hypothetical protein
1969154	125624816	llmg_2044	2026280	2028580	-	766	COG1185J	polynucleotide phosphorylase
1969155	125624817	llmg_2045	2028861	2030006	-	381	-	hypothetical protein
1969156	125624818	llmg_2046	2030371	2031336	+	321	COG0462FE	ribose-phosphate pyrophosphokinase
1969157	125624819	llmg_2047	2031441	2031872	-	143	COG0589T	universal stress protein E
271887	125624820	llmg_2048	2032415	2033296	+	293	COG1104E	iron-sulfur cofactor synthesis protein
271887	125624821	llmg_2049	2033322	2033666	+	114	-	hypothetical protein
1969158	125624822	llmg_2050	2033755	2034942	-	395	COG0050J	elongation factor Tu
1969159	125624823	llmg_2051	2035186	2035368	+	60	-	hypothetical protein
1969160	125624824	llmg_2052	2035427	2035543	+	38	-	hypothetical protein
1969161	125624825	llmg_2053	2035603	2038401	-	932	COG0060J	isoleucyl-tRNA synthetase
1969162	125624826	llmg_2054	2038605	2038745	+	46	-	hypothetical protein
271888	125624827	llmg_2055	2038848	2039783	-	311	COG3599D	hypothetical protein
271888	125624828	llmg_2056	2039840	2040559	-	239	COG2302S	hypothetical protein
271888	125624829	llmg_2057	2040628	2040903	-	91	-	hypothetical protein
271888	125624830	llmg_2058	2040903	2041493	-	196	COG1799S	hypothetical protein
271888	125624831	llmg_2059	2041527	2042204	-	225	COG0325R	hypothetical protein
271888	125624832	llmg_2060	2042201	2043460	-	419	COG0206D	cell division protein FtsZ
271888	125624833	llmg_2061	2043490	2044860	-	456	COG0849D	cell division protein ftsA
1969163	125624834	llmg_2062	2045022	2045891	-	289	COG1307S	hypothetical protein
1969164	125624835	llmg_2063	2046008	2046736	-	242	COG0566J	tRNA/rRNA methyltransferase
1969165	125624836	llmg_2064	2046900	2048000	-	366	COG0665E	oxidoreductase
271889	125624837	llmg_2065	2048138	2048983	-	281	COG0656R	aldo/keto reductase
271889	125624838	llmg_2066	2048995	2050320	-	441	COG2814G	multidrug resistance protein B
271890	125624839	llmg_2067	2050435	2051313	-	292	COG0583K	LysR family transcriptional regulator
271890	125624840	llmg_2068	2051329	2051733	-	134	COG0789K	MerR family transcriptional regulator
1969166	125624841	llmg_2069	2051813	2053177	-	454	COG3579E	PepC protein
271891	125624842	llmg_2070	2053252	2053926	-	224	COG1713H	hypothetical protein
271891	125624843	llmg_2071	2053944	2054447	-	167	-	hypothetical protein
271891	125624844	llmg_2072	2054401	2054514	-	37	-	hypothetical protein
271892	125624845	llmg_2073	2054584	2055264	-	226	COG0775F	5'-methylthioadenosine/S-adenosylhomocysteine nucleosidase
271892	125624846	llmg_2074	2055292	2055570	-	92	-	hypothetical protein
271892	125624847	llmg_2075	2055563	2056147	-	194	COG0494LR	ADP-ribose pyrophosphatase
1969167	125624848	llmg_2076	2056248	2057624	-	458	COG1207M	bifunctional N-acetylglucosamine-1-phosphate uridyltransferase/glucosamine-1-phosphate acetyltransferase
1969168	125624849	llmg_2077	2057845	2058636	+	263	COG0345E	pyrroline-5-carboxylate reductase
1969169	125624850	llmg_2078	2058720	2059043	-	107	COG0184J	30S ribosomal protein S15
271893	125624851	llmg_2079	2059160	2061037	-	625	COG0515RTKL	serine/threonine protein kinase
271893	125624852	llmg_2080	2061037	2061813	-	258	COG0631T	phosphoprotein phosphatase
1969170	125624853	llmg_2081	2061936	2063210	-	424	COG0144J	ribosomal RNA small subunit methyltransferase B
271894	125624854	llmg_2082	2064418	2065275	-	285	COG3757M	bacteriophage lysin
271894	125624855	llmg_2083	2065277	2065738	-	153	-	bacteriophage holin
271894	125624856	llmg_2084	2065754	2066101	-	115	-	hypothetical protein
271894	125624857	llmg_2085	2066114	2066350	-	78	-	hypothetical protein
271894	125624858	llmg_2086	2066366	2071219	-	1617	-	serine/threonine-rich protein precursor
271894	125624859	llmg_2087	2071216	2072298	-	360	-	phage tail component
271894	125624860	llmg_2088	2072222	2072869	-	215	COG4722S	hypothetical protein
271894	125624861	llmg_2089	2072866	2078013	-	1715	COG5283S	phage tail component
1969171	125624862	llmg_2090	2078236	2078652	-	138	-	phage tail component
271895	125624863	llmg_2091	2078797	2079390	-	197	-	phage major tail protein
271895	125624864	llmg_2092	2079421	2079816	-	131	-	hypothetical protein
271895	125624865	llmg_2093	2079813	2080319	-	168	-	hypothetical protein
271895	125624866	llmg_2094	2080321	2080671	-	116	-	hypothetical protein
271895	125624867	llmg_2095	2080646	2080969	-	107	-	hypothetical protein
271896	125624868	llmg_2096	2081170	2082384	-	404	COG4653R	major head protein precursor
271896	125624869	llmg_2097	2082396	2083100	-	234	COG0740OU	hypothetical protein
271896	125624870	llmg_2098	2083146	2084318	-	390	COG4695S	phage portal protein
271896	125624871	llmg_2099	2084321	2084530	-	69	-	head-tail joining protein
271896	125624872	llmg_2100	2084499	2086097	-	532	COG4626R	terminase large subunit
1969172	125624873	llmg_2102	2087720	2088118	-	132	COG3747L	phage terminase small subunit
271897	125624874	llmg_2103	2088300	2088818	-	172	COG1403V	hypothetical protein
271897	125624875	llmg_2104	2088822	2089112	-	96	-	hypothetical protein
1969173	125624876	llmg_2105	2089489	2089890	-	133	-	hypothetical protein
271898	125624877	llmg_2106	2089973	2090158	-	61	-	hypothetical protein
271898	125624878	llmg_2107	2090155	2090463	-	102	-	hypothetical protein
1969174	125624879	llmg_2108	2090646	2090819	-	57	-	hypothetical protein
271899	125624880	llmg_2109	2090895	2091653	-	252	COG1484L	transposase helper protein for IS712H
271899	125624881	llmg_2110	2091665	2092888	-	407	COG4584L	transposase for insertion sequence element IS712H
[truncated: 437 more rows]
