# Supplementary material for: RECTA: Regulon Identification Based on Comparative Genomics and Transcriptomics Analysis
Source: Genes (Basel). 2018 May 30;9(6):278. doi: 10.3390/genes9060278 (PMC6027394; doi:10.3390/genes9060278)
Supplement: Supplementary file 1 [file genes-09-00278-s001.zip › Dataset S2 122_Clusters.xlsx]

## Sheet: cluster1
ClusterID	ID	SEQUENCE	ORF	GENE	GI_REF	PROBE_ID	SPOT_ID			Cluster ID	Gene number
1	llmg_0038-ps118-MG150027	atgtgggataaaatcaaaaaagaattagacaaacaaggcataaccgagtatcggctcgccaaaatgacaggcataagcccccagcatttacaccaaatcaaaaaacgcaatacaaaaaacccgaaatggctcacagtcgttaagattgccgaggcattaggagtta	llmg_0038	ps118	GeneID:4796961	llmg0038-ps118-MG150027	NA			1	23
1	llmg_0039-ps117-MG150236B	attgaacttagtggcaaagatagaaagtatttgtataaactagtaaaatccaaaaaactaaattatgaacaaggtaatttatcgcatcaagttttaattgaaaacaagttagcaaaagtttactttacaagcgataaatatgatcctgacttaggggaacacataaatccacaaaatattattgctccaactagtac	llmg_0039	ps117	GeneID:4796925	llmg0039-ps117-MG150236B	NA			2	3
1	llmg_0119-llmg_0119-MG254	gtacgcaatcttgtcgcctttttacttttcatttttaatggaaaaagtaaatattacaatatcgaccggattcctaaagatgaaaattatatattagtcgccccccaccgaatggcttgggagccagtatggtttggttttgcgactcgtccaaaacaatttattttcatggccaaaaaagaattgtttaaaggatttggcggttggtggattaaaatgtgtggtgcttttccggttgaccgtgaaaacccagggactaaacccttaaaacatgccgttaaaatgcttaaagaatcagataaatcaatgattatgttcccttcaggtagtcgtcatagtgccgaaatgaaaggtggcgttgcggtcattgctaaaatggcaaaagttcgtatcgtacca…	llmg_0119	llmg_0119	GeneID:4798841	llmg0119-llmg0119-MG254				3	29
1	llmg_0232-llmg_0232-MG913	ttgtcattaaaatgttggagaagcaaaatggaagatagaagtcaggatattggttttacgcgtggtaatcagtggtttcgatatcgggcagctggaattattattaaagatgatgcggttttaatggttggaaatgaccataatgactattattattcggttggtggtgctgtgcaattgggcgaaacagcagaagaagcttgtctgagggagattcgggaagaaacgggattaaatctcgaaattgaacgtttagcttttatccatgaaaatttttttgtggggcaggaaaatgatttcttgaatgatgtgacttgtcacgaattgagtttttattttctgatgaaaccactgacagaaaatccgtcagtaaattcaaagagtcttgggacagacggt…	llmg_0232	llmg_0232	GeneID:4796742	llmg0232-llmg0232-MG913				4	27
1	llmg_0502-llmg_0502-MG1117	aaaaagcgttccccactatattgaaaataatatttcttcaatacttttatatagtgttctgtcagcaagtttaacctcactttctgttcaaatagcagaatatcaatctggaaagatttatcaattatttattcagcgaggcataaagaaaatattttatatagcagcacaaatcgccagcttcatgatcattattttttgttcaacaatcactattttattagtcgctcatttttcttatcattatgattttcctaagctgagtattttactggttttttatcttaaactttatttatattcactgccattttgcttattagctatcattattggactatcagccaaaaatacggcgacagcaagtgcgattgcaatgccgattatgtttctttcatt…	llmg_0502	llmg_0502	GeneID:4798190	llmg0502-llmg0502-MG1117				5	27
1	llmg_0596-ps203-MG150012	atgcatgaagcaattactgaaatttttgaagatgagataaaggttagtattaataagcaagagatgcatgattatattgttgattatattagttattttgatatgattgactctgtaaatatctatcaatttttggatcgttatcatctgggacataactttttcaatatggcagaaatagagcttcggcaattatta	llmg_0596	ps203	GeneID:4798434	llmg0596-ps203-MG150012				6	18
1	llmg_0630-coaE-MG2362	taacaggcggaattgcgagtgggaaatcaacggtggttgattttttgatttctgaaggttatcaagtaattgatgctgacaaagttgttcgtcagttgcaagaacctgatgggaaactttttaatgcaataatggaaactttcggttcagattttactgacgaaaatgggaaattaaaccgagcaaaattgagtgctttagttttttctgacccaaatcaacgtcaaaaattatcgaatttacaagacgagattattcgtaaagaattatatgctagacgggaccagctgataaaagagctcggtgaaaagtctgtcagtaacaaagttgacgcagaagagca	llmg_0630	coaE	GeneID:4798580	llmg0630-coaE-MG2362				7	5
1	llmg_0778-mutS-mg5949	cagcgcagggtcagaaagaattatctgacttagtccccttgaccgataaagataagattcagctcctttttgatgaggttgctgattttcgcttattgactcaagaaaatggtttgttaaatttagggaaaacaaatgatttaactgagattctgcgacgcttggagcttgaagcgagtctttcaggaaaagaatttgttgaaataaaaaaagtgattcaacttggaatcaatattcaacgtttttttgacgaagctgaaaatgttgaaacaccatcactaaatattactttagaaaaattggttgatttatcagggctgattaagaaattagaaatctttgataatgccggtagtctttacgataatgcaagtctggaattgatgcacattcgtgcct…	llmg_0778	mutS	GeneID:4798252	llmg0778-mutS-mg5949				8	23
1	llmg_0926-queA-MG893	aaacgcctttggaaaaacgctctgaatcacgtttattgattctcgaccccaaaacagaagaacttgaagatagacatttttatgatattattgatgaactcgaggccggagatgctttagttttaaataatacacgtgtgcttcctgctcgtttgcacggtgaacgtgctgaaacgggtggtcatatcgaactacttctgctcaaagatatgggagaaaatcgttgggaaactttagctaaacctgctcgtaaaatgaaagttggcgaggaagttgtttttggtgacggtcgtttgaaagctgttgttgttgaaattctcgaacacggtggtcgaattgttgaatttaaatatgacggaatttttctcgaaatcttggaaagcttaggagaaatgccat…	llmg_0926	queA	GeneID:4798830	llmg0926-queA-MG893				9	18
1	llmg_1112-llmg_1112-MG1859	ttccttttcgccactggttctactggagccaaagccgagcttcggattagcgggaaagtcataaaaacatttgatttgaaaaaaaatcaaacttggacttaccgtgctaaagatggtgactataacaaaatagaggtgaaaaacggcgaaattgcagttgttgaggcgaattgtaaagaccaaattgatgtccaacgaggctttatttctaaaacaggggaaacaatcgtttgtttacctcacaatttagtgattgaagtgatgagtggtcaaaaagacgaa	llmg_1112	llmg_1112	GeneID:4799103	llmg1112-llmg1112-MG1859				10	30
1	llmg_1320-llmg_1320-mg5503	agatccatctattattcgagttgagaatacatattatttagctacttcaacgtttcattggatgccaggcattcaattgtataaatctacagacttagtcaactggacacttattgataatatattaaaaaaacacaaaatcaatttacaaggaacaaatacacctggtggaatttgggctcctcatttatcatatgatacaaaaactaaaaaatattggttagcctattcccacatggtaaatatggctggtagagaatttagttcaaattcttatatgatgtggtctgaagatattagtggcccctggtcggaaccaatttatttaacatcaattggttttgacccctctttattccacgatgaagatggtaagcactatgctgcaatattagaatg…	llmg_1320	llmg_1320	GeneID:4796823	llmg1320-llmg1320-mg5503				11	25
1	llmg_1583-llmg_1583-mg7783	ctcccttattttgctataatcagcttatcatgactttaaaaactttctttaattttacacgtattcaaactttaccagcggctttgctctcaccaattgctggctgcctttttgctctttggtattttaaaagcttccacttttggcccacctttttcttttttatcggtttagcgagtattaatctttttgtctctgcttggaataatttaatggattatcaaaaggcgcttgaccctgaatataaaaaatggaatattatcgttgccaaatcatttaatcctaaacttgctttaaaaatatgcttgtctttcttagttgttgatgtaattgttggactagttgttcttttcatgactaatcttgctgttcttcccattggtggcctttgctttttga…	llmg_1583	llmg_1583	GeneID:4798990	llmg1583-llmg1583-mg7783				12	15
1	llmg_1614-llmg_1614-MG150335	aaaatcatgtgctttggcgagtaagtcaagaatcctcttatttggtaattatgcgtgaaggtgtaggaaatcaggtagaacatctcaaattttctttgaaagaaaatttgaaattaggagagaattattatctagttttagattttatctccaataaaagcacagcatttactacattttta	llmg_1614	llmg_1614	GeneID:4798692	llmg1614-llmg1614-MG150335				13	32
1	llmg_1729-copA-MG1418	acagttaatttagccacggaaaaagctaaaattgtagctgatgatagcttaactgatcaggaaattatcaatttagtggaaaaagcgggttatggtgccattgttaatgacaaggctcaccaagagaaaatcgcaagacaggcggcaagaaaagcgagaaacttgtctttatctttttggatttctttaattttgactttgcccttagtagttgcaatgtttgctgatatttttggagtacatgcaaattgggtgatgtttttacatgaaccgctcttacagttgattttagcaagtccggtacaatttattgttggttggcgcttttatgtcggagcttatcatgctttacgtaataaatcggcaaatatggatgttcttgttgctttaggaacatct…	llmg_1729	copA	GeneID:4797389	llmg1729-copA-MG1418				14	6
1	llmg_1883-llmg_1883-mg6070	caatcccgcaagcaggtcatgcatttctaaatcgtgatgaagcaaaacccaaaggaaaagggtcacttggtgttgaacatgcaaattttgcggcactaaatcaagctttgtcagaggtttttggtgaaaaatcatcactgacagattcgtcagcagatttgacccaaactgatttaatgagatttggtttaattatggctgctgacagtagaaagcgtcgagaatttctatgtgaacaattaaggattggctatgctaatggcaaa	llmg_1883	llmg_1883	GeneID:4797620	llmg1883-llmg1883-mg6070				15	10
1	llmg_1922-recD-mg6024	taccaacgtctggtgctggtttggtcaagtatttttcatcagataaatttccagggattggtaaaaaaacggcagagaaaattgttgaaacttttcctgaaaatacggtagattctattttagaagcgcctgagaaattggatggtttattaactctagccagaaaaaattcatttatcaaacgtttgcgtgaaaatcatggtatggaaaaagtgctgaccaagccaacagagtatggcttgccaagtaaactcacttttcaaatctatgagttgtacaaagaggaaacgattgaaaaaattgagggaaatccttatcaacttgtggaagaagttaaaggggttggctttaaaactgccgataagattgcgagtgaactagggattgaagcggatagtc…	llmg_1922	recD	GeneID:4797368	llmg1922-recD-mg6024
1	llmg_2047-llmg_2047-MG1148	cagtagatggttcagaacaatcctatgatgcacttcgggaagcaatcgaaaccgctcaagcgaatgattcacagttgaaaatattgtatgttttaaatgataagctggcaaatattccggtacatttggatacaatgacactttataaaagtgtacaagagcattctgattatgtggtggatcaagttcaaggatatcttaaagatacagaagttagttttgaaattgtccgtttaacaggaagccccaaaagagaaattattaattattcaaaagaaaataacattgatttaatcgttctaggttctacaggtcttgatgccattgaccgttttattatcggttcaacaacacagtatattgttaatcatgcctcttgcaacgtgatggtt	llmg_2047	llmg_2047	GeneID:4798546	llmg2047-llmg2047-MG1148				17	21
1	llmg_2137-ps406-MG150377B	ggaaaaagaaaaattaattaagcttagttttgatcctgataaagccatagttgatagtttaagaattccaaatccaaatataaaaaggcctgatggctcagacccttttgttgaacttagtttaaaaattggttttgaaaattttaaatttgaagatttaaaagaatcagttagcacagaacaaaatatt	llmg_2137	ps406	GeneID:4796741	llmg2137-ps406-MG150377B				18	6
1	llmg_2234-galT-MG2427	gattgagccacttgatgagctctatcatagaaatcaacttcttcattttcttggtctaaatgattgggcagaagttgataaagaggttcatgaaactaattcattaattttgatggaccaacttctggcgattgcaaatgaaaataatgtgattgcgaaagggcaagatgaattttatgaagccgctctgatgaattttatgacaccacgtccaagtaaaattaatcatgatttctgggaaaaatatcaggcttctccagatgatgcaactcaatatttttatgaattagcacagcaagtgaatcaagtaaaaactcgggatattgcacgcaatattgcttttagtcatttaacaaaatatggaaaactagaaataacaattaatctctcaaaaccaga…	llmg_2234	galT	GeneID:4799060	llmg2234-galT-MG2427				19	9
1	llmg_2258-ps511-MG150128	tattaatttaaaaaatgctgaggttttagcaatcctaacaatggtttttgatgaagtacaaggaatttacgaactcgaaaaa	llmg_2258	ps511	GeneID:4797814	llmg2258-ps511-MG150128				20	17
1	llmg_2262-ps507-MG2091	taaagatactggaatagcccaatctactatttccaaaatagtaaataatgcaacttctcaaatagactattcaaccttagataaaatttgcttatatttaaaaataactccttctgatttttttgaatatgcaccttatcaatttgtatttaaaaattttcagaatgacggatatacaaaaaataaagaatcagcacatttcaaattcgatatagaaattgtaggagagttgtttcctgtatcattcactggttacatttttgatttaaataacccagaaggcgcttcagtaagtgtaaacccattaaacgaaaaaaatttggaaaatattttctttgactttgacaaacatctttcaat	llmg_2262	ps507	GeneID:4798004	llmg2262-ps507-MG2091				21	13
1	llmg_2334-llmg_2334-mg7371	agctttttgtgactgttgcagacaatagctctatttcacgttcggccgaacaactttttattgacgcatcttctgttagtcgcaagatatctctcattgaagaagaactttccaatcaattatttattcgctcaaatcaaggggttgccctgtcagatactggaattatcttctacaatttttgccaggaaacactgaaaaatctgtcagaactttttgaacatctgtcagtaagctctagtctctctcaactaaaaataggaacttatgattccgtcagtgtaggtctttataaagatttttttagtgaaaatttttcaaaaatcggagcagttaaaatttctaaccagattgataatttaatccaatcattcaataataatcaattaaatactttga…	llmg_2334	llmg_2334	GeneID:4798949	llmg2334-llmg2334-mg7371				22	16
1	llmg_pseudo49-glxK-MG2459	caaaagaagtttgtcaggccatggaaaggggaattaaaaaggtatttccagaagctgaaattatattagcaccaatggctgacggaggagaaggaacaatagaagctttgattgatgcaacggaggggcgccgagtatttaaaaatgtaagaggacctcttgaaaatagcgaagtagaagcatattttggtatcttaggaaattcagatacggcagtaattgaaatggccaaggcgagtggtttagaattattggccttgaaagatagaaatccattgataacttctacttacggaacagggcaacttattaaagcagccattgatgaaggtatgcacaagattattattggaattgggggaagtgcaactaatgacggtggctctggaatggccagag…		MG2459	NA	llmgpseudo49-glxK-MG2459	llmg_pseudo49			23	19
2	llmg_0446-msmK-MG644	ctccaaaagaccgtgatatcgctatggttttccaaaactatgcgctttatccacacatgactgtttttgacaacatggcctttggtttgaaacttcgtaaattcaaaaaagatgaaatcaaacgtcgtgttgatgaagcaggagctattcttggattgactgacttgcttgatcgtaaacccgctgatttatcaggtggtcaacgtcaacgtgtagcaatgggacgtgcgattgtccgtgatgctaaggtctttcttatggatgaacctttgtcaaacttggatgctaaactccgtgtttctatgcggacagaaattgcgaaaattcaccgtcgtattggtgcaacaaccatttacgttacccatgaccaaactgaagcaatgacacttgctgaccgta…	llmg_0446	msmK	GeneID:4797024	llmg0446-msmK-MG644				24	78
2	llmg_1888-ardA-MG150222		llmg_1888	ardA		llmg1888-ardA-MG150222				25	25
2	llmg_2016-llmg_2016-MG1686	gactcttgcacttgctcttctctcgttaggagcttgctctaaaaaatcagacagtaaagccaaagccagttcatctgtttcatcaacggctatctcctcttcaagttcaacatcttcttcaaaaaaagttgaaaatactcaagaaaatattagctctagctttcaaatgactgtagaggctacacaaaaaaatatggaaacaacgaaagtttctttcaaagatacctactcagatatcaaagttactgcagaagctcctgaaacaattgtttatacctatatttataaaaataaagtaacccctacagtttctaaagaggaaatgattaatcaattggctttgggaacagcggctgagttcatacagattcacctccatttatcccaatttcaaagaac…	llmg_2016	llmg_2016	GeneID:4798079	llmg2016-llmg2016-MG1686				26	23
3	llmg_0003-rexB-MG1068	attttctgcggaagaagagttatttattgaaagtattcaagagaaagttgcccgctttgttgttggaacttatagtgatgaaaattcactgacagctggttcggagacaatttacgtgggaacgagtcagatgattactcgctttcgaaataaatttccagtagaattaagaaaaatagcttcttcagctgtcaatgaagtttacagtaagttgacaagaattcttgatttagattctcgttttgttattactgatgaaaaaattgaattaaaagcagaagatgaaaaatattttagaatttgggaagctgaaaatcaaaaagttgaaattgaacgagtggctaaggaaattagacaaaaaatcatccaaggggcttttttcaaagattttactgtttt…	llmg_0003	rexB	GeneID:4798396	llmg0003-rexB-MG1068	NA			27	49
3	llmg_0069-llmg_0069-MG2474	actcaaaatcatggggaagagtttttcgtgaaattcgcgaaatgaaaaatttgtcattatccaaagttgcaggagattatgagaattcaccaaattttatcacttcaaagcaacaagtttcacgttttgaacttggtaaatctgatatcacactcacaaaaatttatgatttagttgaaaatatgggactttcttttgaagaatatctttatcatgtcagaaattatgatcttccgagtggacgagcactttttgaagaacttggacgattacaagaacttgataatttgcctgaaattgaaaaaatttatcaagaactagaagtcagatttgcggaaactcaaaaacaagccgattattggaatactttagaatacaagtcatttttggcgcaaaaaa…	llmg_0069	llmg_0069	GeneID:4798205	llmg0069-llmg0069-MG2474	NA			28	23
3	llmg_0081-llmg_0081-MG1188	gacgctgggatttggagtttgctagccattttatttgctggtctatccatttttgtgattgcttttgcttatgcaaatatgagtaagatttactctaaaaatggtggggctttcgtctatgccaaagaaacatttgggcgctttccaggttttatcgttggaatggtaacttggttattgggcacagtgacattggcaacggaagtttcagccttgctcacagccttgaaaatgattttaccgaatcttaatagtcgattaattggcttgattattattttagctctgggcttgatttcctattttggaagttcaattattgctggtttagataatctgacctcatttgtgaagatattattggttcttgtttttgtttgtacttgtctttggttagtg…	llmg_0081	llmg_0081	GeneID:4799083	llmg0081-llmg0081-MG1188	NA			29	9
3	llmg_0113-relA-MG1162	cttcagaaccagtcttaaccggagcagaagttgtcaatatctgctctgaatacatgaatgaaactgaccttttactcgtagaaaaagcacttgcctgtgcttcacttgcccatgccgaccaatatcgtgcttctggcgaagcctattttgttcatcctacccaagttgcaggaatattagccaaattaaaactggatgccgttaccgtttcctgtggttttttgcatgatgtcgttgaagatactaattttactcagggtgacctgcaagaattatttggcgatgaaattgctgaaatagtagatggtgttaccaagttaggtaaagttgagtataagtcacacgaagaacaattggcagaaaaccatcggaagatgctaatggctatgtccaaggata…	llmg_0113	relA	GeneID:4797906	llmg0113-relA-MG1162				30	31
3	llmg_0213-rgpC-MG629	ttaccaaggaagtgttataggttacttatggtctatcctcaaacctatcttgctcttcttaattctctatctcgtctttgtacgatttatgcgttttggggaagcaatccctcactttgcagtcgccctcttactcgggattacaatctggaactttttcagtgaagcaacaaacatggggatgctctcaattgttagtcgcggggacttgttacgaaaagtcaacttttctaaacccgtacttatcttttctgttgtggccaatgcattcattaatttgatgatttctttagttgttgttattatctttgccctcatcaatg	llmg_0213	rgpC	GeneID:4796700	llmg0213-rgpC-MG629				31	13
3	llmg_0289-cbiQ2-MG2625	aaaatatgctgatgggacgttacattccaggtgacagtatcattcaccggatggacccgcgttcaaaacttttagtcatgattgcttttgtcgtcattatctttttggctcatgattggttaggctatcttcttttagtgctttacactttggccggtgtcttactatcaaagatttcagtctcttactttttaagaggcctgcggccaatgattggtttaattctgttcacagtcattttccaaatgctttttaccaacggtcaacatgtcatttttagcttatggtttatcaagatttcgacggaatctttgattaatgcggtttatattttcttccgttttgttttaattatctttatgtcaacgattttgaccttaactacaccaccattgacct…	llmg_0289	cbiQ2	GeneID:4797660	llmg0289-cbiQ2-MG2625				32	12
3	llmg_0383-ppnK-MG718	ttcagttggaggcgatggaacgcttctacgggccatgcatatgtacgagtatcaactagaccgggtacgctttttaggtgttcatacgggacatttgggcttttatacagattttactgatgaagatttatttgaagtcgttgaagcactttatgacgaaaatccagctcaagccattcactacccactcatttgtgttcaagttagttttactgatggctatcaaattgttcgtcatgtgcttaatgaagcaaccattcggcgtgcaagtaagacaatggtgggtgatgtcaggatttctgattatctttttgaacgcttccggggggatggtttatctatttctactccaactggttcaacggcttataataaatcaattgggggggcagtagtcca…	llmg_0383	ppnK	GeneID:4797928	llmg0383-ppnK-MG718				33	32
3	llmg_0547-ctpE-mg5625	tcaggaagtgatgctgcgacccaagttgcacaagtggttttactcgattcagattttggtcacatgacccaagttgtcactgaagggcgtcgtgtggtcaataatgttcagcgctcagccatccttttccttgtaaaaaatcttttttcaatcattttagcgattatctcagcaatctttgtcttcacttatcccttacaagcctcacaactttcactcattagtttattcaccattgggattccaggattcttactctctttagaagaaaatgataaacggattgaaaaagactttattaaaaatgtaatcctaaaagcactgccagccagtctaacagaaattacggccgtcttaggggttgttattgctggagccgcatttaaattgaccgcatca…	llmg_0547	ctpE	GeneID:4798021	llmg0547-ctpE-mg5625				34	13
3	llmg_0593-llmg_0593-MG2163	ggctacaaggaggaacttttcatggatattattatttttccactcgttattttggcaattgttttactaattcttatctttagtttaagtacaattgtcttcgtcgtgaagcaacaaacggttgctattgttgagcgttttggtaaatatcaatttactgcaagcccaggttttcatttaaaactaccctggggaattgaccgaattgctgcgcgaattcaattacgccttttgcaaacagagatgactgttgaaacaaaaactgcagataacgtctttgttacgatgaatattgctacacaatatcgagtaaacgaacaatcaattaaagatgcttactacaaattgatgaacccaggtgaacaaatcaaagcctatatcgaagatgcacttcggtca…	llmg_0593	llmg_0593	GeneID:4798478	llmg0593-llmg0593-MG2163				35	16
3	llmg_0650-brnQ-MG1279	tcaagaagcaggtgatgctatctctcaagccaattttggttttttagttacagcagttggatttccatttttaggaatcattgcattaggaatatcacaaagtaatggcgtctttggattggctacccgagtcaatcgtatttatgcctatatctttacgattttactttatttggtcattggtcccttttttgcactgccacgtctagcaacaacttcgttcgaaattggaatttctccatttttatctaacaaacttcacaccccacttttagcactctttagtatcctattctttggcactgcttggtttttatctagaaaacccacaaaactattggattatattggaaaatttttaaatccactttttctagtcttgttaggtttaatcttaat…	llmg_0650	brnQ	GeneID:4797732	llmg0650-brnQ-MG1279				36	16
3	llmg_0660-hsdS-MG1399	tagaactggttatccaggtctaagtgctgtagtacccaaagagttagaaggggcgcaaacgttcaccacactaattactagaccaatatctgaaatgattttatctgaatatatttcaatatttataaattctccatatggtatgaaacaaataagtggtatggaagctggcggagctcaaaaaaatgtaaatgctggtatagtgcaaaatttacttataccgttaccttctttggatgaacaaaaaaaaatatctaattttattttaaagttagatgacactatcgctcttaatcagcgtaagatagatttgttgaaagaacagaaaaaaggctacttgcaaaaaatgttccctaaaaatggtgccaaagttcctgaattgcgatttgcggggtttgt…	llmg_0660	hsdS	GeneID:4796694	llmg0660-hsdS-MG1399				37	25
3	llmg_0719-llmg_0719-mg5836	aacccaagagaagtaatggatcataatgcaaaattagttactagttttatgtatcagccgatttttcttagagaaaaaggacaaataattccaaacggaattattgatgaaagtgtaaacgggaaaatacgaataaagtttggtaaatcattatggtcagatggaagcagagtaacagctaacgatttctataactcactacgatatatattggtgaacaatcctttatcaagctatttgaattttattaagggagtttctgaatatgtgaaagggaatgtcagtcttgatgatattaagatgaaagtcgaaggtgactacttttgtgctgaggtttatcgaagcgatctttataaaggagttttctcaaacattaatttctctcctaaaaaatttgaa…	llmg_0719	llmg_0719	GeneID:4796970	llmg0719-llmg0719-mg5836				38	14
3	llmg_0897-llmg_0897-mg6189	gcacattttttggagtaataggcatattagcatttttaattggccttgtgatgctttttattaacctggttaaaaagaaatcaaagaaacaacctttgattatacttattgttggtttcttgctatttattattgatgtagctattccaagtaattcagatgcaaaagaatctaaaaaatcaactacttctgtatccactacagaaactaaaaaagaagaaactaaagtcacttctcaaagttctacaaaaaaaccaaagacatcttctaaagtactgacagctcaagaaaaagctattgatggtttaactgggaattcgttagctcaaacaaaaactgcaattagttatttatatacaggacatatgagtaaacaagggctctatgaccaattaactt…	llmg_0897	llmg_0897	GeneID:4798467	llmg0897-llmg0897-mg6189				39	18
3	llmg_0903-llmg_0903-MG150145	tcacttgcttaggtggcttatattatgcttttaaaattgagccctaccgattagtagttaatcaacatcagttggaaaatagaagttctaaagaaaaaataaagattgttcagttatctgatttacatataaaaaaggattttgatgcaaagcatttagataaagttatccagaaaactaatgaacaaaatcctgattttatcgtgttttctggagatttatacgataattacgctcactataatgaaaatgaacaagtcatttcaaaactccaaaaaatgaaagcaaaatatggtaagattgcgatttggggaaacagggattatggaggaggagcttccagagaatatgcgaatattatgtcggagtctggtttcactcttttaagaaatgaaaatt…	llmg_0903	llmg_0903	GeneID:4798256	llmg0903-llmg0903-MG150145				40	16
3	llmg_0921-llmg_0921-mg5615	gaaattcgagttaatgcagcagaagttcaaagctataattcgcaaggaatagttggttttggtccaggtagcggaattcaaccccctgttaatcctaacaaacctgatccaactttacctgtatttccacaaaatccacatggttcaaagcctaatccagggggaaatggctcactgacaattgattttgcttcaagttttgactttggaaatcataaaatttctaataaagatcaaacatatttagctaaagcccaaaagtattttgattctgaagttttaacaccgaattatgttcaaataaccgatcgtcgaggaacatttgccggttggaacttaaaagtagtcgagaaaacacaatttactcaaattgactcaggccctcagaagtacaaagta…	llmg_0921	llmg_0921	GeneID:4798347	llmg0921-llmg0921-mg5615				41	19
3	llmg_0922-llmg_0922-MG150171	caacttgccagtgcagctacaacgcaatcatatggcacgcagggagaggtgacttttaccgccggaacagataccacagggccagttgacccccaagacccaaccgtttcatgtaaaaccaactgagccggatggcgttaatccggtaggaccaacgatgcctgatagtggtttgactattgtctatgcctcaagttttgattttggaagtcaccctgtaagcaataaagcagaagtttacaacgctgctgcacaaaaattagatgataatacaacacgtaccaactatgttcaagttgcagataatcgtgggactttctcaggttggaatttaaaagttcaaatgaccgatttcaccacagcagatagcaatttagtagcgaatggtcatggtacatt…	llmg_0922	llmg_0922	GeneID:4796853	llmg0922-llmg0922-MG150171				42	19
3	llmg_1182-llmg_1182-MG390	agtatcgtaatcatgccctttttgaaacccgacgttacaatcaaaaaatcaacaataatgagggttatcaaccagagattttaagacagctctttgaacatttgggagaaaatccctgtattgaatccaattttcgctgtgaatttggctttaatataaaaattggggataatgtccttattaatcatgatctgattattttagattgcaatcaggtcacgataggtgataatgtttactttggcccccgctgtggtttatttgctgccaatcattcagaagacccagcagtcagaacagctggtggggtctattcaaagccaattacggttggaaatcacgtctggcttggagcaaatgtcagcttgcttccaggagtaacgattggtgacaactgca…	llmg_1182	llmg_1182	GeneID:4797699	llmg1182-llmg1182-MG390				43	17
3	llmg_1188-llmg_1188-MG2681	ctacccagaacttcctgaaattgaagaaacaggaagtacttttgaagaaaatgctcgcttaaaagcagaacaaattgctgagttgactggacaagtagttattggagacgattcaggactatgtgttgatgtactaggtggtttgccaggcatttggtcacaccgtttttcagcaccagaccctactgatgagaaaaatattgctaaacttttgcatgaacttgctccgacagcaattacaccagaacgtagaagcgctcatttccatactactttagtagcggcaagacctaatcacgacagcttagttgttgaagctgattggaatggctatatcgcccttgctcctaaaggggaaaatggctttggttatgatcctgtttttatggttgatgcttt…	llmg_1188	llmg_1188	GeneID:4797531	llmg1188-llmg1188-MG2681				44	10
3	llmg_1483-comFA-MG2529	ttgggcgtcttttactagaaaaagatatttcagctttttataattttactgaccaagttaacaatgaaaataaattaattaaaatttgtgcaatgacatctgtcagtgctaataaagtaagatgtaatcgatgtggcacgatacatataaaaaccaatgttaaacttccgattggtgcttttttctgtccaacttgtcttgaacttggtcgtgtccgctcagatgaatatttctaccatcttcctcaacaagactttccagaaaaaacttatttacgttggactggaaaattaacagaaaatcaagaaaaaatttctaacgctctctgtcagcaaattactaataatcaaaaactacttgttcaagccgttactggtgctggtaaaacagaaatgatat…	llmg_1483	comFA	GeneID:4797767	llmg1483-comFA-MG2529				45	49
3	llmg_1580-llmg_1580-MG1180	agaaacggtcggactagaaagttcgcccgtagcagaggctttagcaggtttacgggctaacgaagcacgatatttttggaataaatataaatttgaatatctgacttatccagctaatgaaaaacaggaagaagttgctttgtttgagcagattttacttgaagaacgcgatttgaaattttcggcaaaactgcttgaagtggctatttatgaaagtgatgaactctactggccagaattttattatgaagatggaatggttttaaatctgctttatgaaaaggtcggtcaggaaggcaagaaaccgaaacgtgcggtcggcattaaactttccgttgggatagaaatccctaaagaacttgaaggaaagtttaaatttgcgcgccaacgctcaaaatt…	llmg_1580	llmg_1580	GeneID:4798590	llmg1580-llmg1580-MG1180				46	7
3	llmg_1604-tagF-MG2129	ttaaagtcgtatggaaaggagaaaaaatgttaagtttattagttaaaacaaggttaatggtcttaagaacgattctttctctttttcttaggattttaggaaaatttgtaagaatagatgaccaattgattctttttgtttcttttaatggtaaatgttattcagataatccacgttatctttttgaatacatgagagagagtgaagaatttgctgattatcgttctgtttgggcttttaaaaagcaagagtcgattttgggggccagagttgttaaattaaattctttgacctactattatttactgaccaaagcgaagtactgggtttttaacgcgaagatgccaacttattatcaaaaaaagaaaggtcagctttacttacaaacttggcatggaa…	llmg_1604	tagF	GeneID:4798736	llmg1604-tagF-MG2129				47	14
3	llmg_1635-llmg_1635-MG1417	tggcaagcagtatgctctaaatcatctaagtttaacaattccagaaggtcaaatattcggttttttagggcataatggggcagggaaatccacaacaataaaatgtctgacgagtattattgaaccgacaagtggacaagttttagttgatggtttaaatcttgctgaacatcattcagaaatcaaaaaaagaattggctatgttcctgatactccggatatctttttacaattatctcctaaagaatattggaatttaattgcctcagcttttgcacttgaaacctctgaaaaggaaagacaactagaaactcttacacgacttttcgatattgaagggaaagaatatcaaacaattgaaagcttttctcatggaatgcgtcaaaaagtaattgtcat…	llmg_1635	llmg_1635	GeneID:4798678	llmg1635-llmg1635-MG1417				48	14
3	llmg_1715-llmg_1715-mg8486	cacaaagttaagagaaatcgtggaaaggtttattatggcaagaagaaaattcgataaacaatttaaaaattctgcagtaaaactcattcttgaagagggttactctgttaaagaagtcagccaagagcttgaggttcatgccaatagtctttatcgctgggttcaagaagttgaagaatatggagaaagtgcttttccaggcaatgggacagccctagctgatgcccaaaataagattaaattgttagagaaagaaaatcgttatcttcaggaggaacttgaacttctaaaaaagttccgggtcttcttgaagcg	llmg_1715	llmg_1715	GeneID:4797403	llmg1715-llmg1715-mg8486				49	13
3	llmg_1924-pheA-MG1224	atgaaaattgcatatttaggtccacgaggttctttttgctcagtcgtagccgaagcagcttttaaatctgaggagttgtactcttatgcaactattttggatgtcattgaagcctataatgagggcgaatgtgattttgcactagttcctattgaaaattcgactgaaggaacggtcaatatgagcattgataaaatttttcatgattcaaatgccaaggttgtggccgagtttgttcttccaatttctcaaaatttattggcagtttctaaagaacaaaaaattgagcatatttactctcatcctcaagctttggctcaaacgagagtttatttgagaaaattttatcctcaggcgcaggtggaaattactgagtccacttcggcagcggctgagttt…	llmg_1924	pheA	GeneID:4798602	llmg1924-pheA-MG1224				50	42
3	llmg_1977-llmg_1977-MG1034	atgaacttggcttagaaaatcgttttggaaatgtagggatgttaactttccaaattcaacccttcccacaaggcgtccatatgattgttcatgaagaagcaatgttgggtgaaggcggagagattccagatgatcctgaagaatttgaagaattaatgactggtttttataataaattaaatgaaataggggcagatatggcgcgcgagcgaggaattactgattttaaacctggacttggtttaccaggggctaaaaaagaagaagccgaacatgagccagactttatatactactctattcgttatgatgacatgatgtctgtcttgactggaataaaaaatgtgaaattcgcagatgaagagtcagaattttatcgttatgatggtaatttttatc…	llmg_1977	llmg_1977	GeneID:4798567	llmg1977-llmg1977-MG1034				51	19
3	llmg_2045-prsA-mg6165	ttcttgctgtttcagtgctctcagtttctttacttgccgcttgtggaagtaataactcatcaagtagctctgataaaaaaacagaacaatcatctaaagcagaagtttttgctggtgcaactcaaggaacaagtaacttctctgatttgcaaaaaggttttgctaaaaatggtgcttggttgaatgcaactaaaggtgatatgaacgcttcaggcaaaactttgactgttgaaggacttttcttgggtgacggacaagttgctcgtaaattggcaatctacaatcaagatagcagccataaaattactgctcgttatactttgacagttgataaaattgaagtgaaatctcctggtttctatatttcaaatggtactgttaaaggaaatgttgatgtat…	llmg_2045	prsA	GeneID:4799065	llmg2045-prsA-mg6165				52	41
3	llmg_2432-adhE-MG266		llmg_2432	adhE		llmg2432-adhE-MG266				53	21
3	llmg_2459-llmg_2459-MG150404	atgacttacgaacaaaattttttaaaagattttcaagaatgggtagaccaacaagttcaaatttctgaacttgccatgaaagctgctgaaaaaattgctacagaagatggtaaaaaagaagcgaaagaggctgctattcgctatgaaagtcgtttagacgcttaccaatttttgcaaggaaaatttgagaactacaa	llmg_2459	llmg_2459	GeneID:4797667	llmg2459-llmg2459-MG150404				54	40
3	llmg_2521-trmE-mg6640	gatttcgacaccgcttggtgaaggagcaattgccattgttcgtttatcaggaacagatgccctgaaaattgctcaatctgtctataaaggaaaaaatttagctcaagttgctagccatacgattaattacggccacatctttgaagaagaacgtctggttgacgaagtgatggtttcagtcatgcgtgcgcctaaaactttcactcgtgaagatattgttgaaatcaacacacacggtgggattgcagtcacacaagaaatcttgcaattacttttacgtaatggtgcaagacttgctgaacctggtgaatttaccaagcgtgcctctcttaaatg	llmg_2521	trmE	GeneID:4798071	llmg2521-trmE-mg6640
4	llmg_0369-rheA-mg5310	gcgtcactttctgttgcgatggatgatgttcttcgtgatttgtctgatgaatcaggtaaagcaaaattagcaaaatttgacaaacaagcagcaagcttacttgaaaaatttgatgctaaagaattggttgccttacttctccaaggacgtgttaaagaccctgataaccaagaagaagttaaaattacagccgaacgtccattaccaaacaatggtgaaggaaaaggattcaagaaaaaaggtaaaggtggcggcgaacgctacaaaggccgtggaaatggcgaccgtgatggtaatcgggacggaaaccgtggaggctaccgtggtatgctatatcgtgattctaaagatggcgaacgcggtggagatcgt	llmg_0369	rheA	GeneID:4797126	llmg0369-rheA-mg5310				56	15
4	llmg_0507-llmg_0507-MG1122	caaatggtcaagatttcgcgacttatgccgctcagccttatacctacgatgccaaaaaagctgccgaactttttaaagaaggtctaaaagagttaggaaaaacctcaattacacttgaacttgaaggcgctaatgataattcattcgctaaagcggcagtggactatctcaaaggaaatcttgaaaaagacttaccaggtttgaccatcaacgaaaagctagtctcatctgctcaacgccaaaaagatgcccaaaataataatttccaaattttattaaccagctggggggcagattataatgaaccttctgatttcttgatgaactttgtgtcaggaagttcaatgaatcacggcttagtcgataataaagactttgataaagcttataatgcagcca…	llmg_0507	llmg_0507	GeneID:4796918	llmg0507-llmg0507-MG1122				57	14
4	llmg_0615-clpC-mg6055	gccaagtccagatgaagccattgctatcttacaagggttacgtgagaaatttgaagattatcatcaagtaaaatttactgaccaagcgattaaaagcgcagtgacacttagtgttcggtacatgaccagtcgcaaattgcctgataaagccattgacttgctcgatgaagcagcggcagcagttaaaatttctgttaaaaaccaagaaacaaaacgtcttgaattagagaaagacttagttaaagctcaagaagaactagcggaagctgtcattaaacttgatgttaaagcctctcgcatcaaagaaaaagctgttgaaaaaatttctgacaagatttataaattctcaataaaagaggaaaaacgtcaagaagttactgaccaagctgttattgctgt…	llmg_0615	clpC	GeneID:4798843	llmg0615-clpC-mg6055				58	19
4	llmg_0910-amtB-MG934		llmg_0910	amtB		llmg0910-amtB-MG934				59	28
4	llmg_0963-llmg_0963-MG150299	gtgaatctaaagatggacaaatttgaaaaatggctaaataagaccttgatgccacttgcctcaaaaatgaataaaaatcatttcatttcggcattaagtgaagcatttatgagatgtatgcccttaacattagggattgcattattgacaattataggatactttccagttcctgcctgggta	llmg_0963	llmg_0963	GeneID:4796722	llmg0963-llmg0963-MG150299				60	65
4	llmg_0971-yphI-MG150301	ggtcaacattttgtatcaaggtgacgggaataaggcccatctttttgctgatgaaatgataagctcaggtcttgttgataaaattcgtcagcaaagtggaaatttgcgttatgagtattttgctccctttgataatgaacaagcgattttattgattgatgagtgggaaagcca	llmg_0971	yphI	GeneID:4797284	llmg0971-yphI-MG150301				61	23
4	llmg_1055-llmg_1055-mg8258	aacgagaattaggttatcctcgaaatactttgaaaaattataaatacaagaaaaaaccaagtgttggtcgtgttttcgaaatggcaaattattttaatgtttcgattgaatttttattaggaatggaagaagagacagataa	llmg_1055	llmg_1055	GeneID:4797825	llmg1055-llmg1055-mg8258				62	15
4	llmg_1159-llmg_1159-mg7190	gtcagagcgcaatctaaagatgaactgcttgcatattctcaaaatcactgggaaaaactgtggaatttaattgacgaattagacgaaagaacaaaaaatgcgcactttgaatttaatttagctgagaaaaaggaaaaacattgggcaagagataaaaatattcgtgatgttatcgcacatttgtatgagtggcacttacttttattaaattttgtcgaaaaaaatagcaaaggagaaagaatcccttttctccctcacccttacaactggaaaaattatggggaaatgaatgaccagttt	llmg_1159	llmg_1159	GeneID:4796849	llmg1159-llmg1159-mg7190				63	24
4	llmg_1320-llmg_1320-MG150154	attgggacgagaaacttcaatacagaaaatgcgttggaatgatgataattggctagaaatggaagattgttcaaatctagcaaaaattgaagtagaaggtatttctggtatagaagatttgaagttattaaatcatgatgtacaagaatattttgaagcctcaaagtacagtaatcagtttatgacaccgtatcaagcacaaactattgaatgggttaatactacagaacgaccgggctttttacgaatttatggtggagactcatttttttcacaagtaaatccatcaataatggcgactagagcaacatcatttttgtatgaaattgatacaaaagtaatttttaatcctaatcattattcagaaacggcaggtgtcgggctctactatgattcaaa…	llmg_1320	llmg_1320	GeneID:4796823	llmg1320-llmg1320-MG150154				64	11
4	llmg_1543-nrdE-mg5644	agattaacatccccgtgaatggtagcattcctcttgccaaagataaagaagcaattaccgcttttttcaaagagaatgttgaacctaatcgttatgaagctgacacttatatcgataaacttaattggttagttaaagaagaatacctagaagctgaatttctagaaaaatataagccagaatttatcacaaatcttcgtaaagaattgagtaaatttgaatttcattttgattcatttatggctgcttataaattttataatcaatatgccatgaaaaacaatgacggttcactctatcttgaagattttgaagaccgtgtgttaatgaatgctttatacatggctgacggtgatgaaaaattagctaataatcttgcttttgcaatgattaatcgtc…	llmg_1543	nrdE	GeneID:4797357	llmg1543-nrdE-mg5644				65	12
4	llmg_1674-mleR-MG1314	ccaccatttcttatgccattaaaaggctggaaagttattacgattgtgacttgttttataaagattcctcacatcaggtggttgacttgacgccagaaggtgaccttttggcgatgaggacaaatgaaattctctcagaactaaatcatactaaaaaagcaatccatcgttctagtatgaaggactttaaagttggttttcctccaataataagttcctatctattatcaaagatattaaaagaagaagaaagtttaaactttttaaatgccttacatatgatttatggcggttcaaacgaattactgagtcagcttttaaatggtgaaatagattcaagcttactaggaagtttagagaaaattaaacatccagaactagaaattgaagaactttttc…	llmg_1674	mleR	GeneID:4798459	llmg1674-mleR-MG1314				66	17
4	llmg_1698-llmg_1698-MG1599	tctagcagtaaaagcagatgaaaatctagctgtttcacaaacaaaccaagctgaagatgtcaacaatccaactgtaaattcttcccttgtcgtgtctgattcgacaaccgaaggaaatacaggaacttcacaggcagaaatgcaaactaaagaggtgacctcgcaaccttcacaggcaagcacagccccaagtccaagtaccagttcagattcaccagctttggcaagttcggctcagggtccaattgccaattcagattcgtcttcttcaaccagttcagctcaggttctaaatgccagttcggctcaggctttaagtgtagaagcaagctctaattcatcagagactgtaagttcgaccagttcaggctcgaaaacaaacgcctcgacttcaaaagt…	llmg_1698	llmg_1698	GeneID:4797878	llmg1698-llmg1698-MG1599				67	5
4	llmg_1782-accB-mg6063		llmg_1782	accB		llmg1782-accB-mg6063				68	19
4	llmg_1833-menC-MG45	gccaaaggttccttaaatctccgtgatacaattattataaaagttgaaagtcctaagggcctttccggatttggtgaagttgttgctttcacgactcctttttataccttagaaacttttgctaattgttggaaaattttggaagaaacttacctgccagaaattttgcaaaaggaattctcacacccttttgaaatacatgaattttttagaagtcccttaccaatggcactggctggacttgaaaatgcgcttctagatttgtattttatagaaaaatacgaaaatttgattgctggacttttcaaagaaaaattagctgataaaatcccacgtggtgcggttattggacaaatgtctgacgagcaaaccattaagcaaattgaccaacttattaat…	llmg_1833	menC	GeneID:4797543	llmg1833-menC-MG45				69	17
4	llmg_1863-cydB-mg8143	gtatgattcaaggcgttccaatggatgctaaaggaaatgtaactgcgacttttaccacttatgtaaacttcttgtcagttgtgggtggtgttgccgtaatgctcttggcttggcttcatggtttaaactatttagctttgaaaacagaaggagatttgcgtaaaagagctgcaaaaatagcaaacttcctctactttgtcctctatgctggagaagtagtttttgcaatcttactggccgtcttcactgatttctttgaaaaacatttcattggaactttgcttttacttgctttgattgtgattttgactcttgtcgctcatttatctgttcgttcaggtaaagaaatgtcagctttcttggcgtcaggattgactttcatcgctttagttgctctaa…	llmg_1863	cydB	GeneID:4798853	llmg1863-cydB-mg8143				70	16
4	llmg_1864-cydA-mg8139	gcacgctttcagtttgcgatgactacaatcttccactttttctttgtaccgctttctgtcggaatggttctcatgacggcaatcatggagacaatctatgtaaaaactggtgatgaaaaatggaaaaaacgcacgaaattttttggatctattatgctcttatcctttgcagtaggggtagtaaccggtattattcaagaatttcaatttggaatgaactggtcggaatattctcgttacgttggggatatttttggcgcgcctttggctgttgaagcccttctggccttctttttggaatctaccttccttggagtctggatgttcggttgggataagttaggaaagaaactgcataatgcaacgctatggattgtatttgttgggactttcttgtct…	llmg_1864	cydA	GeneID:4798851	llmg1864-cydA-mg8139				71	27
4	llmg_1864-cydA-mg8140	caacaggattcctcgtaactggtggttttgttgttgctgggattgcagcttatcaaattcttaaaaatcgagaaattgatatgtttaaaccagttttgcgtttaggacttttggttgctttaattggtgccgtaggtaactttgtagctggtgaccaacaaatgattgaagttaaaaattctcaacctatgaaatttgctgcaactgaaggtgtctatgaaacgactcctgaccctgcggcttgggatatggttgctttctttaatgaagctgaccataaagaagtgtttggaattcaaatgccttatatgctttcaattctgacttatcaccgtcctagtggttctgttgaagggatgaatgaaattaatgctcaacttcagaagaaatatcctgatg…	llmg_1864	cydA	GeneID:4798851	llmg1864-cydA-mg8140				72	9
4	llmg_1938-aroB-MG450		llmg_1938	aroB		llmg1938-aroB-MG450				73	25
4	llmg_1967-llmg_1967-MG2393	cactcaatcaggagctggttctagtacctcagattttgctattcgctctcaacttttctcaaaagatttagataagaaaacacaagaaaaagccagaaatactgaagaagcaacaaagcatgttaatgatatagacttcagtaaaaaaagtcaaaataaactctataaaacgaattatcaaagtcttaaaacgaaattatttagagattatagtcagacaaatgtagcatcaactgaatcgaagaaagactctaagaataatggaatgttaatacttttacttctgacattaccattaatgattttaaccggatatgttgctagaagtttgacacgtagaaagagaa	llmg_1967	llmg_1967	GeneID:4797806	llmg1967-llmg1967-MG2393				74	8
4	llmg_2097-ps445-MG1931	ttggaatcgattatacaaagtccatctaaagttaatgatgccttagtaaatgctgatgatgaagaaattgttttaaatatcgcttctaatggcggagatgtatttgcagcttctgagatttatactgctattaagatgaatggtaaacctgtaactgtaaatattcaagggttggcagcatctgcagcatcggtaattgcaatggctggcgatacggtaaatatctctccaacagcccaattgatgattcataaggctatgagtggtagccaaggaaatgctgacgattttgaacaagaagctaaagttttaaatggcgttgaccaatctattgctgcagcttatgaattaaaaactggtatgaaacaatctgacttattgcagttgatgtctaacgaa…	llmg_2097	ps445	GeneID:4797092	llmg2097-ps445-MG1931				75	13
4	llmg_2132-ps411-MG150374	gaagcaacaaaaaaagcagtagatgaaaataaagctatctaccgcaaaaccattccgcatattaaatttgttccgacaaactcaaaaaatgttgcatttatcgtgttttcagacaatgacgatagagctgggggaatgtggaatccaatggcaaaagacatattgtctgatgattgggaagtt	llmg_2132	ps411	GeneID:4798716	llmg2132-ps411-MG150374				76	10
4	llmg_2160-metK-MG2596	gtatcagaagggcatccagataaggttgctgaccaaatctcagatgccattcttgatgccattctcgcacaagacccacatgcacacgttgcttgtgaaacggtcgtatatacagggacagtcaatgtctttggagaaatatcaacatcagcttacgttgatattgcccatgtcgttcgcgaaaccatcaaaaaaattggctatactgatagcgaaaatggttttgattacaaatcagtcggtgttcacgtttcactcgttgagcaatcaagcgatattgctcaaggggtaaacgaagctgaagaagttcgtgataaaaatggtcagttagttgacccacttgatttgattggtgctggtgaccaaggaatgatgttcggttttgcaactaacgaaact…	llmg_2160	metK	GeneID:4798180	llmg2160-metK-MG2596				77	18
4	llmg_2199-chiC-mg6886	gatggctcccgaatttccttacttaacaagttcaggaaaatatgctccatatatcaacaatttagattcatactatgatttcatcaatcctcaatactataatcaaggaggggatggtttttgggatagtgatttaaatatgtggatttctcaatcaaatgacgaaaaaaaggaagactttctgtatggtttaactaaacgtctcgtaacaggaacggatgggtttattaaaattccagctagtaaattcgtcattggcctcccatctaataatgacgctgccgcaacaggttatgtgaaagaccctaatgccgttaaaaatgctttgaatcgtttaatagcttctggtaatgaaataaaaggtttgatgacttggtcggtaaattgggacgctggaag…	llmg_2199	chiC	GeneID:4799073	llmg2199-chiC-mg6886				78	14
4	llmg_2355-rpsK-mg7399	ggcaaaaattacacgtaaacgtcgtgttaaaaagaatattgaatctgggattgttcatatccaatcaacattcaacaacacaatcgttatgatcacagacgttcatggtaacgcccttgcatggtcttcagctggtgcacttggtttcaaaggttctaaaaaatctacacctttcgccgctcaaatggcctcagaagctgctgctaaagctgctcaagagcaaggtttgaaaactgtatctgttacagttaaaggtcctggttcaggtcgtgaatcagctatccgcgcactcgctgcagctggtcttaatgtaacatctatcagtgatgtgactcctgtacctcacaatg	llmg_2355	rpsK	GeneID:4798819	llmg2355-rpsK-mg7399				79	15
4	llmg_2409-polC-mg6856	ccattgaccgtgtggctctccaaatcaaagctgtaaaatcagataaaattcaactgggccgtgaaatcaaaaataatgagccagtcactccgatgcgttctgtcagtgaattttctactaacggtcccgttgtttttgaaggttatgtcttcaaaggggaactccgcgaaatcaaatcacgtaagacaggaaatatcagttatcttcttgaatttgaaatgactgattacacgtcaagtttttatgtgcaaaagtggttacgtggcgaagaagaaattcaattggccaaacaaattaaagcgggactatggtgtcgagttcgcgggaatgttcaacgggacaatttcaaaaatgatttagtgctacaattgactgatttgattgaaattccgacacaaa…	llmg_2409	polC	GeneID:4798790	llmg2409-polC-mg6856				80	9
4	llmg_2455-valS-MG297	gattttgacagacgaccatgctgacatggaaaaaggaactggggttgtaaaaattacacctgctcatgatcctaatgactttgaagttgcgatgcgtcatgatttgccaatgattaacatgatgaataatgacggaaccatcaatgaaaatggtggaaaatatgaaggacttgaccgttttgaagcccgcaaacaaattgttgctgacctcaaagaattgggtcaattgcttgatgcaaaaccagtccgtcacgaagttgggcactcagagcgaacaggagtggttgttgaaccacgtttatcaacacaatggtttgtcaaaatggacgaattagctaaaaatgcgattgctaatcaggcgacagaagatgcagttgaattttatccgccacgtttcaa…	llmg_2455	valS	GeneID:4797649	llmg2455-valS-MG297				81	9
4	llmg_pseudo11-kupA-MG539	cctctgctgtaaagttcctgcacggtggttatgtggttgtgattttagctgccctcatattattcgttatggcaatttggcacaaatctgaccaacttttctataaatacctcaaatcttctaatcttaatgattacaaagaacaaatgaataagctgcgaaaagatgagtcctatgatctttatcatacaaatgttgtttatttgacagccaaaatggataaagaatggattgaccgttcaatcttgtattcaattttagataaacgacctaagaaagccgaagtatactggtttgtgaaggttaatgtcacagatgagccttatacttctgagtatgaagtggatatgttagggactgattttatcgtttgtgtcaatctctatctcggttttcaca…		MG539	NA	llmgpseudo11-kupA-MG539	llmg_pseudo11			82	18
5	llmg_0001-dnaA-MG1065	taggcagagtatcggtaaacaagcttatgatttttttattgagcctgctcaattaatgtctgtcgagcaagatactgccaatatcttgcttgatagtggaatgaaaaaagattattggaaaaaacagtccgatttgatcacaacggcaggatttgaagtctttggtcggatgattgattatgaactttatgcgaatgatgaacttactgatattgaactacgtcgtttaaataatcaatcaccggttgatgaacctctttccgttgccaagcctacttcccctttggttagtggacttaatgagaaatataattttgaaaactttgtccaaggtcctggtaaccgttggactttagccgcagcaattgctgttgctgataaacctggtgatacttacaa…	llmg_0001	dnaA	GeneID:4798589	llmg0001-dnaA-MG1065	NA			83	14
5	llmg_0206-rmlA-mg5262	gagggtctggaacacgactttacccactgacacgtgctgcgtcaaaacaactgatgcctatctatgataaaccaatgatttattatccattgtcaactttgatgttggctggaattaaagatattttgattatttcgacaccaacagatacgccacgttttaaagagctcttgcaagatggttcagaatttggtatcaatcttcaatatgctgttcaaccttcaccagatggcttggctcaagcctttattattggagaagactttatcggtgacgattcagttgcgctgattttgggagataacatttatcacggtcctggcatgtctaaaatgcttcaaaatgcagctgcaaaagaaaaaggtgcaactgtttttggatatcatgttccagatccag…	llmg_0206	rmlA	GeneID:4796994	llmg0206-rmlA-mg5262				84	18
5	llmg_0252-llmg_0252-mg8365	actttgcttgatgaccaaggtaaaatttcccaaaagactcaagaggtgattgaaaactctaatcttccattttctctggtttcagcaagagcgccccaagcgatggaagaactgattaatcagttgaatttaaaaagcgcacaagttgcatttaatggtgggcttatttttgctaaaaatgaagtcattaaaacaaatccattggttcatgctagcactcaaaaattgattaagacaatcaaaaaagattatcctgaaataaatctatccctgtacagtttaagcgattggtacgttgaaaagattgatgcagacatcaaacaagaaatgcaatttactccacaagttcccaagttagtaaatttggaagcattggtaactgagc	llmg_0252	llmg_0252	GeneID:4797369	llmg0252-llmg0252-mg8365				85	10
5	llmg_0409-ssbA-mg7332	cgtgtgactctggcagtcaatcgccgcttcaaaaatgaaaaaggagagcgagaagcagactttatctcgataattatatggggaaaatcagcagaaacattggtttcctatgctaaaaaaggaagtcttatttctgtagagggagagattagaactagaaattatactgataaaaatgaacagaaacactatattacagaaatcttaggtttgagctatgatttattggaaagtcgtgcgactcttgccttgagagaaagcgctgtaaagactgagg	llmg_0409	ssbA	GeneID:4798222	llmg0409-ssbA-mg7332				86	17
5	llmg_0476-llmg_0476-MG595	tattcaccgtagatcaggaggagactttcttgagaatcttgaccctagccttcaaaccgtcattatgcgtgactatcctgaagcgactagtcatgacttcatttgtaatgaacatcaggttaaatttcggttagaggtcttagatacattgtttcaccttgaccttcaaaaaaacttcaccgtcaatgatttgcttaatgaagaattaactaaagcaaactttgaaattcacgacgttgaagaacagctccaaactcaagaaactattggtgaacgagtggctgacaaagtcaccgaattcgtcggttcgtgggcttttattatcacctatctcggtattttagtagtctggatgtttgtcaatgtgactggcctctttggcgttgaatgggataaata…	llmg_0476	llmg_0476	GeneID:4796638	llmg0476-llmg0476-MG595				87	10
5	llmg_0483-dnaE-MG587	gagaaaatgtttgcacccttaaatacaaaaacagaatacagttttttagatagtgttgttaaactagacgattatttggaaggggctctacgtttaggctataaaacgttcggaatttgtgatgtgggaaacctccatgcagcctttcggtttgtcagaaaagctcaaatgcttaatttacaaccagttattagtattttgttttattttttgtgtgggggttttgccgtttttttttcttttattgctaaaaatacagaaggttataaaaacttacttcggatttcaacatttcataattatgatcgacgtcaattttctgatattcaaaatcatttgtcaggaatcgcactggttattccagaaacttatgggactttaagtgagctatcagagctt…	llmg_0483	dnaE	GeneID:4797492	llmg0483-dnaE-MG587				88	9
5	llmg_0492-llmg_0492-MG564	tgagccagaacttgctcgcgaacttgacattactattgttccgttgtcagtaacgatcgatggaacaatgtattcagacgacgacctgaagtttgaagatttcatggtcaagatggctgcatcaaaaaacttgcctaaaacaagtcagccaccagttggtgtttttgccgaggtttatgaaaaaattgctgctgaggatgatgagattatctctattcatttaacagaagcattgtcaggaacagttgaagcagcacgccaaggaggaatgctttcaggacgtaatgtcaccgtcattgatagtgattttactgaccaagctcaaaaattccaagtggtcgaagcagcgcgtctcgcaaaaactggggcaaccaaagaagaaattctagaaaaaattaa…	llmg_0492	llmg_0492	GeneID:4796596	llmg0492-llmg0492-MG564				89	11
5	llmg_0519-tig-MG1640	agcgttcctggtttccgtaaaggtaaaatcagccgtcaaatgttcaataaaatgtacggtgaagaagctctttttgaagaagctttgaatgctgttcttccaactgcttacgatgctgcagtaaaagaagctgctatcgaaccagttgctcaaccaaaaattgacgtagcaaaaatggaaaaaggttctgattgggaattgacagcagaagttgttgttaaaccaacaatcacacttggtgactacaaagaccttacagttgaagtagacgcaactaaagaagttactgatgaagaagtggaaacacgtttaacaaacgctcaaaacaacttggcagaacttgcagtaaaagaaactgctgccgaaaatggtgatactgttgttattgactttgttggt…	llmg_0519	tig	GeneID:4797884	llmg0519-tig-MG1640				90	12
5	llmg_0586-gnd-MG2356	acaagcaaactttggtgttgtcggaatggctgtaatgggtaaaaaccttgcactcaatgttgagtcacgtggttataccgttgctatctacaaccgtacgacttcaaaaactgaagaagtttttaaagaacatcaagataaaaatcttgttttcacaaaaacacttgaagaatttgtcggaagtcttgaaaaaccacgtcgtatcatgctcatggttcaagcgggagctgctactgatgcaaccatcaaatcactcttaccacttttggacataggcgacatcttgattgatggtgggaatactcatttcccagatacaatgcgtcgtaatgctgaacttgctgactcaggaatcaacttcattggtactggtgtttcaggtggagaaaaaggagcgct…	llmg_0586	gnd	GeneID:4798708	llmg0586-gnd-MG2356				91	19
5	llmg_0601-llmg_0601-MG2155	agcgactgctttatctttgtttagcctagcagcatgttcgtcaagcaatagcacaactacttcaacagatgtttcaaaatcagtcagtagttctatttcaaagtccaaatcaacaagcctctccatttcagagagccaaagaaaatcacaagaagctgagtcgcagtcaattgccgaaagtcaaagtatcgcaaaagaatcggactcaatttcactttctgaaagtcatgcagcttccgagtctgttgctgctagtatagccaatactactactcaggaagctcctgccagtattgatactactactgaagataataacaatacaactgtatatgttgtggataatggaacaacaaaagtttattggtacagtgcttctgcaataaaacctacgccaaa…	llmg_0601	llmg_0601	GeneID:4798082	llmg0601-llmg0601-MG2155				92	13
5	llmg_0805-ps315-MG2816	ttatacgggaaaccgggtcttggtaagacaagtgcaattaaaggattatctggaaaaactttggttcttgatttagacggctcgagtcgtgtccttgcaggcttaaaaaatgtagatgtcatttcatttaatagagaagagccgattcaatcaatgaaggaattcctcaacgagtcaaagaacttgattaatggctacaataccctagtaattgataatctcacagcatttgagaaagattggtttgttgctcgtgggttgaatagtaagaatgggattcgaaatgaaattcaagactatggagattatacaaattatttcttaagacttatctcaaaaatatattctctaccaatcaatatttacgctacggcatgggaatctaaaagagatgttgat…	llmg_0805	ps315	GeneID:4797293	llmg0805-ps315-MG2816				93	9
5	llmg_0810-ps319-MG150068	aaacaataatcattgatcagtgggaaaacgaacattacccactcggaacaattaaaaagcagaagctggcagagaaatctgagcatgagattatttttattcttaatcgcatggctcagatgcctgcaattgttagatttggagaagcgagt	llmg_0810	ps319	GeneID:4797246	llmg0810-ps319-MG150068				94	15
5	llmg_0837-ps343-MG150287	gaagagaatgaaccaaaaactaaagcaattgaacgtttaaaaactgatttgggcgttgacgacaataaagctactggtttaattgaggatgcggttattctcgtccttgattatacgaatcaggataagatgttagattcaatgtggctgtatgctcgtcagttagccacaattacttttaatcgtga	llmg_0837	ps343	GeneID:4799066	llmg0837-ps343-MG150287				95	9
5	llmg_0888-rarA-MG150292	atgattgatgaaaaagatatcgctgaattttttaaacttttttctaatgatggacgtttaaaaattatttccagccttgctactgataatttaacggttaatgagattgttgagcgaactaaactttcacaatcactcgttagtcaacaattaaaattattaaaaaacgcacgtattttaaccaatgaaaa	llmg_0888	rarA	GeneID:4798773	llmg0888-rarA-MG150292				96	11
5	llmg_0924-llmg_0924-MG891	cagttcttccagaaaaccaaattggcgagagcggatactttaatttacaaatgagtccagggcaatcgcaaactttgacgattactttgaaaaatactactgataaaacagtggtggttgaagaagaaatagcaagtgcgacaacaaatattaatggtgtggttgaatattcgccaaataaaattaaagcagattcaacactaaagtataatctagtagaccatgcctcaattccaaaagaagtatcacttcaaccaaattcttcacaacaagtaaaagtgagtgttactatgccaaaggaaatttttaatggtgtaattgctgggggaattacttttaaagagaaagactcagagaaaataaattccaattctaagggattaagtattcaaaataaat…	llmg_0924	llmg_0924	GeneID:4797510	llmg0924-llmg0924-MG891				97	20
5	llmg_0928-nagB-MG1516	cttgcgacaggttcaacaccagtagaattttataatcaaatcgttaattcagaccttgattttacaaacatggtatcagtaaacttggacgaatatgtagggcttgatggttctaatgaacaatcatatcgttactttatgactaaacatttgtttggagaaaaaccatttaaagaaaacttcttgccaaatggtaaagcaactgaccttgaagctgaagcaaaacattatgaccaaattattgaagaaaacccaattgattggcaaattcttggaattggtcataatggacacattggttttaatgaacctggaacaccagctgaaattacaactcatgttgtagaccttcaagaaagcacaatcaaagctaacgctcgtttctttgaatcagaagca…	llmg_0928	nagB	GeneID:4797686	llmg0928-nagB-MG1516				98	15
5	llmg_0963-llmg_0963-MG2694	cacaaattattactgtccctgtagtaaaaaacattccaaccgaatttccgaaatccgcggtagttgacagtgtgtcaaatgttgaagcatttcaaacggtatacacgggtagcacaggattaattgtagcaatcataattggttttattgtttcattagtctatatacaattgagcaaaagaaatttagttattaaattaccagctggagttcctccaatggttgtagattcactaagtccagcaattatttcaatggtgattttctgtttgatgttcgggattcgtgtgggattctcttatacgccattccatgatattttcaatttctcaacacaactaattcaagcaccgttgactggtgctgtggcaaatccatgggttcttatgggcatcttta…	llmg_0963	llmg_0963	GeneID:4796722	llmg0963-llmg0963-MG2694				99	20
5	llmg_1049-busAB-MG2671	tagccaactgggtatcgtcagcaacagattggattacaagtacatttagttcgggttttgatgtgattcaaaaatcaggaacagtgttgatgaacggaataacaggtgctttaactgcagttccattctggctgatgattgctgttgttactatcctagcaattttggtttcaggtaaaaagtttgccttcccattgtttgcttttattggtctttgtttaattgccaatcaaggcttatggtcagatttgatgagtacgattacccttgtcttactttcaagtttgttatcaattatcataggggtccctctaggaatttggatggcaaaatctgaactagtagctaagattgttcaacctatattggacttcatgcaaaccatgcctggttttgttt…	llmg_1049	busAB	GeneID:4797696	llmg1049-busAB-MG2671				100	10
5	llmg_1051-llmg_1051-mg10622s	gcagccgcttaaacatcgcttccgaaaatggcaagataaacattgaagaaatcgccaaacgctcacacatcactcgaacaacaattacaaacaattttaaaaatggggttcccagcattgtagaatatatttatttaaacattgttgatgaagtcaaccagcaattgctgctgtacaattgtgaggaagtctctctggaaattcttgccgatattatgcttcctattctttggaaacacaaagctgaggcccatatcatttatagttctcagcttccctttc	llmg_1051	llmg_1051	GeneID:4797567	llmg1051-llmg1051-mg10622s				101	13
5	llmg_1253-llmg_1253-MG1884	tcttccaaattccacaggaacaaacgaaacaagctgtattagatgcaattgaggtaggttatagacactttgatacagctcaatcttattttaatgaagaagaagttggtgatgctattgccgaaaccattattcctcgagaaaacttatttatcaccactaaagtatggctcagtaactatggatatgagaatacgaaaacttctattaaaatatcactagaaaaaatgaaacttgattatcttgatttagtattacttcatcaaccttttggggatgtatttgggagctataaagcacttgtagatttgcaaaaagaaggtaaaataagagatattggtgtatctaattttaatgaactacgtttagcagatattatttcttttcaagatactgtac…	llmg_1253	llmg_1253	GeneID:4797428	llmg1253-llmg1253-MG1884				102	15
5	llmg_1371-matR-MG1795	tccagatatttattacgtggcgtatcaaaatttatattccaataaaggagcttccacaaaaggaatattagatgatacagcggatggctttagtgaagaaaaaataaaaaagattattcaatctttaaaagacggaacttactatcctcaacctgtacgaagaatgtatattgcaaaaaagaattctaaaaagatgagacctttaggaattccaactttcacagataaattgatccaagaagctgtgagaataattcttgaatctatctatgaaccggtattcgaagatgtgtctcacggttttagacctcaacgaagctgtcacacagctttgaaaacaatcaaaagagagtttggcggcgcaagatggtttgtggagggagatataaaaggctgctt…	llmg_1371	matR	GeneID:4797413	llmg1371-matR-MG1795				103	10
5	llmg_1490-mntH-MG513	atgaatgataaagaacatcaacgacatcgattgatttatcatacgaatggaaaatccttagaggaaataaatgggacagtagaagtgcctaaaaatgttggttttttcaaaatgttgttgacttactcaggaccaggtgcactggtcgcggttggttacatggaccctgggaattggtcaacgtcaattactggagggcagaactttcaatacttactgatttcggttattctgatgtccagtctgattgcaatgctccttcagtatatgtcagcaaaattaggaattgtcagccagatggatttagctcaggctatcagggcgcgcaccagcaagactctgggtattgttttatggattttaactgaactggcaatcatggctactgatattgctgaa…	llmg_1490	mntH	GeneID:4798552	llmg1490-mntH-MG513				104	9
5	llmg_1847-cspA-mg8166	aggtaggttttgtcgtgagtttaaatgtttcaggaatgcactttttcgcaaaataggatttacaattaatgcgaaaggatgtattaagatgataaatggaacagtaaaatggttcaatatggacaaaggctatggctttattattacagaggatatgcaggatgtatttgcttatctactgtctatacaaggaaatggttttaaaaagtataatgaaggtcaaaaggtaacttttgatgtaacaatgacagctcgagggcgttatgcttca	llmg_1847	cspA	GeneID:4798821	llmg1847-cspA-mg8166				105	16
5	llmg_1952-atpE-MG150359		llmg_1952	atpE		llmg1952-atpE-MG150359				106	36
5	llmg_2361-secY-MG343	ccttcaaggtaaaagacgtccgagcaagaattctctttacgatcttcattctttttgtttttcgcctaggtgctcacattactgcacctggcgttaatgtacaaaatctacaacaagttgcggatttgccatttttaagcatgatgaacttggtttctggtaatgcaatgcaaaactactcactctttgcaatgggagtttcgccttatatcactgcctcaatcattgtgcaattattacaaatggatattttaccaaaatttgttgagtggtcaaaacaaggagaaattggacgtcgtaagctgaatcaggcgacacgttatattaccttagtgcttgctatggcacaatctatcgggattactgctggtttccaagccatgagctcgttaaatattg…	llmg_2361	secY	GeneID:4797668	llmg2361-secY-MG343				107	8
5	llmg_2502-dnaJ-MG1564	agggtgctgaggataagtacaaagaggttcaagaagcttacgaaacgctttctgatgaacaaaaacgagcagcctatgaccaatatggtgaagcgggagctaatggtggctttggcggcggcggtttcggtggagcttctggattctcaggctttggcggagcttctggcggtttcggtggttttgaggatatcttctcaagtttctttggtggcggaggagcgcaagttaatccaaatgcaccacgtcagggtgatgatttacaatatcgaatcaatttaaaatttgaagaggctattttcggcgttgaaaagcaagtgaagtataatcgtgaagaactctgtcatacttgtggtggctcaggagcgaaagctggaacgcatccggaaacgtgtcata…	llmg_2502	dnaJ	GeneID:4796631	llmg2502-dnaJ-MG1564				108	8
5	llmg_pseudo43-leuA-MG2497	ttagggatggctgtagcaaattcattagcagcaattaaagctggagcaggtagagtagaaggtacggtcaatggaattggcgaacgggctggaaatgctgcgcttgaagaaattgcagttgctttgcatattcgtaaggattattatcaggcgaaaagtcccttagttcttgcggaaacaatggcaacagcagaattaatttcgcaattttcaggaattgctattcctaaaaacaaggcggttgttggggcaaatgcattcgctcatgaatctggaattcatcaggatggtgttcttaaaaatgccgaaacttatgaaatcattagtccagaacttgttggaataaaacacaattcactaccactcgggaaactgtcaggtcggcatgcatttactgaa…		MG2497	NA	llmgpseudo43-leuA-MG2497	llmg_pseudo43			109	10
6	llmg_0135-llmg_0135-mg5065	ctggatgagtggagatgctcaatggttttctaaggttgattcttccccaatcagttttgtgataaaaaggtatgaaacttggtcgtctcggttttggattgagggggcaactctgattgcgagcaaacacttaattttattttatattttcacagtaattttgacgcttttatttttttattctctgagtgaacttttttcttttaatgaatatgatagtaatttagttcttgttgtcttttttatggcactatttccggttgtttctcttcaatctgcagggccaattgctacaatagtaaattatatctggcctagcgcgttatttctttattggttaatgacagatagacacagaaaaatgaaaaatattggaagtttacaaaattcgcttagtat…	llmg_0135	llmg_0135	GeneID:4798373	llmg0135-llmg0135-mg5065				110	15
6	llmg_0296-rpsD-MG1840	acgttatactggtccatcatggaaacaatcacgccgttacgggatctcacttactggttctggtaaagaaatcgcacgtcgtaactacgtacctggacaacacggtccaaacaaccgttcaaaactttctgaatacggtcttcaattggctgaaaaacaaaaactccgttttacttacggtctttctgaacgtcaattccgtaacttgtacgttgctgcaactaaagttaaagaaggaactgttggttacaacttcatgactttgcttgaacaacgtcttgataacgttgtttaccgtcttggtcttgcgactactcgtcgtcaagcacgtcaattcgtaaaccacggtcacatccttgttgatgggaaacgcgttgatatcccatcattccgcgtaca…	llmg_0296	rpsD	GeneID:4798643	llmg0296-rpsD-MG1840				111	9
6	llmg_0315-llmg_0315-MG1136	acgacctaaaagatggctttattatcttttgatttttatcattttgttagctatttcaatttggtcgacctcggttgttcattatcacggagtttcagaacatggtgctttaattgctaaaaatattttcacagggatttttcatccagatagtagtttaattttcaatttcactgaaacaggtttggcttatctcttgctgcaaacttttgctattgggattcttggaactttggtcggtgcgattatcgctgttccactatcttttctggcggcaacaaatctggttcctaactggctggcttatttgactcgttttgttttaatggctattcggacgattccttcatttatctatgcccttttgtttattccagttgttggtttaggttcgtcagc…	llmg_0315	llmg_0315	GeneID:4796676	llmg0315-llmg0315-MG1136				112	17
6	llmg_0651-llmg_0651-MG150054	cgaaaagcaaaatttattcgaactactttcagataatggggaagtcatcggagaaatgaattatatgaatatgaaaaattcaataattattactcatacaggcgtacacttgattatcgaggccaa	llmg_0651	llmg_0651	GeneID:4797683	llmg0651-llmg0651-MG150054				113	13
6	llmg_0710-llmg_0710-MG1594	gttcaacagagaaaaagatgtggaacaacttttgttagacatgttgcatgacttaatcgatgctcaaagtaatggagaatctgccgagttctattttggtagagacccaaagtctttggcagatgaaatccttaaaacattacctaaacatttttttgatatttttaagatagcttgttatatcgtgattggttatgttcttttctttactattccctatatggtgtctccttcatcgaaattagatcttggtaatttaataatatttggaatacttggttttatattttcaattacagctttatggctaataggaaaagaaacatatcaaacaaataaaataaaaaaatacactagttatgcttttggtattgtaatttttgttagcctaatcatcgg	llmg_0710	llmg_0710	GeneID:4797880	llmg0710-llmg0710-MG1594				114	14
6	llmg_0957-rpe2-mg6698	atttagaagttgctggtgtggatatctttcatatggatatcatggatggttcctttgttcccaattttggaatgggcctgcaagattatgagttgattcgttcggtgactgataaacccttagatgtccatttgatggttcaaaacccgtcgaattatgttgaaatgttttccgacttgggagctgatattatttatattcatcctgaagcagatatccatcccgctcgtacattagataagattcgagccaaaggaaaaaaagcaggaatcgctattaatccgggcacatccattgaagcagtaatagaattgctgccattagttgattattttatgataatgacagtaaatccaggctttgctggtcaaaaatatctggaatatgtaaattctaaaa…	llmg_0957	rpe2	GeneID:4798557	llmg0957-rpe2-mg6698				115	13
6	llmg_0964-thyA-MG150147	aagaccaaagtataaggatggtcaaatggcgaatagcaaatatgtcactggttcattcgttacttatgatttgcaaaagggggagtttccaattaccactttgcgtccaattccaatcaaatctgctattaaagaattgatgtggatataccaagaccaaacaagtgaactttctgttctcgaagagaagtatggagtcaaatactggggagaatggggaattggtgatggtacgattgggcaacgttatggtgcaacagtcaaaaaatataatatcattggtaaattattagaaggcttggccaaaaatccatggaatcgtcgtaatatcatcaacctttggcagtatgaagattttgaggaaacagaaggtcttttaccatgtgctttccaaacgat…	llmg_0964	thyA	GeneID:4798358	llmg0964-thyA-MG150147				116	13
6	llmg_1529-llmg_1529-MG626	caaaactcttagcaggggccttagatgctctcaaaagacatggtgttcaagaagaacaaattgatattgcttgggtgccaggagcatttgaaattccgcttattgcgcaaaaaatggcgagttcagataaatatgatgccattatctgcttaggtacggtgattcgaggttctacttcacattatgattttgtttgtagcgaggtttctaaagggattgcccatgtttcactgaattcaaatatccctgttatgtttggagtactgacgacagagaatattgaacaagcgattgaacgttcaggaacaaaagcaggaaataaaggatttgaggtagcagttggtgcgattgagat	llmg_1529	ribH	GeneID:4797745	llmg1529-llmg1529-MG626				117	9
6	llmg_1699-choS-MG1600	taaagaacatcagctcacgaaaatttctgatttgcctaacgtttcaggattaactgcaggttttgatgttgaatttgctaatcgttcagatggaaatattggcttgaaaaaactatatggacttgatttaaatgtcaaaaccatgcaaagtagtctgatttataatgccttaaactctggggctgtgaatgtcgctgaagtatattctactgacagccaaattaaacaatataatcttactgttttaaaagatgataagaacctttttccaccttatcaagcagcaccactgatgaaagaaagtttattaaaaagatatcctgaactcaagaagattctcaataaactgtcaggaaaaattactgaccaagagatgattgagatgaactatgatgttaa…	llmg_1699	choS	GeneID:4797983	llmg1699-choS-MG1600				118	9
6	llmg_1797-llmg_1797-mg8250	gcttgataccatcagcccagatccatttccaacagaaggttatctattagaagttgcaagtccgggagctgaacgtcctttgcgtaaggctgaacattttgctggtgcagttggtgagtatatctttgttaaactttatcaaaaaatcaataatgaaaaagaatttactggtgatttggttagctttgacggggaaactttagtagtagatgttttagataagacgcgtcataaaaatattgaaattcctttatctgctgttgcaaaagcacaaacgatggt	llmg_1797	llmg_1797	GeneID:4796861	llmg1797-llmg1797-mg8250				119	7
6	llmg_1838-llmg_1838-mg12654s	ccctacaaatcgtgatgcacaaaaattaaaaatggatgcagagttgaaacaatatgctcgacctgcctttccttcggttacttatacaaatgatgaattacaaaaaattgctcaagtttatccagatttgagttcgtacacaacacaagaaacagcaaaatgggttactaaaggtgggattgataaagattgggaggcttatattgcaaaattaaatcaaatgggcctaaaagactatttgaaaa	llmg_1838	llmg_1838	GeneID:4797991	llmg1838-llmg1838-mg12654s				120	3
6	llmg_1949-atpH-MG2232		llmg_1949	atpH		llmg1949-atpH-MG2232				121	5
6	llmg_2033-llmg_2033-MG1734	atggttctcttgatgctgagcatcccattattcctgcaagtgatcgattattaactgctcaactggtaagtgaagttcttgaccaacttatcgaatatgatgaaatcacaatttttgaagaaatggttgaaaaaagtgaatcgatcaatgctaagcttcaattttcccatatcctaacttttaatgatgaagccgggatacaatatattttaaattccaatagctggttaaagattttaaatgactcaaaggacttagcgcttgtcattactggaaatcttgtaggaaattttacattttttattgagaaatcaaatggagtttttgaaaagaaatgtatcactttcagtaagaatggaatctatagattaacccatgcgccagtcgagcaaat	llmg_2033	llmg_2033	GeneID:4798093	llmg2033-llmg2033-MG1734				122	12
6	llmg_2034-llmg_2034-MG1735	ggaattagcccaccgacaacttttttcagaacaattaggcccatttactgatcaggaactcaatcattttatggagaaatatcacgaatttgatgaattgctctggccccaagttcatcaaagacagatgaccattgaagagttaagagaagaaagattacgcttgactctcgaatattttgacttggagattgatgaaatttatcttagggctttcttcaaaaattttttgaacagattatttgagttgatagaacctgatgagcaactcattcaaaatttgaaaaatctttcaaaaaaatatcaacttgcactattaagtaatagtggacgtgttgaacaaagagagaaattacggcgttcaaatgttgaagaattatttccagtttatatttcagg…	llmg_2034	llmg_2034	GeneID:4798099	llmg2034-llmg2034-MG1735				123	4
6	llmg_2344-llmg_2344-MG362	ttccaggattttgagttgctattgattgatgatggttcaaaagatagttctggtcaaatctgtgataattatgcaaaaaaagatcagcgtgtgcgcgtttggcatattccaaatggagggcaaagtgcagctagaaacttgggaattgataatgtctacggaacctatattgcttttattgacagtgatgattttgttgaattagattacttagagcagctttatcagccaatggttgaatatgaagctgatgtcgtgagttgtcgttatatcgcttattcgaaagaacgggatgaagaagtaaagaaaataattcaggaaaatcaagcaaaagtctatcattttaggactaatcatgatgttatgcaagattttttagagaaagaattcaaagatgat…	llmg_2344	llmg_2344	GeneID:4798009	llmg2344-llmg2344-MG362				124	6
6	llmg_2392-pbp2A-mg6824	ccattggtccaaaagttggaaatgctttgggacgtgaatttggtttggatttaaatagtaaaaatgatgttttaccaacggctcttggtgcaggagttgaaacaaatccatggcaaattgctcaggcttatcaagcttttgccaatggtggagtaatgaatgatgcgcatctcattactaaaattgaaaatgcggctggtcaagtcgttaaaacggcaaaagtaaacaaaaaacgtgtcgttagtaaagatactgccgataaaatgactcaaatgatgttagggacttacactaatggttctgcttggaaagcttcacctaaatcttatactttggcaggtaagacagggactaacgaagaccaagaccagtgggtagtcggttatactccagatgttg…	llmg_2392	pbp2A	GeneID:4798109	llmg2392-pbp2A-mg6824
6	llmg_2409-polC-mg11007s	ttccgatggatgaccccggagtgatgaaacttttcaccgggacagaatctttaggtttgaccgaagagcaattgggagtaaaactcgggactcttggaattcctgaaatgggaacttttacctcaatgaatatgattgccgaagccaaacccaaaaactttgctgatttactgcaaatttctggactttcccatggaacagacgtatggtcaggaaatgcccaagatttaattcgttcaggaattgccgacctttcaagtgttatcggttgtcgggatgatattatggtctatctcatccataaaggacttgaaaatggtcttgcttttacaattatggagcgtgtacgtaagggaatgtggaataaaattcctgccgaagaacgtgagaaatatgtgg…	llmg_2409	polC	GeneID:4798790	llmg2409-polC-mg11007s
6	llmg_pseudo60-comEC-MG2224	tgacagaatcatcagtcctttcattttgtgttcttccgttactcatctttgatttccatatttttcagcctctttcaatattattaacaattatatttggttttctttttgattttatgctgctcccgctgcttttatgctgttttcttatatcatttttgggattttcgctcaatttaaattttatttttcaaattctagaatggctagttcataaagttgatttacccttacattacccttttgttttggggaaacctagttcactcgaattaattattctatttgtgttaattggtttattcgtagattcattttctcataaaaaaaggagattttttttaattggatttatatttttattttttttcatcactaaaaatccaatgagagcaagca…		MG2224	NA	llmgpseudo60-comEC-MG2224	llmg_pseudo60
7	llmg_0965-llmg_0965-MG150172	ataacggaaaggcggtcttctattctggaggttctcaagccgtatatgtcgcttataatcccaatgcacaatctggcgctcacaattacacggaaagtagctttgagcaaaatagcttattgaatactggttggaaatatggggcagtagcttggtacgggattggagtaaaaaacgaaatgttaaacattgctcaaattgttagtggtaatttttctagtattgttggaacttggaaagatacttctggaaatatgcttgaaattaatgcaatgggaaatcttactttaatatggaaaggggcaaagaatcaaacctttgaacttggcgcaggtcaacaatttaatggaactgcagatattgccttaaaaaatggagagatttcccctggtagtccac…	llmg_0965	llmg_0965	GeneID:4798156	llmg0965-llmg0965-MG150172
7	llmg_1038-trpC-MG740	tccgttctaactgaccctgtattctttaaaggaaacattgaatacctccgtgaaatatctaagaatgttcaaattccaacacttaacaaagattttatcattgataaaaagcaaattaatcgagcactcaatgctggtgcaactgttattttattgattgtcgcttgttttgaaaatgactttgaaaaattagaagaactctacaattatgcaatttcactaggacttgaagttttagtcgaaacgcataataaggccgaactcgacagagcccatcaacttgctgctaaaattattggggtcaataatcgtaatctaaagaccttcgaagtgagcttacaaaactcaacagatttggttccttattttaaagaagagaatgtttatatttctgaatca…	llmg_1038	trpC	GeneID:4798085	llmg1038-trpC-MG740
7	llmg_1254-llmg_1254-MG150087	atgaaaacaggagataaaattacattatctaatggggaacaagcaacagtcgtttctggagatgttaatctctataagaatgcattaattgtagaattagaaaaccatgatgtcagagttgtggatagagaaaccttgacacttgctaaagcaaatcctcatgaaaatcttgggaatcataagaagatcaa	llmg_1254	llmg_1254	GeneID:4798225	llmg1254-llmg1254-MG150087
7	llmg_2440-llmg_2440-MG276	gttgagaaaaacggcggaattttaataaataaaaataattttagcagattagaattgtcagaaagtgagtctatttttttatctttagtaaaagaaatgggaaaagaaaaagcatttaacgaatacataaaatattttagtgctgattctctaacaaaaattttacgagaaaaaatttatagagaaggagagataaaagaaaaaggtatatcttctttatcaattattaataaaatacaaagtaaaattaaagagctaaaaaaactaaatcaaatcagttttccactagagttagtaatttatcctagtatgtattgcaatcttcattgtggcttttgctttcttgcaaacagagaagatgaaaatgttcatcttgcagatgattggaaaaaggtttta…	llmg_2440	llmg_2440	GeneID:4797435	llmg2440-llmg2440-MG276
7	llmg_pseudo25-llmg_pseudo25-MG1617	gatacggtacaagtggcactagttttatgggcggggctgcaggtgcttatggtgcggattatctttataatacaaaaatgcctgcatctggtacagctaatgatgttaatccaacagcagcagcatctacagctgagtcttccgcctcagagaaactttacggtaacgcttatacttggcttcgctcgggactagttggtgcaggctatgattataatattgtacttggcggtggatatggtttcatcaaaggtaatacaattatgaaagtcggagatgcttcaaccgcaccaggagggaatacaagtggtgagaatggagtaaccgacggtagtccgttcgtcctcaactcgtactggtatcggtggttcaggatttgttgtaatag		MG1617	NA	llmgpseudo25-llmgpseudo25-MG1617	llmg_pseudo25
8	llmg_0094-llmg_0094-MG150034	gaaagttacttttaaaacccttgatggacgtacaatgaccaaagaatttcttacagtcgatgagttcgtgatgctacaaaatcgtgaaattccagccatagatgattcagcaaaagtccttgaagttgtaatctctggacaagctgaagaatttagcagaaatgttgcggatttatatttcaagttgagt	llmg_0094	llmg_0094	GeneID:4797253	llmg0094-llmg0094-MG150034	NA
8	llmg_0181-llmg_0181-MG2558	atggaaagtaaagtagaaaatcgcaaaaaaatattacaaatgttaaaaaaattttcagactacgagaaagggtgtcagaacaaggaagttttagagcagttaaccgcttcctcagattggaaatctgcaaaaaaaatagcgctttatatgtcaatgccaattgaatttaatttgacagaactttttgaccaatctgacgacaaagaaattttgattcccaaatgtctacctcagcgtcaaatgatctttgctaaatatgacaaggaaaatcttgttcgctcaaaatttggcttactcgagccaaaatcagatttagcaattgaaccagattttatcttagttcccggtttaatttggaatgatgaaggtcatcgaattggatttggtggcggctattat…	llmg_0181	llmg_0181	GeneID:4798836	llmg0181-llmg0181-MG2558
8	llmg_0472-llmg_0472-MG600	cttaatcaaatgcaggcggtcatcagacaggaaggcgaatgataaaatcatgatgttagaaaataaactttacagattagacttagccttttttgctgacgaattttatgtgggttatattcgtcaggaatttttaaatttttatcttgtagaattgattgatgcttggggacgttttgagagtttaaaacttgttaataaagaaaaaatagagcttatgacagctgaaaattcttatttggatattatgcaagattatatagatatcaatcgctcggtcaataattatgatgtctttgagcttacgaaaaaatggcagaatttcacgttaaatctgctcaatcatcaacttattagctttcttgatgaaaatgatgaaaatcaggaagaaacgctggt…	llmg_0472	llmg_0472	GeneID:4797494	llmg0472-llmg0472-MG600
8	llmg_0599-llmg_0599-MG2157	gttaattggggcaatgcaatcaagaatattatggttagacaagttatctaatggcctgattgtctcaatgatggtaggtgttgtggtacttattttacttatagcatttgcaaaaaaaagtttctttcagaaaattttttcttttatcagattacacgaaaaacatatattttggggatttttcatattttgtttaatatatcaaatatttctaatgacaatactagacggaataccacaatttgatgcatcccgtcttattcatgttgaagatatcaaaggggttggaaattatttatctgttaatagtaataataattttttgtattttataaattattattttgttaaaatatttggtttttcgtatatgaagtttcgaatttttaattccgtaat…	llmg_0599	llmg_0599	GeneID:4797818	llmg0599-llmg0599-MG2157
8	llmg_0604-llmg_0604-mg8466	aggtcagccctcgaaatcaagaaacactcaagcgattgctttaaaaatgcttgatgaacgtaatgaaatttggctttttgattgtggtgaagctagtcaacatcaaattttaaatacagcaattaaacctcgaaaaattacaaagatttttattacgcatttgcatggtgaccatatttttggtctccctggttttttgtctagccgaagttttcaaagctcagatgagcagactgatttggacctctatggtcctgtagggattaaagagtttgttttagcggggcttagaatttcaggttcacatttaggttatcggattaattttcatgagattgattcagcaggaaaaatctttgaagatgattcttttgaagtttatacggatttgcttgacca…	llmg_0604	llmg_0604	GeneID:4796990	llmg0604-llmg0604-mg8466
8	llmg_0605-llmg_0605-mg8465	caagatgttcacgcgaatacctttgtggccaaagatttatacgaggaaaaaattggttaaaaatattgtaattacaggtgcaactggtgatattgcaaaagaaattgtcagcttattatctaaaacaaatgaccatttgattttggtatcacgaagtcgtacggctttagagaaattgtatgggcagttagcaaatgtcactttactgaccaatgatgaacttttaactgctgagcaatcttatgatgtggatattttaattaataatgctggctttggtatttttaaagattttactgaactgacagactctgagattactgagcaatttgttattaatacattgatgcccattcagctgacaagacagttaaaaccaagacttcagctgattaacat…	llmg_0605	llmg_0605	GeneID:4798003	llmg0605-llmg0605-mg8465
8	llmg_0865-llmg_0865-MG830	tagagcggatactggaggtcactaatcttgacaaagaaaaattttatcgaatgctggaggaatttaatcaaaaattagaaaaacaaagtttaaaaaatttggaatataaaaatggattcttagcaattcctgataaagtagaaaattttgaagaaactcgatattctattaatcaaaagacatttattttaacagaagttgaaaggcggtcattaatttatttattcatttttattaataaaacgccactttcaatagctctctttcaaacctatcttcaagtaagtaaaaatacgattttaagtgatttaaaaaaacttagagaggagctaatgagcgaaaatattcaggttgaatattcaagaaaaaaaggattttaccttaattttgaggagaaaa…	llmg_0865	llmg_0865	GeneID:4797627	llmg0865-llmg0865-MG830
8	llmg_0965-llmg_0965-MG150172B	ataacggaaaggcggtcttctattctggaggttctcaagccgtatatgtcgcttataatcccaatgcacaatctggcgctcacaattacacggaaagtagctttgagcaaaatagcttattgaatactggttggaaatatggggcagtagcttggtacgggattggagtaaaaaacgaaatgttaaacattgctcaaattgttagtggtaatttttctagtattgttggaacttggaaagatacttctggaaatatgcttgaaattaatgcaatgggaaatcttactttaatatggaaaggggcaaagaatcaaacctttgaacttggcgcaggtcaacaatttaatggaactgcagatattgccttaaaaaatggagagatttcccctggtagtccac…	llmg_0965	llmg_0965	GeneID:4798156	llmg0965-llmg0965-MG150172B
8	llmg_1170-llmg_1170-MG150081	ttgctagagctctatttttcattattaaagttaatttatcaaggaattaaatcagacaataaatttgaaagttcaaaacctgtattaat	llmg_1170	llmg_1170	GeneID:4797474	llmg1170-llmg1170-MG150081
8	llmg_1254-llmg_1254-MG150087B	atgaaaacaggagataaaattacattatctaatggggaacaagcaacagtcgtttctggagatgttaatctctataagaatgcattaattgtagaattagaaaaccatgatgtcagagttgtggatagagaaaccttgacacttgctaaagcaaatcctcatgaaaatcttgggaatcataagaagatcaa	llmg_1254	llmg_1254	GeneID:4798225	llmg1254-llmg1254-MG150087B
8	llmg_1308-llmg_1308-MG150093	atgacctttcgcaaatatcttattggtaatacagtaatttttaatcagctagatcaagaaatattgcttgaaaaagtgataaaatatgaaattttaaaaaataaagaaacgacaaataacgagtgcttaagaagaaaaaaat	llmg_1308	llmg_1308	GeneID:4797601	llmg1308-llmg1308-MG150093
8	llmg_1379-orf28-mg7135	ctctcctcccacttagagcgcaaaaaactcagagaagatgccaacaataagaatatcgttgaagtcgcacaacaactcggaatgacacttgagcgtattgggaaagattatcaatggaaagaccatgatagcttaaaatttgacacaaggaaaaactatttttattggaacgcccagggctttgggggtggccctataaaattggctcaaactattatggagtgttcttatggagaagcggttcgatttttaactggaaaagaaatttccaaatttgatcaaacattagttcctaaacgtaagtttagctataaattaaaagatgtatcaaacccaacagccatgagagattacttgaaaaatcaacgtcaactatctgatgaaacgatcaattatttt…	llmg_1379	llmg_1379	GeneID:4798023	llmg1379-orf28-mg7135
8	llmg_1652-llmg_1652-MG1747	tgtttcttacgctttcagggaaaatgaagaagcttttctcactctggaatttggaggtagacttagaaagaaaaatacagcaggtttatttcactatgcaatattgtttcctgatgtatcgtcaaaggcgacaatagtagatagaattattaaaaacaattatccaataggagctggagatcatttagtaagtgaatcattttatattaatgatccagagggaaatggcatagagctatatcacgatagagactctactgagtggatttgggaagatggtaaagttaaaatggggactttaccagttgatgttcaagctttattagatcaaaaaaataaccatttagattatcctaaaaatatgaaaattggtcatctgcatttcacgggtaattcaat…	llmg_1652	llmg_1652	GeneID:4798669	llmg1652-llmg1652-MG1747
8	llmg_1680-llmg_1680-MG2114	gtggaggcaacaaatggcagcacagccaaaagaatacttcgatatagaaactgcggcaaaaaaagatagctatcttattgatactgagactttagcgccagaagttctagcaagtaagtttaaaaaatttagtggtgtggaaaaagtattctacttgacgatggtagttgctgctttagtgttggctgttggactactttatgtaaaaaccaaaacgcttgaagtccaagggaatacaatggatttgagaacaaaaatttctcaagaaaccacacgtaaatccgaatatgaccaacaaattttagatctaacatctggtaatagagtgttagatgca	llmg_1680	ftsL	GeneID:4798150	llmg1680-llmg1680-MG2114
8	llmg_1715-llmg_1715-mg8720	tcattcttgaagagggttactctgttaaagaagtcagccaagagcttgaggttcatgccaatagtctttatcgctgggttcaagaagttgaagaatatggagaaagtgcttttccaggcaatgggacagccctagctgatgcccaaaataagattaaattgttagagaaagaaaatcgttatcttcaggaggaacttgaacttctaaaaaagttcc	llmg_1715	llmg_1715	GeneID:4797403	llmg1715-llmg1715-mg8720
8	llmg_1754-argF-MG1481		llmg_1754	argF		llmg1754-argF-MG1481
8	llmg_1811-llmg_1811-MG150185	aggcgaaatgcttgctgaaaacgcacatatcgtagttgaaaatccagcagactttaaaggacgttggtcagaacgttttggcaatgaccatccgattcacattgaagttggttgtgggaaaggtgcttttattacaggaatggctgctttgcatcctgaaattaattacattgcaattgatatgcagttatcagttttatcttatgcattagataaggcgattgaagccgatttaccaaatgtccaaatgatgctcgttgatggagcagctttgagcgaatattttgctgacggtgaaattgatcaagtttatttgaacttttctgacccttggccaaaaggacgacatgaaaaacgtcgtttgacttataaatcttttcttgcaacttacgaaaagat…	llmg_1811	trmB	GeneID:4797998	llmg1811-llmg1811-MG150185
8	llmg_1950-atpF-MG2231		llmg_1950	atpF		llmg1950-atpF-MG2231
8	llmg_2405-comGD-MG1248	caatttcgatgattagagccttcactttgttagaatctctactggtattacttattgtctcttttatcatcctctttttctcagcagaattgactcaaacagtgcatttatttaagggagaactctttgtcttacagttcgaaaatttatacaaaataagtcaggagaatgcagcgctacaaagtagttcagaaaatttagaaagtaaaaatgggaaattgatttatgaaaacaaagagatagatattcccaaagaggttgaaatggcagaatttttgattaaatttgatgagaaaggggagaactcaagtttacagaaaatcaaagtttatttaccttatgagaagaaaacaattttatatcaaatggagatggggag	llmg_2405	comGD	GeneID:4797507	llmg2405-comGD-MG1248
8	llmg_2453-llmg_2453-mg7559	gtgaccgctggaaaatgctcattgtccgtgatttattagagcgaaccatgcgctttggcgaacttcaacgttcagttggacatatttcacaaaaagttttgacccaacatttgcgtgccctcgaagaaagcgggctggttcatcgtgaagtctatgcagaagtgcctcctcgtgttgaatattcgctgacagaacttggaagaaccctcaaaccaatccatgatacgatggcagctt	llmg_2453	llmg_2453	GeneID:4797635	llmg2453-llmg2453-mg7559
8	llmg_pseudo39-llmg_pseudo39-MG150214	aaacttgctggtgtttctgtcagtacagtttccagagctattaataacgattccgaagtttccgaaaaaacaaagaaaaagatagaaaaaattgtttcagaaactaattatcatccaagtatgttggcacgtgggatggtttctaaaaaaaccaatatgttagccatacttgtttcagatataacaaatccatacttcaatcaactagttgccgaattggatagtcaacttattgacaaaggctacacactctctttatttgacacacaaactgcgaatgggattcag		MG150214	NA	llmgpseudo39-llmgpseudo39-MG150214	llmg_pseudo39
8	llmg_pseudo46-glf2-MG150022	atcgtggggagtggtccttatggctcaatcttcgcttatgaagccgccaaacgtgggaagcgttcgcttattattgaaaaacgcgcgcacattggtgggaatatgtacacccacaaggaaaatggcattaatgtccatgactacggcgcacatatcttccacacggataacaaagaagtctgggactatgtcaatcaattcac		MG150022	NA	llmgpseudo46-glf2-MG150022	llmg_pseudo46
8	llmg_pseudo77-llmg_pseudo77-mg7425	tggctgatttgtctggtcagagtcttgatgcaattgaacaagctgttctatcagaacatttagttgagatgtgggtgacaattgattttgatagtcctgatattacttatgatgaatactacggttataaggtcgtggctaatactcatgcagtaatattagatggctacaatgaagcgacaaaagagtttcatgtaactgacccaatcaaagggaaatactggttagctgaatctacggttgcc		mg7425	NA	llmgpseudo77-llmgpseudo77-mg7425	llmg_pseudo77
9	llmg_0143-llmg_0143-mg5076	gttcgggtgttgagacacttagttttgaagaagtaaaagaaaaatctgagacacgtgttgaagttgtcaaaaatctatgtggatggagaaaacgattgaaaaagaaatttagtttgatcgcaatggcgggagctgcccttttgttacttacagcctgtggaaccaaggcagtaacaggtagctccagcaatctttgggatcaaatcgtatatggctttgcacaggttattcgtttcttgtcatttggtggtttgaccggagttggtattattttattcacaattattattcgggcagcattgctcccgttgatgaatattcaaatcaaatctagccaacgtatgcaagaaattcagccagaaattaaaaaaattcaggctaaatatccaagcaaagata…	llmg_0143	llmg_0143	GeneID:4798421	llmg0143-llmg0143-mg5076
9	llmg_0334-llmg_0334-MG928	aaattgccttcatggcggcactcgccttcatcatcagcctcattccaaatactgtttatggttggattatcgttgaaatcgcctgtatccctatccttcttctcagcttacgacgaggtttaaccgctggtctcgttggaggattaatctggggaattctttcaatgattactggacatgcttatatcttaagcctatcccaagctttccttgaatatcttgtggctcctgtttcactcggaatagctggccttttccgccaaaaaacagcccctctaaaactagcacctgtacttttgggaacttttgttgctgttcttcttaaatactttttccatttcattgccggaattattttctggagccaatatgcttggaaaggttggggcgctgttgctt…	llmg_0334	llmg_0334	GeneID:4796873	llmg0334-llmg0334-MG928
9	llmg_0470-llmg_0470-MG603	tcaatcggcaagcacagagcaaagtcaaagttcaacagagtcagcacccgttcccccacaaacggcgcaatcttcttccgcacaggaacagaccaagacatcaaccacttcacaacagtcacaatcaggcaccttaagtggcatgattgaccagatgttcccgccccaactccccgctcctactaaggcaaagcctagtgctacgattgaatatgttaatggtggtgtaaaatttaataataagttttataccgaagcagaatttgcaaaatacattgagaaaaactttgtccctaatccgcaagtccaatttcatgtggacgcgtcaggaaagattgtcattgattctcaaacaaggatagcctcgactatgaattggccagatattggtggagcagc…	llmg_0470	llmg_0470	GeneID:4799131	llmg0470-llmg0470-MG603
9	llmg_0879-speG-MG2697	acgacattaacgaacgaaacaacaatgagaattagagccttagaacgaacagatttaagaaatattcatattattaataataaggctgaaaccatgcgtctttggtttgaggaaccctatgaatcattagatgaattaaccagtctttacgataaacatatccatgataatacagaaagacgatttgtgattgaagccaacgatacatttgtgggcattgttgagctaatgtcaattgattatattcatcgtacttgtgaaattcaaattatcattattggtggtttttctggaaaaggctatgcccaaaaggccctaaaaaccggtgttgattatgccttcaatactctaaacatgcacaaagtttatttgtgggtagatatcgacaatgcccctgcc…	llmg_0879	speG	GeneID:4797138	llmg0879-speG-MG2697
9	llmg_0966-rmaI-MG150206	acacaaaaatgttcgttgacgaacaaaaaaaactatgttataataattcgtatgcgaactaaaaaagaagcgattggccgacttttaaaagtagccagcaaccaaatgtctcgagaatttgataattttgcagctcaacttgatttgacaggtcagcaaatgtcaattttagattttcttggaaatcaaagcgaagaaggttcaggaaaagaaattagtcagacgatgattgaattagaatttaatatccgacgttcaacaacgacggaaattttacagcgcatggaaaagcggcttttaattaatcgaagaacaagcctgaccgatgcc	llmg_0966	rmaI	GeneID:4797263	llmg0966-rmaI-MG150206
9	llmg_1020-rmeB-MG2483	agttaactccatgtcaaggagaaagaatgacaaaatatacaattggtgatatttcacgtaaattgaatgtttctaatgatgctgtacgttattatgataaagaaggtttgctgccatttgccaagcgaaataaagctggacgaagggaattcaccgacgatgaccttggttatattgaagtgattgattgtctaaaaaaatcaggaattccgattaaggatatcgcccaatttattgattggtgtatggagggggactccacacttgatgaacgtttagacttcatggaaacccatgaagagcaacttgaagaaaaaataaaagttttagaaatgaatttggcctttttaagatggaaaatctggtattatcaaacagcagcagaagcaggaactgaaa…	llmg_1020	rmeB	GeneID:4796908	llmg1020-rmeB-MG2483
9	llmg_1083-llmg_1083-MG2379	tcgaggcacttactgacggaatctttgccgttgtaatgaccttaacagttttagaatttaaagtccctaaagatggaaatctattttcgccaaatgtcttactcatgctccttatctatatcactacttttgtcgctttggcttcaatttggaattcactccatcatgtgatgacttttatcaaatcaaataaggttgatgagctatttctttggtccaatcattggattctactcattgtttgcctctttcctttttcaaccgttgctcacgcagaacatccaaattctttaaccgcaagcatcgcttacgtttcgacttatttaattccttggattagtttaattatctttagccaggtaatttataaacagtataatgaaagcagcacactaaaaa…	llmg_1083	llmg_1083	GeneID:4797591	llmg1083-llmg1083-MG2379
9	llmg_1200-llmg_1200-mg5175	gtggctattctgttttggcaaatacccagtcatttattccaaatggaggggctacatcaactaatatatatcttcctgaccaaagaaaactgatttcaaatgctaatcaatttccatataacacgattgtagatatacaagggatatttccaaatactaaggtgggatggattgctcaaggaactggggtcattattgcacctaatgttattttaacagctggacatgttatttacgataagggacaaggtgtatatctctctaaagtacaaatatatcaagcaaatacaaacggaactataggggctacatcgattgcctcagtaacaggtttgattccaaatggagattgtgtatcaaaagataacgcttctcctaataactatccgcttggggcgg…	llmg_1200	llmg_1200	GeneID:4797857	llmg1200-llmg1200-mg5175
9	llmg_1226-metF-mg13024s	tgaagtttttcctccaacaactcaagttgggagctctcatttagtgaaaacacttgatagtttaagagcactttctcctgactttatcagcgttacctgtagtaataataattatgagaatattgctgatacaaccataaaatttgcagattatgttaataatacattaaatattcctgctgttgctcatttacccgcggcctatctcgacaaaacccaagtgatagagattttggaacgtttaagagaaaagcagattatgaaagttttagcactgagaggtgatataagtgatgaagcaactaaaaaagacttcaaatatgctagtgacttggtaaaatttataaaggattatgatagtagtttcgaagttttgggcgcttgttatccagatgttca…	llmg_1226	metF	GeneID:4798873	llmg1226-metF-mg13024s
9	llmg_1501-nth-MG529	tttccccaagcacatggagaactggtttgggagacgccttttcaactattgattgcgacaattttatctgctcaagcaactgacaaaggagtcaataaggcgacaccggcactttttgcggcttttccggatgctcaagccatgtcacaagctaaagtagaagagattgaagctctgattcgaacaatcggtctttataaaactaaagctaaaaatattctgcgaacttcacaaatgttagtggcggacttcggagggattttaccggacttgccgaaagataaaaagcttttacagactctacctggagtcgggcgaaaaacggctaatgttgttctagcggaagcttatggaatcccagggattgcggttgatacacatgttgagcgagtttctaag…	llmg_1501	nth	GeneID:4797754	llmg1501-nth-MG529
9	llmg_1744-ftsY-mg5524	aaattccagatgctccgcatgaaacgattttggcacttgatgcaacaacaggccaaaatgccattcaacaagccaaagaattttcagcagttactccaattacaggaattgctctgactaaacttgacggttcggcaaaaggtgggattgtcttgtcaatcgttcaaagtcttaaaattccagttaaattgattggtttaggtgaaaagcttaatgatttacaagattttgatgaagaatttttcgtcagagggcttttcaaa	llmg_1744	ftsY	GeneID:4798494	llmg1744-ftsY-mg5524
9	llmg_1854-apl-MG437		llmg_1854	apl		llmg1854-apl-MG437
9	llmg_2104-ps438-MG150369	atggttaaggcattaaaagaaattaacgaaatggtggatgagttaaatgcaattggtagtgattgtaataccttagctgatgaaatagattggtcagaagttagtgataaggtatctgtttgggctaataaatgtagcgaattatttattaaaaagaatgagttatctaaggaaaatactaaacgaatagatt	llmg_2104	ps438	GeneID:4798186	llmg2104-ps438-MG150369
9	llmg_2109-llmg_2109-MG150060	ttgtcaaaaccaaatttcttcagggacaccctccgaatttcttcaattgtgaagggagcgcttatgacaacttatcatcaattactcaaccaattggaccatttaaaactcgatcgtgtgcgtcagtctta	llmg_2109	llmg_2109	GeneID:4797053	llmg2109-llmg2109-MG150060
9	llmg_2238-llmg_2238-MG2423	gaactggctcatgtttctttatcaactgtaaatcgaaccgtcagaaaaaaaggctttgaaggttatggggagtttagatattcaattcgtgagaaaaaactccctgaaattaatggattttcaaaagaagttttaggagctatcgctaaaaatcaagaagaacttttaaaaaccattgaaaatatctcggctgaagaaattgaaaaagctgttgaattaattcaagaatcagaagaaatattaatattttctcgaggtttgtctacgaatgttgctgacgaactaatgaaaaaattacaactttttcgtaaaagagtcagcttacacgatgattcaaaatacatggcttactatgctcaatttgttaatgaaaaaagtttgattattgttttatctctt…	llmg_2238	llmg_2238	GeneID:4797651	llmg2238-llmg2238-MG2423
9	llmg_2248-llmg_2248-MG985	ggatttacggacaaaatggttcaggtaaaacaactgtaatagatgtccttgaaatgatcaaagaattgatacaaggtaaaaaattagggagtaaatattcagggcttattgactttgaggaaattagcaaagtaagaattgaaacagaaattctaaacgaatctattaatagatacgaaattgtatttaaaaaagttaatatagagggaaaagatagtattgaaatattatcagagaccttgtctaagaaattaaacaaaaaatatcaaaaatttaaaactattattgaatttttatcaagggaaaaaactatcagttttcatactctgtcgaaatttgaacttagtgaagatgcattaaaaattttaaagtcagttagtatggaaaatcagagttctt…	llmg_2248	llmg_2248	GeneID:4798898	llmg2248-llmg2248-MG985
9	llmg_2424-llmg_2424-MG1384	aaatcgccagtagtggggtcaaaattattcaaagccgagaggttttttcttttagcatagatgcgattttgctggctcgttttccgcgcttgccaaaacgtggaaaaattgtagacatgtgcgcgggaaatggggcagtgggtctttttgcgagctctaaaaccaatgcacagatcattgagctagagattcaagaacgtctggctgacatggcgcagcgttcaattgagcttaatgaacttactgacagaatgtcggtcattaatgataatctcaatcaggcgcttaatcatcttcatacttctagtacagatttgattttttgtaatccaccctattttaaagtagactcagctgacagtcatctaaatgaaagtcagcattatactctagcacgcc…	llmg_2424	llmg_2424	GeneID:4798941	llmg2424-llmg2424-MG1384
9	llmg_pseudo70-llmg_pseudo70-MG150393B	ggtttgttgttacttctctcattttttctcatttattataaaaaaacaaagtttagtgtctatttttcttttgctagtctaattttttacatcagttttttaattatagcttttccatctatgattatttttaatcatagtttatctggggatacttttggggctcaactttctatctttctaactttttatggagc		MG150393B	NA	llmgpseudo70-llmgpseudo70-MG150393B	llmg_pseudo70
10	llmg_0036-ps120-MG1849	atcgaacaagcagtcgcaaagcaatgcgattatacagaatttaatccattgtttgagaatttgtttttctctcttaactggcttgaagaacgagacggctttaaattggaaaaatacgatatctatcaagcgttaatgaccgcttatagtgtgggatttaatcgcggtaaaaaagcgcacaaacctacaaaatggctagaaaaagaaaccgaagaatttgaagattattggcaactctataacactgtaaaaaatcaggctattaaagatatatcaggcggaagcgtggcaagacaaagccgtgaatttcattctttggtaactcgaagaatgtacgaagcaggaatggcagagga	llmg_0036	ps120	GeneID:4798010	llmg0036-ps120-MG1849	NA
10	llmg_0071-pdhD-MG2470	gttggtgcacaagcaacagaagttgatttggttgttattggttcaggccctggcggttatgttgcggccatccgtgcggctgaacttggtaaaaaagttacgattattgaaaaagataatgtcggtggggtttgtttaaatattggatgtatcccatcaaaagcattgattaatattggtcatcattatcaagaatctttggaagaagaaaagggtgaaaatccttttggactttctgtcggaaatgttaaattaaattgggaatctgcccaaaaatggaaacaagataaagttgtcaaccagttgacaggtggcgttaaaatgctacttaaaaaacacaaagttgatgtaattcaaggaacagctgagtttattgataacaatacaatcaatgttgaa…	llmg_0071	pdhD	GeneID:4798159	llmg0071-pdhD-MG2470	NA
10	llmg_0071-pdhD-MG2471	tgccagccgttgcttatacaacaactgaactagcaacagttggagaaacgcctgaatcagttaaagaccgtaaagatgtcaagatctctaagttcccatttgctgcaaatggtcgtgccatttcaatgaataataccactggtttcttacgtttgattaccgaaactaaagaaggtgccttaattggtgctcaaatcgttggtcctggcgcatctgacctgatctctggtttatcactagcgattgaaaatggtttgacttctaaagatatctcattgactatccaacctcacccaacacttggtgaagcgattatggatacagctgaattggctgatggcttgccaatt	llmg_0071	pdhD	GeneID:4798159	llmg0071-pdhD-MG2471	NA
10	llmg_0396-llmg_0396-MG2801	tggaaccttgatgacagctgttgttattttactttttctgtcgcttaacttcggtcaatctctgggttggactaatccattgattattattggcgcacttgttggttttattctctttggaatatttattgtcactgagaaaaaggtggcacagcctttacttgatttagggatttttaaatcaaagttgttttcaatgagcataattatggcactctttaattttaccgtagctatgttttcaagtattttattaccattttatctgcaagattttagaaattatgctcctggagtggctggaatgattatgatggcttacccagttgctatgctgattgccagtcctttggcgggttcagcagctgataagatggataaagaaattgtcacttttgt…	llmg_0396	not found		llmg0396-llmg0396-MG2801
10	llmg_0408-noxE-MG2056	atgaaaatcgtagttatcggtacaaaccacgcaggcattgctacagcgaatacattacttgaacaatatcccgggcatgaaattgtcatgattgaccgtaatagcaacatgagttatctaggttgtggcacagcaatttgggttggaagacaaattgaaaaaccagatgaattattttatgccaaagcagaggattttgaggcaataggggtaaaaattttgactgaaacagaagtttcagaaattgattttgctaataagaaagtttatgcaaaaactaaatctgatgatgaaataattgaagcttacgacaagcttgttttagcaacaggttcacgtccaattattcctaatctaccaggcaaagaccttaagggaattcattttctgaaacttttt…	llmg_0408	noxE	GeneID:4796799	llmg0408-noxE-MG2056
10	llmg_0413-kinC-MG2050	aagaatggaccaagatcgaattgttcttaataaagaaatcattaatttaattgcctttttagactatcaaattaatcgattagaccagattttagaaactgaatcaaatgatttaatttcatccaattttacactcgttagaaagtattctgacaagccaatctgggtagaaattgataccgataaaattgcccaagtcattgataatatcattggtaatgccattaaatattcaccaaaaggtggtacaattacaatttacgttgaaactcgtgaacgagatgtcttaatttcgattaaagacgaaggaatgggaattccaaaatctgatttacttaagatttttgaccgtttctatcgagtagataatgcttcaagaaattcaaaagtaggtggaac…	llmg_0413	kinC	GeneID:4798420	llmg0413-kinC-MG2050
10	llmg_0489-llmg_0489-MG561	gtaaaagagccagaggcgagatgtttcaagcttacggatttttagcccctgcccttcttgttattctcatattctttgtgctatcaattttatttgcggtttatttgtcatttaacaatgtcaatcttattgcgcacaattatcaatggaataattttaaaaattacactaaccttttaggggataaacaactttttcgagctttagaaaatacaggtttctttgctctagttgtggtgccagttcaaacgataatcgctttggtcatcgcctatattttggccaataaaggcatcaaaggaaaaaccctttttcgtttaatttattttttaccaacattgacaagttcagcagctttgaccttaattttcatgtttatttttaatctaaatggtccaa…	llmg_0489	llmg_0489	GeneID:4796717	llmg0489-llmg0489-MG561
10	llmg_0511-ponA-MG2249	aaacgggcaaaacgcggttctgctaaatcaaaatggtggacagctgttaaattatttttgattgtcttcttttcattaattatcttggggctagctgccggtggcgctgtttttgtttattactccaaggatgcacccgctctcaatttagataagcttgaatctactccttctcctaaagtttacgattcaaaagaacagcttgttgcaactttaggggcagagcaaagaaatttagttaaaacagacaatattccggttatgctggttaatgctgttacttctattgaagaccatcgttttttcaacacacgtggaattgacccgatacggattgccggtgccttcgtcaacaacttaaaaggtggttctttaaacgggggttctacccttgatatg…	llmg_0511	ponA	GeneID:4797936	llmg0511-ponA-MG2249
10	llmg_0624-llmg_0624-MG32	aagattgacccaacaaaagcaattggaggttaaaatgaaagcaatacttaaaatggataatattacaaaatcctttgggagtggtcataataagattcaagctctaaaaggaatcaacttagaagtgaaccaaggagaatttgtttcaattattggtccttctggttctgggaaaagcactttccttacaatagcaggaggattacagagtcctacttctgggaatataacgattaatgggttagattttacaccactttcagagaaaaaacgttctaaactcagatttaaagaaataggatttatcttacaaagttcaaacttaattccatatttgacgcttgaggaacaatttcttttaattgataaaattaatcatgaaaagttagcttctaaaaa…	llmg_0624	llmg_0624	GeneID:4797502	llmg0624-llmg0624-MG32
10	llmg_0794-ps305-MG841	cgaatgctctatttcctgaagcttcctgatccattccccaaaaatacaaagtggaaaagaattgaatatgcaatattaaaagtatcatcaagaacacagactacgaaagttctttttgacgtaattgaatatgttgcaaatcctagtaattttattaatgattctaatgcttgggagactttcctattgagaattaattcagttctaattgccaaagggtatcagttagaagacgattcaaaaattcatagaactgaagccacctcaagtttttcagatttacaaaaacgtttagagacattagaaagcagaattaaagcacttgaattacactctgaagtcacaaaatattgcactaaagaattaatacaaaaagactattttcacgctgtgtttgaa…	llmg_0794	ps305	GeneID:4797179	llmg0794-ps305-MG841
10	llmg_0834-ps340-MG150286	aattacacatatccgaatggcagaaggatatactgcactaccagaaaaaataactcatgttcgtctacaagatggcaaggtagaaactgttgaagaggttgtaaaatggattgatcatccttttgaatactactatttcacagaatccgatggttccaaagcaattgtagaaactgttcatccaa	llmg_0834	ps340	GeneID:4796801	llmg0834-ps340-MG150286
10	llmg_0867-llmg_0867-MG832	tcagtggcaacgactccagcacttttagttggattaattgccatgttgggtttgattttgcaaaaaaaagctgccactgcagttatccaaggctcaatcaaaacatttgccggatttttagtgttgacgggtggagccggaattttagttacctcgctaaatccctttgcaacgatgtttcaacatgtatttaatgctaaaggagttgtaccatcaaatgaagcggtagttgctttagccttagtaaaatatggcactccagctgccttaattatgattgtaggttttattgtgaatgtgatacttgcacgttttacaagattcaaatatattttcttgacaggtcaagccatgctttatgtttcaacaatgtctgctgttatccttatttcagctgga…	llmg_0867	ulaA	GeneID:4798849	llmg0867-llmg0867-MG832
10	llmg_0884-llmg_0884-MG2257	gctcttgcatgagggtggttcatttgaggaggcaaaacaaatcttcaatgaagagtttgatggagttgatgtgtctgaaattaccggtgctgaaaaagcattaattcaaggaggactcaatccgtcagaaattcaaaaattatgtaatattcatgcggctgtttttaagggttcaatcaaagatatccatcagtcttctttagaagaaaatattccaggtcatccagttcatacaatgaaactcgaaaatcaggtgattgcttccttactaaatgacgaaattcgttgggtcttttctaaaattgaaaaaggagattggactttgaagggtcgtttacttgcggcagtggaagacttatataatattgataagcattatgctagaaaagaaacattgat…	llmg_0884	llmg_0884	GeneID:4798786	llmg0884-llmg0884-MG2257
10	llmg_0967-llmg_0967-mg5375	ggcaagcaccaatgggtgcactttatgaccgaaaaggggcccagggtatcttatatagcgggaacgctgttttcttcattgcacttgtattgttagcgatttttactaaaaatctaactgtactgggtgtgatgggactttatgttgtattcacaatcggacgttcgtcaagctttgcaacgacaatgaccaatagtctagctcaactcccgcatgataaagccgcttctggaaatgcttggtttactacgacttctcaatttgcggcatcagcagggacggcgacggccagtctgattgcaacaaaatcaagtaatttaacaaccggaactcaacatgtatttatgtttttcctttgtcttgctttacttaact	llmg_0967	llmg_0967	GeneID:4797269	llmg0967-llmg0967-mg5375
10	llmg_1099-glpK-MG897	ccacaaaaattcgctggatactagaccacgtcaaaggggcacaagaacgtgcagaaaaaggcgaacttctctttggaacgattgacagttggctcgtctacaaattaactgacggaaaagttcacgtcactgactattcaaatgccagcaggaccatgcttttcaatatcaatactttagaatgggaccaagaaattcttgaccttctcaacattccaaaaatcatgctaccaaaagccgtctctaattctgaagtttacggcctaacaaagacttaccacttctttggctcaaaagttccaattgctggcatggcaggagaccaacaagctgcgctctttggacaaatggcctttgaacctggcatggtcaaaaatacttatggcacaggttcattta…	llmg_1099	glpK	GeneID:4798474	llmg1099-glpK-MG897
10	llmg_1133-sbcC-mg7964	cgtctattagatgaatcgcctatttttctaattagtggtgatacgggagcaggaaaatcaactatatttgatgcgatgacctatgcattgtttggcacaacaacaggagatagagatgctaaggaaatgagaagtcagttcgccactcctgataatttgacaagtgttgtattctattttgaacagggggacttattatataaaattgaacgaaaacccgagcaaaatattgctaaaaaacgaggtagtgggacaacaaattttaaagcaactgccaaattagcagttgttgatagagtggcaggaattgaaaaagcaaatattgctacaatccctaaaaatgttggagaggaaataacgcgactcttacatttgaatgctgaacagttcaaaaaaatt…	llmg_1133	sbcC	GeneID:4799145	llmg1133-sbcC-mg7964
10	llmg_1177-gadR-MG385	cgaaaccaaaagaatttagggttatcatactttagtaaacttggaatagaccgttcaaatatatctagatttgaacatggaaaatgtatgatgagttttgagcgtatagatttgatgttagaagaaatgcaagttccgttatctgagtacgaattgattgtaaataattttatgccgaatttccaagaattttttatattagaattggaaaaagctgaatttagccaaaatcgagataaaataaaagagttgtattctgaggtcaaagaaacggggaatcatttactgacggttaccgtgaaaacgaagcttgggaatataagtcagacagaagttaaagaaattgaagcttatctttgcaatattgaagagtggggatattttgaacttactttattt…	llmg_1177	gadR	GeneID:4797311	llmg1177-gadR-MG385
10	llmg_1215-llmg_1215-MG2635	gtgattgatgtatttgaccgaatcaattacattttctttatcttttcagtttttgttttcctatactatacagtagaagttatcattctatggtattcttacaataaaagacaaagggtcaatgctttggacttacgaactgatgggattcaaaaacaatttcacatttatgtcctgattccatgtctgaacgaagagttggtcattcaaacaactttaagaagtattttgaaaaataattataaaaatttagttgtcacagttattgatgatgcaagtgatgaccgaagtttagaaaagatatcagaaattaatgattctcgtttaaatgttttaaggagaattaaaccaaatgcgcaaaaaggaaaaggaaccgcgcttaattgggcctattatcaa…	llmg_1215	llmg_1215	GeneID:4798094	llmg1215-llmg1215-MG2635
10	llmg_1616-ugd-MG2613	actaaaatagcagtagtcggtgctggttatgtaggaatgtcaatggcaactctccttgctcaaggcaatgaagttcaaatcgtggatattattgccgacaaggttaataaaatcaatcagaaaatctcaccaatcaaagatgaagttattcaagattttttatctaaccatacactaaatttaaaagcaacacttgacagcaggcaagcaatcaaagatgcaagtttcgtgattattgcagctccaacaaattatgacccagataaacattactttgatacctcagctgttgatgcggtcattgaagaaacggtaaaaattaatcctagtgcgctcatgattattaaatcaacgattccagttggctatacagaggcaaccaaaaagaaatatcagaca…	llmg_1616	ugd	GeneID:4798690	llmg1616-ugd-MG2613
10	llmg_1718-uvrC-MG2345	aagttggagctattgcctgatagccctggctgttatttacataaagataaaaatgggactgttatttatgtcggaagggcaaagaatctgaaaacccgagtgcgctcttattttcatggttctcataatacaaagacagaattattggtttccgaaattgaagatttggaatggattgttgtaggttctaatattgaatctctggtcttagaaataaatcttattcaacgttacaagccaaaatataatatcatgcttaaggatgataaatattacccttttttgaaaataacaaatgaaaaatatcctcgcctgttagttgtacgtaaagttcaaaaagatggggcgacttattttggaccttatccagatgttaaggctgctaatgaagttaaacga…	llmg_1718	uvrC	GeneID:4796774	llmg1718-uvrC-MG2345
10	llmg_1777-accA-MG1842		llmg_1777	accA		llmg1777-accA-MG1842
10	llmg_1819-llmg_1819-MG865	cgttgtcttaggtggtggtggacattttggtatcgcttgggaactaggttatttgagaggtttggaagagggaggactaccaatcagagaagcagatatttttgttgggacttctgctggatcacaagccagcgttatcgttacttctgataaagattgggacttaatctggaaagagcaaattgaaaaagagattactgaaatcactccaatttctgatgaaaaaatgggagagcttttcaaaacctttgaaaatattgcacaaactgctcattcagccgaagaatggatcactgctgaggccgaaatttctaaacaaacaaaagcttttatcactaatcaagaacgtttagacatgctaaaagaacgttatggttcaggtcaagcttcttggaataa…	llmg_1819	llmg_1819	GeneID:4798469	llmg1819-llmg1819-MG865
10	llmg_1832-menE-MG47	acatttagctccactcgtcgctaaaaagactagagttgcgctcctttcagagaattcggttgaaatggcggtcctgttgtttgccttactcggtttgtcaaaagagattcttcttttgaatacacatctaaccacatacgaactgactgagcaagtcaatgaactcgaaattgatagagtcttcagctctgatttattgaaagaaaaaatgactgacagcatttctttttcagatattttggcaacaactgctgaacctgtaagtctgtcagtaaattttcctgacgaaaaaatcgctgttatcatgaatacttcggcgactaccggaaaatttaaatccgtgcccatcacatggggcatgatttcaaaccatgttaaagcctcgcaaaagacgctcgg…	llmg_1832	menE	GeneID:4797587	llmg1832-menE-MG47
10	llmg_1965-llmg_1965-MG2265	ggaccagatagatatacttatcagcaacttggaactatgattaagaaaagtgctcaaaaatataaaaattcttttaaaaaaattttgattgtaaaaaatgaaaacatcataaattttattaccgaatttttcgcaattattgaaagtggaaattatccccttgtgatagattcttttactcccaaaacaaatattgataaccactctcttcccgataacaccttctttttagctgccacttctggtacaactggtcagcctaaaatctacttacgagactggctttcttggaaatcaggctttgaaacaattaatgacttatttcagctcaaaaaaattgaaagtctggcaactaccagccctatgactacctctttgggacttcatagtttggtttgc…	llmg_1965	llmg_1965	GeneID:4798301	llmg1965-llmg1965-MG2265
10	llmg_2084-ps459-mg7517	ttgtggagcagcatgaggacaaactcaagcagcacgataaagaattatctcgacttaatgatatgtcggttgaaatgcaaaagcaaatgaatgacggtctgactcgtgtggatgaatcaaatcgctttttaagagaacagaatactcgtcaatctgaacaaaatgctcaaatattgcaagctgttattaaaggtaatgaaagctcagatgaacatcagtttcagttgaagctgcttgataaaacaaacttttggaaattgattttcggaattggcggagcttcagcggccatatatacgattatcatggaag	llmg_2084	ps459	GeneID:4798078	llmg2084-ps459-mg7517
10	llmg_2113-ps429-mg8050	gacaacaacagataaaatcgtgcaagactaccaaataaagttgttaaagattatattcaaagaaattgataatctgatgacgaaaaaagaaaatgcggatatcaacgcaaataaacttgctgaaaatggtaactctgtgagaacatcagcatattggaaatcagtaggaaatgcagagttttacattaaagagatttaccaaaagttgagcgccttagcagaaattgatagactttttcattggtccgatcgtttacatcaagaacaattaaaatttgttagtaaatatcccaaagttatggaaaaatacagacaaactaatatcgctggt	llmg_2113	ps429	GeneID:4798153	llmg2113-ps429-mg8050
10	llmg_2153-priA-mg8389	ttttcgggccagtgaacgctcgtttgaattgctgatgcaggtggctggacgagctggacgtgcggataaaaaaggtgaagttttgattcaaacctttaatccacatcattatgccattgaaatgaccaaagctgaagattatgaaaaattttatgaaatggaaatgagatttcgtcgtgaactttcgctatccaccttattatttcacgggccgagtgcttgttat	llmg_2153	priA	GeneID:4797106	llmg2153-priA-mg8389
10	llmg_2236-galM-MG2425	tcgcattgttgattggcaaaaagacgggaaacattttattttaggatttgattccgcccaagaatatttagaaaaagatgcttatccaggggccacagttggacgtacagctggcagaatcaaagatggtttggttgatatttctggaaaaacatatcatttaaatcaaaatgaagctccccaaaccttacatggtggagaagatagcattcataccaaactttggacttatgaaattaatgatttaggagatgaagttcaagtcaaatttagcttagtttccaatgatggagaaaatggatatcctggtaaaatagagatgtcggtgactcattcttttgatgaagagaacaattggaaaattaagtatgaagcaatttctgacaaagatacggtatt…	llmg_2236	galM	GeneID:4797632	llmg2236-galM-MG2425
10	llmg_2281-pmsR-MG1327	ttatcggtcacgagtggttatacaggtggaaatgttgaaaatccaacttacgaacaagtaaaaatgcacctgaccggccacacagaagcagtagaaattatttttgataatagtaaaattaattatcagacacttgttgaactttactggacactgacagaccccacagatgcttttggtcaatttgaagatcgaggggataactatcgtccagttattttcgttgaaaataatgaacaagaaaagattgccaaagaaagtaaagcacaattgcaagccagtggaaacttcgactctccaattgtgacaagtattgagaagactcaaaaattttggccagcagaagactatcatcaaggattttacagaaaaaatccagaagattatgctgaatcaagc…	llmg_2281	pmsR	GeneID:4796673	llmg2281-pmsR-MG1327
10	llmg_pseudo11-kupA-MG2357	aactagagaaagttgagggagctaaaatgggttatcaacataatcgctcatttaataaggcgacaggcgcaggtttcattatcgcaatgggaattgtctatggtgacattgggacaagtcctctttacacaatggaatccattgtccaaggtcaaggaggacttgaacgaatttcggagacctcaattatcggggctttgtcattgattatttggaccttgactttgattacaacggtcaaatatgtttggattgctttaaaagcggataacaatcatgaaggtggggttttttccctatttactcttgttcgtaaatatgcaaaatggttaattatcccagcgatgattggtggagctgccttgctttctgatggtgctttaacaccagctgttacag…		MG2357	NA	llmgpseudo11-kupA-MG2357	llmg_pseudo11
11	llmg_0057-llmg_0057-MG150240	atgggattaattttaaaacgggaggaaattgtttcatttctaaaagaaaaagcagtctttgatggaacagaaaaaattatttgggcaaatataagttcagcacagggggcctatgtggtagttgtattcaataaatcgggaattttaacattaccaatcactccaatggggaaaataggaggag	llmg_0057	llmg_0057	GeneID:4796648	llmg0057-llmg0057-MG150240	NA
11	llmg_0078-llmg_0078-MG150243	gaaagtgcaaaaaggtatgcattagtgggaaatattttacaaacgatttattttattttcctatttattgctggaagtctgaacacatttactaaattctttcatctcgtgattcttgcaaacgttggagcacgtggtgtattttcagtcattcctcttcttattcttgtgattttgagttggtat	llmg_0078	llmg_0078	GeneID:4797069	llmg0078-llmg0078-MG150243	NA
11	llmg_0148-llmg_0148-MG150037	caaaaagagtccaaatcggactagaaagtgtgttcttatggaaggacaaaagatttttgaagtgtttgaaacattgactaatgctgaattgatggggattagtgggggtggaggattaattaattattctcaaaattatctttcatcagtcttaatcggaagtggagatattatcggcgatatttatgac	llmg_0148	llmg_0148	GeneID:4796587	llmg0148-llmg0148-MG150037
11	llmg_0249-llmg_0249-mg8361	ggcaggtttggaaggctcaattgtggctactgctctgccagcaatgatggcagaattacacggcatcaagttgatgagttgggttgtaactatttatatgctcctcatggcggtttcttctcccatttggacaaaactggccgaacgttttggttataaacaaatgtttgtgctcggcacacttttatttactataggttctctcggcgaaggattagctattaatatgttgatggtcattgtcgcccgcgccctcatgggacttggtgctggtgtgatgattcaacttccttttgtcatctatggaatgatgtatcaggctgatgagcggagacgcgtgattggaaatactgtcgctgcttattcattttcaaccattgccggaccaattgtcggagg…	llmg_0249	llmg_0249	GeneID:4798039	llmg0249-llmg0249-mg8361
11	llmg_0468-llmg_0468-MG605	tcccttacgcagagagttagcatcctaaaagtcaaagtagatgaaactcaacagacggaaatatccagttcatcatctgaaacgtcggacgctcaaagttcagaagttaaaaattccgacgaaaagcaagttccgacagaaacgacaccaccgccttcgttcacggggactttgagcgatatgatagaccaagtctatccgtcaatagccgctgctccaaaacccagcccaaaatcttttgtaagtgatgatggtgtcacaatcaacggacaattttactctaacgcagaatttgatgcccttcttgacaaaatgacgctcgcacctaatgcgccagagtttacagtggacgcaaacggtcagatacattttgactatgatttacgtactttccccctt…	llmg_0468	llmg_0468	GeneID:4798463	llmg0468-llmg0468-MG605
11	llmg_0517-murA2-MG1638	tgcaaatgttaagggcgctgggactgatacaatcataatcaaaggtgttgaaaaaatgcacggtgcaaaacactctgttgttcaagatcgaattgaagccggaactttcatggttgcagcagcaatgacccaaggtgatgtactaattaaagatgcaattgctgagcataatcgtccattaatatcaaaactcagtgaaatgggcgttaatttcactcaagaagaaacaggacttagagtcgtagggcctgaaaaactcaaagctactagtgttaaaacattgccacacccaggttttccaactgatatgcaatctcaaatgaccgccgctcaagcgatcgcagctggagaatctgtaatggtcgaaacagtatttgaaaatcggttccaacatttaga…	llmg_0517	murA2	GeneID:4798608	llmg0517-murA2-MG1638
11	llmg_0669-llmg_0669-MG150056	ggtctggggcaaacgcccaattttggaaactgcagttgccaaaactttccgcaggaatcgtcagacagaccttacctttatgttaatggttctgttgcgaagtttgaaaatcaaacgcgccctctctgaact	llmg_0669	llmg_0669	GeneID:4797920	llmg0669-llmg0669-MG150056
11	llmg_0676-llmg_0676-MG1962	agatgaaatgatggttgagcaaaacaatcagttttacggtattacgattaatgatactttagtcgcaacattttcaagttatccaaaagattctaatatggttcgattagtatcctttgctgttgatactcaacatcaacaacagggactgggatcgcgtttgttaagctgggcaattgatgattttcgtaagcaaggatattatcgagtgagcttgttagcacgggcttcggctcacaa	llmg_0676	llmg_0676	GeneID:4798519	llmg0676-llmg0676-MG1962
11	llmg_0709-llmg_0709-mg5457	cacagatatttctagtcaaatgcttaaaggaattctacaaggctgtttgttaattttaattaatcaaccaccatattatggctatgcgatcagtcaggaactttcagagtatgggtttgctgatattcctaaaggaacaatttatccattgctaaccagtatggaaaaaaaaggactaatccttggtaaagttgaaccatctaaagaagggccacaaagaaaatattactatataacagatactggtaaacaagcacgaaaagtatttctcgctaaatggaatatactctcacttagtgtc	llmg_0709	llmg_0709	GeneID:4799011	llmg0709-llmg0709-mg5457
11	llmg_0778-mutS-mg5950	gtttgccgctcgtcatcctttgattgatgcaaaaatggttgtggcaaatgatattaaatttgacaaaacactcaatacaattgtcattacggggccgaatacaggtgctaaaactattaccctgaaaacagttggtttacttactattttagctcaatcaggtttgccaattttagcggaggatggcagccgtattcatctttttgatgacatttttgctgatattggtgatgaacaatcaattgaacaaagtttgtcaactttctcaagtcatatgacgaatattgtacaaattttagctcaggctgatgaaaatagtttggtcttgtttgatgaacttggagcagggactgacccgaaagaaggggcagcacttgcgattgccattcttgaaaattt…	llmg_0778	mutS	GeneID:4798252	llmg0778-mutS-mg5950
11	llmg_0956-llmg_0956-MG2188	agtcggtattttagttccagatatcagtaattactttttctctgatgtggttcaaaaaatagaggaggaactttttgaattaggctattcgacaattatttgtaatactggtagaaatattgaaaaagaaacggcctacttaaatatgctccgaagtaaattggttgatggtattatcgttatttctggcgtagatgaatttgtctttcactatgatgatattccatatatttgtatcgaccgagaacccttgaaaaaagagaaaacaatctttatttcttcaaatcattatcagggagcctttgaagcaacagaatcattaattaataatggatgtaaacatcccgcaattttgatgtatgaccgacaatcttcttctgcaaaagagcgttttaaagg…	llmg_0956	llmg_0956	GeneID:4797000	llmg0956-llmg0956-MG2188
11	llmg_0968-llmg_0968-mg5374	gggcatcaagtggtattggtcagtcaactgccgaattgcttgctaaaaaaggcgctaaaattgttttagcagcaagacgagaaagtcgtttgaaagagttggctgataaaattaataaggctggtggtcaagcgatttatcaagtgacagatgtgactaatccagaagacagtaaaaaattggtgcaatatgccaaagaaaaatttggtaaagttgatgcgattttcttgaatgcaggaattatgccaagttcccctttgtcagcgctccatgttgaagaatgggagagtatggtcgatattaaccttaaaggggtccttaatggtcttgctgctgtcttacctgaattcactgctcaaaaatctgggcatgtgattacaacgagttcggttgccggac…	llmg_0968	llmg_0968	GeneID:4798513	llmg0968-llmg0968-mg5374
11	llmg_0969-llmg_0969-mg5373	cctacaagccaaccttggtaagataaaaggagaaaaaatggaaattgatgtaaaaaagttttctaagatacaagatatttatattagcccggatccacaagaacatcgtcctgcttggatttggtttgcttatattgatgatgatttagcggtagcagcaggtcgcggaacggcatcaagttggtggaattcggctatgatttcaaaaaaggggcaagttcacattgatgggaaagtttatcaagtagaatttgagccagtgacagataaagtaagtattgataaatttattgattcttatcgacaacgttcaggctatagctgggatcctgcttgggagaaaaagtttagaccgacagtgatgcgtc	llmg_0969	llmg_0969	GeneID:4798006	llmg0969-llmg0969-mg5373
11	llmg_1512-llmg_1512-mg7758	gaacttttggtggcgatgtcttatttgaaaacattagtttcagcctacaagaccaatcaagaatagctttagttggacgaaacggtgctggtaaatcaactttgcttaaaattattgctggggttgaagaagcaagtcgtggaaccatttcaaaaacaaaagacttaagcatgaattatttggctcaggatactggcttaaattcgcaaaggacaatttttgccgaaatgttgtctgtttttgaccagcttcgtcaaatggaaaagcaattgcgtcaaatggaactgcaaatgggagaacttggcgctgatgaattgacgcttttaatgaagcgctataattcattgtcagaagaagttcgcat	llmg_1512	llmg_1512	GeneID:4797715	llmg1512-llmg1512-mg7758
11	llmg_1523-llmg_1523-MG620	atccgaactcatcgaatcaattggcaattaatttttgcgaccggaggaatgcctagttctcaaagttcattagtggtagctttggcaaccgcaacgggattaagacaaggttttgattctcctctttttgcgattgcaactgtgttagcttttgttgttttatatgatgcccaaggaattagacggcaggcagggaatcaagcaagaattatcaatcgtatgttgcaaaatgttgaaaatgctggaattaaagtggacaagtatctaaaggaattattaggacacacaccaattcaagtcgttggt	llmg_1523	llmg_1523	GeneID:4797749	llmg1523-llmg1523-MG620
11	llmg_1563-llmg_1563-mg5803	attttgtggtcgctcgcgacgctcattccaacatcaaatcttggtattaggcgctttcgagatgcagggctaaatccatggatttggctcctttctccaattagtagtattttgggaggatttaataattttccggccgagatagtttcagatattttgtttttggtttttcttggactagctctcatgccgtcaaaaaaggggcgtataagttctcgttctcaaagtcagggcttattgattattgctattggactgattgcccttgtgggatttagtgtggtcaacttaccggctaaggcggacatat	llmg_1563	llmg_1563	GeneID:4798998	llmg1563-llmg1563-mg5803
11	llmg_1657-xerD-mg5786	ccaatcagcaattcaagaaatgctttttgacaataaagcaagaggattgtcgaaaaatacaattatattcagagaaaaaatactaaagattttctctgtttttttgtgccaaaatgatattttaaacattaacgaaatcaaaccaattcatataaaacaatatttagttgacagactagaatgtggttactctgagacaactgttaatgggcatttaagggttattagggcgctattttcatattgtattaatgaagaatacattaggtatgaggaagcgcctatacaccgtgttaaatggattaaagagaagaagatgattgtaaatacatttacagattcagagataaaaagaatgctccattatacaagaaaaagaacctttcatacaatcaagaa…	llmg_1657	xerD	GeneID:4798665	llmg1657-xerD-mg5786
11	llmg_1818-rmaA-MG866	agtacagtttatcggaaagctttcttctgagatttatcgcagaggttatatttattttacaaaacgtcttctcccttttggaatcaattacattcaattactttgtttgatttctttatatatcaaggacaatcaaagtcaagaacaaatcactgatgatttgagcattgataaatcaagcgtacatcgggcaattagaagcttgattgaaaaagaatatgtagtgagagttcgggacgaacatgataaacgagcttaccgtgtttcactgaccaaaaaagccagagccattcaaag	llmg_1818	rmaA	GeneID:4798315	llmg1818-rmaA-MG866
11	llmg_1887-xisTn5276-MG150353	ctctattttttgttggaggataaaatggaagaaaattataaagataaacggggaatttcagaattatttgatgtacctataaaaacacttaataatgatttaactgaaatgagacggacagaatttaatgtttatatattacgaccaagtcataaacgtgtttatataaatgtccagggctataaatcttttctt	llmg_1887	xisTn5276	GeneID:4796628	llmg1887-xisTn5276-MG150353
11	llmg_1982-rpoB-MG2219	aggacatgacgtaaaatacggtaaacaccgtacaagacgcagtttttcacgtattaaagaagtaatcggtttgccaaacctcatcgaagttcaaacattaagttataaaaacttcctcgatgaaggtcttgcaaatgtcttcaaagaaatgtttccaatcgacaactttgcgggtacaatggaactcgaatttgttggttatgaaatgaaaaccccaaaatacactgttgaagaagctcgcgcacatgacgcaaactattcagcacctatctatgtaacattccgtcttgtaaataaagaaactggtgaattaaaaacacaagaagtcttctttggtgacttcccactcatgactgaaatggggacatttatcaataatggttcagaacgtttaatcgt…	llmg_1982	rpoB	GeneID:4798827	llmg1982-rpoB-MG2219
11	llmg_2286-llmg_2286-MG1322	gtggaaattatggagaatttaccaaaagttataaaggctgaaatgttgccgggagtccgtttacgcttagaatttgataacggacaagttcgatattatcctgttcatgagcaaattgatctgttgatgaacccttttgacgtgagcaaattaaaaaagacttacggagcaaacttatttcttggtggaatggtttcatggataggaaatgaaattaagattgaacctaatggggatttattactcaatgattcagtgattcctgctgagcttctttgggaacatagtttaaaacatatagatagtatggaccctgaaaaattgaaagaattggaagaaattaagcatcctttttggcaaggggtaaaaagtcttaatttgattttttggattgccgga…	llmg_2286	llmg_2286	GeneID:4797541	llmg2286-llmg2286-MG1322
11	llmg_2299-glk-MG2274	ctcttggtgaacgttgggttgggggctggtgaaaacaatcctgatgtagtcttcatcactcttggaactggtgttggtggtggaattatcgcctcaggagagctagttcatggtattgctggagctggtggtgaaatcggccacatttgcgttgaccctgatggttttgaatgtacttgtggaaaccgcggatgtttggaaacagtaacttctgctacaggaatcgttcgcttagctcgtaaatttgctgaagagtacgaaggagattctactattaaggctgctattgacaatggtgatgaagtaacttctaaagacattttctttgctgctcaagaaggggaccacttcagcttatctgttgttgataaatttgcttattatcttggatttgcctgt…	llmg_2299	glk	GeneID:4799138	llmg2299-glk-MG2274
11	llmg_2480-llmg_2480-MG2748	ctttggagcttcttgcctgagcaagtctacactggtttttatctatataatggggataaactaattttaggcccctttcaaggttcagtttcttgtgttgaaattgtgatgggtaaaggagtttgtggagaagcagctcaaactcgtcaaacaatgattgttgaagatgtaaaaaaacacaaaaattatatttcctgtgacggacatgcgatgtctgaaattgtggtaccaatggttaaagatggcaacttggtgggagttcttgatttggacagctctgaggttg	llmg_2480	llmg_2480	GeneID:4796623	llmg2480-llmg2480-MG2748
11	llmg_2492-llmg_2492-mg8650	aagcagaagaagcattgatggaaaatcaagaactttttaaatcacaagatgaaatgaaagctttacaaaaagaagctgttttatatcaaaaaattggcaaaatacaggcctataaaaaaacatcacaagctgcccaaatgattgaaaaacgaatcaaacatcaccccttagttgaggactatgccacaaaattagaagatgtgaatgatttggtgcagtatatcacc	llmg_2492	llmg_2492	GeneID:4798536	llmg2492-llmg2492-mg8650
11	llmg_2494-ywjF-MG2742	actcatcaaggtgtggctgggagtggtcaacataccaaaatggctaatcaaatttgtattgcaggaacaatgactggaatgacagagcttttagcttatgcccaaaaagctggattagatttggataaagttttaaatactgttggaggaggttcaggtgccacttggtctttagctaattatggtcctcgtattctccgtgaagattatagtgctggattttttgttaagcatttcatcaaggacttagggattgcacttgctgaggctgataaaatgaatcttgaaattccagcaactaaaggggcaaaggaactttatgagcagttagctgacaaaggttttgaaaatgatggaacacaagctttgattaaactttggtggccagagggacatcgc	llmg_2494	ywjF	GeneID:4797816	llmg2494-ywjF-MG2742
12	llmg_0108-llmg_0108-MG1156	gaccagtgggaaagcccttggatgcaactttactatcgcatggtttgggagcagctgtcagcagaaatttcactgacagataagaaaattttggattttggttcaggatttggttggaatgccaatcatttggctgacagaaatagtgtgattgccattgagccaaattctgaaatggtaaaaaatcgtcagcaaaccaatcattaccagcaaattactggcggactttctgagctcagaaaatttaatgacgaaggttttgacctcattttatgtcataatgtttttgagtatgcacctagtgaacgtgcggaaatactgcgtgaatttgacagactgctcagtaaaaatgggctgatttcgattgtcaaacataatcacgcgggggccttgatgcag…	llmg_0108	llmg_0108	GeneID:4797514	llmg0108-llmg0108-MG1156
12	llmg_0151-llmg_0151-MG2389	ggtacaaaaacggtgggtgtgtctgtcagtgatttacttgggatgaccgctcagcctgttgaaaccattaagattgatagtgaagctggtgagctcggttttgatcgtctagctgtcttgattaaagaatacaaacctgaaaaggtggttcttggtcttccaaaacatatgaacggagatgaaggcattcgtgctgaagcttcgcgtgattatggaacaaagttggccaataaatttggcttagaagtagcctatcaagatgaacgtctgactacagctcaggc	llmg_0151	llmg_0151	GeneID:4797916	llmg0151-llmg0151-MG2389
12	llmg_0413-kinC-MG2049	agtagttgcccacctacttctttttgtcattcttttcatgagcaatttcgattataatctcattcatcttagtacttttattggttattatttattttcactcgtttttgttctggtttttctcaatcagcaacatcgaatgattgtgaatgtttctaaacaaatgaacgatataaaaaacggttatttgaatagagataaaattccaaaagggacaagtaaaatcaatgaattatatgaagaaattttgaagcttggtgaggacattgttaggactcaaaataatcttgaaaatcaacgcaatcaattagatagcattcttgcctacatggttgacggagtgattgccacagatcgccgtggtaatatcatcatggctaataagtcagccctccatta…	llmg_0413	kinC	GeneID:4798420	llmg0413-kinC-MG2049
12	llmg_0432-llmg_0432-MG755	gaaaggatgggtctgcccttttataccgaaaatgggagatatgggggatataagttgattaatcgaggcttatggacaccggtttattttaataatgatgaaattgaagccattttctttgccttagatgccctaaaactactttcaagtagtccttttgaaaaatcttaccgtcatattcggcaaaaattatccgcaactttacccgaaagtcagcaagaatatatcagtaaaatgctgacagtagttaatttttacggaattgcgcctgtcagtaaagtgactgatttaaaattactgatgacagcgattttgtcagagaaaattgtcaaaatgacttattcacagtatgaaataaaagaaattgagcttcaaatttacgaaatattttatcgaaat…	llmg_0432	llmg_0432	GeneID:4797094	llmg0432-llmg0432-MG755
12	llmg_0495-llmg_0495-MG567	gtagcaatccgcgtcacgacacccagagatcagactgttttgaaccaaaaatcagtcagcaactctgaccaaaaggtcgctcaaatcagtagtaccacttcacaactcaatgaattaatcaacagttatttagaaacttaccaaacgaaagaaatgacttataagttctatatttctaatcagcaagcagttcttgaggcttcttataaactgtttgggactaaaattcccttgtacatctattttgaacctttggcattgtcagacggctcaatcagtttatctgttcaaaatatttctgctggaagtttgagtttgccgacctcagaagtcttacaaatcgttaaagcatatgatttgccagactttgtac	llmg_0495	llmg_0495	GeneID:4798657	llmg0495-llmg0495-MG567
12	llmg_0862-uxaC-MG825	ctgtcagcagtttctggaataaaaatcaaggactttaagacaatgattaaggcacttgaacaaagatttgaatttttcacaagcctcggtggacgtttgtctgaccactctctttccacttatacttttgcagaaactaaaaacgtggatttagattctatccttcagaaagctaaagaaaatcaaactttaacagacctagaatacaatcaatacattacagcattaatccttgaaattatgaaattaaataaaaaatttgactggacaatgcaacttcatgtcaatgttaaccgctcaatcaatggtcctgctcttcggaaaattggcgaaaatactggatttgatagtatggggacccaagctaacatttcagaagaactaaccaaactatttagc…	llmg_0862	uxaC	GeneID:4798859	llmg0862-uxaC-MG825
12	llmg_0939-llmg_0939-MG1712	ttattactgactcgtcggcagattttgccgaaaaatataaaacttatcaaaatctttttgttttggatattccgatttcaattgatggagtggattacgatttacaaaagatttctcatgaagaatggtatgaccttatggccaaggctcaggaagtacctaaaacctcacagcctagtgtagctgaacttgatagtcttttaaaagatttagaaaaacaaggatatactcacgttctaggtctctttttgccagctgcaatttctggattttatcaaaatattttctacttacaaagcgaatatgaacaaatgaaagttctatttcctgagacttttattacctctagtcctttgggttatatggttgaaactgttttggatttggcggaagcaggtg…	llmg_0939	llmg_0939	GeneID:4796661	llmg0939-llmg0939-MG1712
12	llmg_0970-llmg_0970-MG150300	ctagaatggaaaaacaaaccgcaggacatgaacaacttggagaatttgccccaaaatttgctgaattaaatgacgatattctttttggagaagtctggagtcgtgaaaaagaactttcagcacatgaacgtagtgtcattacgattacggctttgattactggtggaaattttgaacaatta	llmg_0970	llmg_0970	GeneID:4797313	llmg0970-llmg0970-MG150300
12	llmg_1137-mtsC-MG1391	ggaattgtttcgggagcagttggttgctttattattttaagaggaatgtcactgatgggagatgcaatctctcatgcggttcttccaggggtggccatttcttatattttaggtataaatttctttattggagcaattgcttttggacttttgtcatcacttataattacttatatcaaaaataatagtctaattaaaggggataccgcaattggaattacgtttagctcatttttggctttaggtatcattttgataggagtggctaatagttcaacagacttatttcatattctttttgggaatatcttagcagtacaagatatagacaaatggttaacaatcggtgtatccatttttgtattaatcgtgattgctcttttctttaagcaactttta…	llmg_1137	mtsC	GeneID:4797517	llmg1137-mtsC-MG1391
12	llmg_1178-gadC-MG386	cttcaatggttttgactgtctatgagtatccgacttttgccacgtcaaaattacatttggtgttctttttacttctcggaggactactatggtttttgcctgtagcgctctgcgcagcagaaatggcgacggttgaaggctggaaaaatggtggaatctttagttgggtcagtcaaactttaggtgagcgctttggttttgcagccatattttttcagtggttccaaattacagtaggttttgtcactatgatctatttcattttaggggccctctcttatgtgttaaattttcaggcgctcaatacagatccattgataaaatttattggtttactaatcattttttggggattgactttttctcaattaggtgggacgcaacggactgccaaattag…	llmg_1178	gadC	GeneID:4798793	llmg1178-gadC-MG386
12	llmg_1462-llmg_1462-MG1437	tagaagctcatgcaggcgcatcaagtgtgatgcgattaattcataaactgggttatcactcctattatcaatttcaagagtttgtagaaaaacaacaactaaaagcttcaacagatagtgacatctttcagcttttgtcggcgagccattatccgtcagaactgattgaaaaatgtcgtcaattgactgaacaggtattaaaagctgatagtattatcttttttggattaggtacgtctggaaatatctgtgaatatgccatgcgaagatttgctacactaggtttaaatgctctatctttgactgatatgacttatcccttagaatcacatttgctagaatctcaggatagtctaatcgttgtcttttcaatttctggtgagacaggggagttaattg…	llmg_1462	llmg_1462	GeneID:4797776	llmg1462-llmg1462-MG1437
12	llmg_1781-fabZ2-MG150220	cagaggatttactgacaagttctgtcagtgaatctctaaagaanagtgagaaaataatgactgaagtaaacattaatgtgactgaatttatggaaggtttgcctgcttggtattcatttctattagtcgatcgtgtgattgtattgctgaggatgaaattccgcattaaaaatggacgattaatgaagatttttccaaggactttttcacatttcaataatgcagggttttgatatggaactttgcacaacgttgtgtttaaatttctaaacctgaaaacaaaggaaaacttgtttcttatgcgggaatggacaatgttaagtacaaaaaacaagtcactcccggagataaattggt	llmg_1781	fabZ	GeneID:4798455	llmg1781-fabZ2-MG150220
12	llmg_2338-llmg_2338-mg7379	gccttgaggaaaaacgagaatttcgagaatttgaagatcgagctaaaaatcttggcccagattactataaggattattgtgaattaaagaaatatgtttggatttctggagcaagcaaatggagcgattttaaatttatttttaatcaacttttggatttgcttgaagaggcgaagggacaaaaaagaaagctgatagatttaattgggacagatgttgcggcctttattgatgagatgattgatgataagggttgg	llmg_2338	llmg_2338	GeneID:4797341	llmg2338-llmg2338-mg7379
12	llmg_2504-racD-MG1561	ttgggaggaatgggtactcttgctaccgaaagttttattcatactttgaataaacgaacagaagctcatcgtgatcaggattatttaaattatatcgtggttaaccatgcgacgattcctgaccggacagagtatattaaaaatccttcattagaaaatccggaagaaaaattgattgatgatataaaaattcatagtcaactttcaccaaagttctttgtagttccttgtaacactgctcattattattttgatgaaatgcaaaaggcgacagagattccaattttacatatgcctcggattgcggttgatagtattggtcgtcacttttcggatgctaagagagtcgctgttttggcaacagaaggaacgattttgacgggagtttatcgcgaggcc…	llmg_2504	racD	GeneID:4797808	llmg2504-racD-MG1561
12	llmg_pseudo77-llmg_pseudo77-MG1562	acaaacaattaagccctgcatccaagacgttttataaaacggatagtcaaggaaaagatgattatgttttaatgaaaacaggaaatataaatcagcttacaattggtgcttaccaggggtgtgaaattgtttctttttataatgctctggtttatctggataaaacgcaagggaaaacagtgactgactggattgaagagttaccttatgttggggctggggaggcgatcctaacagtggttatgctgggaatccgtggacagctgatgatgagattcctgatggaggatttc		MG1562	NA	llmgpseudo77-llmgpseudo77-MG1562	llmg_pseudo77
13	llmg_0015-llmg_0015-mg7288	cctccaatccactttgtgatgataatcattctatttcttctgttatgcgtgtttcactgatgagttcatacattttatcagcatcttctttacgtgtaaattcttttagttcagtcactcgaacttcaacgattttatttccaaaacggatttcaatcgtatcattgaattttacatcggacgaagatttcgctaactttccattaattttaatccgacctttgtcggcaacttctttcgcaactggacgacgtttaatcaagc	llmg_0015	llmg_0015	GeneID:4798909	llmg0015-llmg0015-mg7288	NA
13	llmg_0060-llmg_0060-MG150033	agaaaaggtgacatcatcatattatctgatggacagaaagctactgttatatttggtgatgaatcaaattatcaatatagttgtatcgtaaaattagaagatgggcaattaatggttgttgaagaaaaaaatatttctctgccttcgttaaat	llmg_0060	llmg_0060	GeneID:4796637	llmg0060-llmg0060-MG150033	NA
13	llmg_0061-llmg_0061-MG2701	agactagaaagtggatagtgttgatcattagaaactatgagccaaaagatttggaagaaattatcaggctttttaaaaagactatttttgagataaatattgctgactatgatttagctcaagtagaggcttggtcaaaagtcgataagctaagctttaatgataatttgttggctacgaaatcaaggcttgtagttaatcaagatgaaatagttggttttggtaatattgatgatagaggttatattgatttgttttacataagtgcagattatcaacggcagggagttggtcagcaattgttaaaggatttggaaaaaagttctcaggctcttatgtttag	llmg_0061	llmg_0061	GeneID:4799096	llmg0061-llmg0061-MG2701	NA
13	llmg_0083-plsX-MG1186	aatgggaggagattttgctcccgaaaatattgtcaaaggtgtaaacttggcaaagaaagaactttctgatgttactttccaactctacggagatggagcgaaaattcgtcaatttttagatgatgaaacagctattgaaattattgaaaccactgaagtcatcgattttcatgatgatccggttgctgccatcaaatcaaaaaaagacagttcactcgttcgggcagtgactgctgtgaaaaaaggggaagccgatgctgtcctttctgcgggctcaacgggcgcccttttaacagctggattaatgttagtcaagagaattaaacaagtttcacgaccagctttgatgtcaactttaccaacggctgatggacgtgggtttgatatgcttgatttagg…	llmg_0083	plsX	GeneID:4798294	llmg0083-plsX-MG1186	NA
13	llmg_0089-llmg_0089-MG1271	caaggaagtaggattggtcggactttcaattgctaaggttgctaaaatagcgggtgttagtccagcaactatctacgtctattataaagataaagctgatatgttaagtcaaattttgattggagttaaagatattctggatgaagggcaaaaggaaattatcctctctgtttctgacccacttgaacagttcaaaaaattacttagacatcttattgacaagtggacaacttatcccaaacatgctatctttatgcgggcagcccttgaaaatccaagtgaaatagctcctcatggtattgcttattcaaataaacgggccgaggtcatcgtcgcactttatgatcgtcttcttgactctggtaaaattaaacctctctcccaacatcttctaatcag…	llmg_0089	llmg_0089	GeneID:4797521	llmg0089-llmg0089-MG1271	NA
13	llmg_0157-tetR-MG2383	attctatcacttcgttggcttaatggtcagacgcttgtcaaaatttttccttttgatacaagttcttatgagcatcaaaaagatattgtccatgattggctttggtcagtagctattgccaagtatgaagcccacagaaaaacaccagaaatgtttgctctatatactacttatattggtgagaacttagaattaggacgccaacatattttaaaaatggtagagagtttaaaaacggcggccaaactagaatcttatgaggaggctggcgcttatatccaagctttcgtttattttcaccacccgaaaattgcccctcagtgggacgatcaatttcaaa	llmg_0157	tetR	GeneID:4798364	llmg0157-tetR-MG2383
13	llmg_0246-llmg_0246-MG1653	gtttatctcatgattacgggtattgctttttcttcagcaacatcaatgtcagatttggcaaaaatttacagtcaggccatcaaaaaggctgatgtcaaaaaagtcattaaccttagctcagtcggtgcccaaagcccagaagctgggattctctacgaatatcatgccatggaagatgggcttgatgaactcactggtgttaccgttaaacacattcgtcccgttggtttttataccaatttactgacagaaattgcgctacttaaggctcaaggaaaaatttttgaagccatcagtcctgaaacaatgcgggcttgggttcatccaagtgatattgctgatgctgtttacaatcgtatcaatgatttactgacggacaaagctgtcagtaaaataaaa…	llmg_0246	llmg_0246	GeneID:4798496	llmg0246-llmg0246-MG1653
13	llmg_0399-nha-MG2794	ttactcttgctctaactgctggcttatttgcccttcgcttcgtcgtcattgccttttattactggcttcgttcgcttaaacaaaaacagcctttctctgcttattggaatgatattcttcttcttacttttgctggctctaaaggaactgtaagtatcgcaacgattcttttggttcctcgaagcgttgatatccaaccagtcctagtctttctagcagctgccgtaactggcttaagctttttggtcggaatgttcattctccctttctttgcagtcaaaaaagtctctaaagttaacaatatctctaaaatcgctattttatccgaggttgttgatgaattacgccaggatatgacaacagctaaaaatcctcagggatacgatattgcaattgatg…	llmg_0399	nha	GeneID:4797175	llmg0399-nha-MG2794
13	llmg_0505-nifZ-MG1120	ttctgctacgacggcagttaatccaatggttttacgaacttatacagatgtagcaacaaaaattatgggaaacccttcaagtttacatggcttgggaacgacagccacacgtttgcttgaggcgtccagacgacaaattgctgaattactcggtcttgattcacaagaaatatttttgacaagtgggggtacagagggcgataattggattattaaaggtgtggcttttgaaaaaagaccttatggtaatcatattattgtttccagcgttgaacatcctgcagtaaaaaatgcggcagaatggctcaagactcaaggatttgaacttgattatgcgcctgttgatgcggatggttttgtaattgtctccgaacttgaaaaattgattagagatgaaac…	llmg_0505	nifZ	GeneID:4797029	llmg0505-nifZ-MG1120
13	llmg_0511-ponA-mg5724	gctcactccctggaatggtttctcctgatgaaaacttcgttggttatactcctcagtattcaatggccgtttggactggttattcaaatcgaatgactccaatatatggtacaagtactcaaattgccacaaaagtcttttcatcaatgatgactcaactcaatcctgacccgtctgctgttgcaacttggacagcgcctg	llmg_0511	ponA	GeneID:4797936	llmg0511-ponA-mg5724
13	llmg_0628-llmg_0628-mg12585s	acttatgtcctcaatccaacacgtgaagaaattgggaatatctcagaacactatgattttccttttgactatctatctggaattttagatgactatgaaaatgcccgttttgaaacagatgataatgacaacaatctgattcttttgcaatatcccgccttgtccaaatatggagaagtggctacttttccatattctttggtttggactaagaatgaatcggttattttggcccttaaccatgaaattgataatggtctaatttttgaacgagaatatgattataaacgctataaacaccaactaatttttcaagtgatgtaccaaatgactcatacttttcatgattatttgagagactttagaacaaggcgccgccggcttgaagttggtatcaaa…	llmg_0628	llmg_0628	GeneID:4796691	llmg0628-llmg0628-mg12585s
13	llmg_0650-brnQ-MG1017	ggtggaattgcccttgcccaaatttccaattactatcttggaacttttggaatgattatcttggctttgattgttatcattgcctgtttaaaaactgctgttgggttgatgtctgccttctctgaaaccttcgtagaattatttccaaaaagagaatatcgcttttacttaatgatcgttagtatcctcccttgtatttttgcaaatatcggtttaacaaaaatcatagaactttctgttccagtgcttatgtttttatatccattagcaatcacacttatccttttagccttattaggtccagtttttcaacattctaaacttgtctatcaaataaccaccgccttcacacttttggctgctatcgccgacggactcaatgcacttccaaatccgcta…	llmg_0650	brnQ	GeneID:4797732	llmg0650-brnQ-MG1017
13	llmg_0655-llmg_0655-MG150268B	gctaaaattaaacgctatgacgacgaattcaaaaagtctctcgttgaccttcatctcgcaggtaaaactcaatctgacctctgtcgtgattatggtgtctctggctctgcactctctaaatgggtaagacagttctctgaagtaaaacttgaggacaattcagtccttaccgcaaaacagatt	llmg_0655	llmg_0655	GeneID:4797897	llmg0655-llmg0655-MG150268B
13	llmg_0725-llmg_0725-MG1006	gctatggcaagcaatggaattgcaggattttcagtctttattcattttgtttttggtctcaatccagccttgaccttttttgcggtcaatattccattgtttcttgtcagttggaaattacttgaacaaagagaattattactgaccatcccaggagcattagctatgagcggttggatgatgatatatgaggctattggaattacaggctttcaaatggactcattaattgctgtaggggtgattgatggaattctttcagggattggagcaggcttggttgtcttatcacaggggacatttggtggctctattctcttagctcgactttttgaaaacaaatggaaaatatctattgataagacattatttgggattgatattgttgtgatgttatta…	llmg_0725	llmg_0725	GeneID:4797019	llmg0725-llmg0725-MG1006
13	llmg_0734-llmg_0734-MG327	agttactttcaccggagaacagtatgtttctgttgattgattaccaaccaactcaggttaattctattaattcaatgaacaaacaagacttaattagaaatgttactaatttaacagagctgatgaaaacctttgatgtcccgatcgtattgtctacagttaatgtagcaactggtcgcaataaagaaacaatcccccaactaaaagaattattaagtgatgtagtaagttatgatcgaacttcaattaattcttgggaagataaggaagttaacgaagcagttaagaaaattggccgaaaaaacattattatatgtgggctttggacagaggcttgtctaacttttcctaccttagatgctttgaaagaaggctttgaagtctttgttcctgtagatg…	llmg_0734	llmg_0734	GeneID:4797016	llmg0734-llmg0734-MG327
13	llmg_0818-ps327-mg6928	ctgagcaacaattctatgacatgctcaatgttgatgaacatatgaatttcacaaatcgaattcaagaacttgtttttgataaaaaaggacgtgaagaattttactataaaatcttaaatatcaaccatgacatgggagttgatttctttagagactattttatggctcattcagctgtttcagcaaaaggtcagcattatacaccagatgaacttggtaagctcacatcgttgcttgtaggtggttctggaggtgctgatttaactggagcaggaacaggaactctaattatccaaaaatggcaagatgaccgaatgaatgctgacttttttaactatttgccgagtaactattggtaccaggcattagaattatcggatgaagctatttcattcttga…	llmg_0818	ps327	GeneID:4797895	llmg0818-ps327-mg6928
13	llmg_0835-ps341-MG1542	ctttgcagaagaaggagacccacaggaccctgcagaccctaaaactcctgaattcaacgctgacagtttgactgatgaacaagttgcaacaatcaaagaaaagtttggtcttaaagatgatactgatgttgattcaattgttaagtctaaacgaagtcgttggcagaaggaacttgaagaagaaaaaaacgaagctgctcgacttgccaaactttcggaagaagaacgccaacaagcgctgattcaaaaagaaaaagatgactttgaaaaagaaaaagccacctttcgtcaagaacagttgcttgtagaaaaaggcaaacaacttcaagaaatcggtattccaagtgctttcgctgctcgtattcaaggaaatactgctgaggaagctattaaagatgt…	llmg_0835	ps341	GeneID:4799012	llmg0835-ps341-MG1542
13	llmg_0868-tkt-MG2268	tgccattatgaacggaattgctttgcatggtggaactcgtgtttatggtggaacattctttgtcttctcaaactatatgcttccttctgttcggttggctgctctacaaagcttgccagttacttatgtctggacacatgattcgattgctgtcggtgaagatggaccaactcatgaacctgtcgaacaactggcttctgttcgttcaattccgaatttggatgtgattcgtccagctgatggaaatgaagtagtggctgcatggcgtcgtgctgcttcaagtaaaagccgtccaaccgcacttattttgactcgtcaaaatcttccagttttacctgatacttatgaattggctgaagaaggtttaaatcgtggggcttatattctttctaaagaaga…	llmg_0868	tkt	GeneID:4798845	llmg0868-tkt-MG2268
13	llmg_0880-llmg_0880-MG2696	aaagggaagatggggacagcaattggtgataattttaccacttccggaaacgcagtcaattacatcttatcggattcagacaaatcacctctaggagaaattgtcgtttttgcagttccttatagtgcgcttgaagaaattatcaacgaatatgcagacgagcttgatggtaaaataattgttgatattactaaccctgttgatttttcaacatttgatgaccttctagtcccagctgatagttctgccgctgcaattattgctgacaaactcccaaattccaccgttgtcaaagcatttaatacaagcttttccgaaactttagcaacaaaaaaagtctcaaacaaacaccaaacaactgttcttttagcaagcgatagtcaacaagccaaagaacaa…	llmg_0880	llmg_0880	GeneID:4797342	llmg0880-llmg0880-MG2696
13	llmg_1084-llmg_1084-MG2378	gttagaattagttgtcttgcctttatattcaaccttgatgttttttattacaatgacttggaaagaagaagatataatagtagctattgttttatttctattatcatttttaattggttggttgcaatcttcgaaagttgaatttaaagatgaaggaaaaaaagataagtatgaacgtccaattatcttaatgaaaaagaattggacttatattattggctggattattttatttttagtaattattggtgcacatttctacgccaattcgcatttagagttggaagagattgtaacagaattttggaaagaaatggtcaaagaaattttaatatttgctagattcaatgctaagaatggttgggaaacgtggctaataa	llmg_1084	llmg_1084	GeneID:4799107	llmg1084-llmg1084-MG2378
13	llmg_1089-llmg_1089-MG491	ttcaggtccaatcattatcggtcaagccgctgaatttgattacgctggaacgcaagcctgtcttgctcttaaagaagaaggctatgaagtagttttggtcaattcaaatccagcaacaattatgactgaccgagaaattgctgacacggtctatattgaacctatcactttagagtttgtcagtaaaattttacgtaaagaacgtcctgacgcactcttaccaacactaggtgggcaaacaggactcaacatggcaatggaattatcaaaaacaggaattcttgaggagcttaatgttgaacttttaggaacaaaattaagtgccattgaccaagcagaagaccgtgaacttttcaaagagctctgtgaatcaatcaatgagcctctttgtgccagcga…	llmg_1089	carB	GeneID:4798610	llmg1089-llmg1089-MG491
13	llmg_1694-copB-mg5489	atcttcgtcgaacatcaactttcttatgatgaatcaaaaattgcccaatacttagaacttgggttaactgtatccttcttaatcaatgaccaacaaaaggttttagggttcatcgctttaggagatactccaaaagctgatgccaaagattttataaacggcctgttagctcaaggaatcacacccgtcatgttaacaggagataacaaggaaactgctcaaaaaattgctaccgcactaaatattcctgaatttagagcggaattaaagcctgaagataaagcagagattgtgaaagaatatcagaagaaagcaggtgttctcttcattggtgatggtatcaatgattcaccagcacttgcaacagctacgattggttttgcaattggcgcaggtact…	llmg_1694	copB	GeneID:4798056	llmg1694-copB-mg5489
13	llmg_1719-pnuC1-MG150112	gcaaggagccttacgtcttcaatgccatctatgcaaatcgggtttgggcaagcggcgaagcggataatga	llmg_1719	pnuC1	GeneID:4797324	llmg1719-pnuC1-MG150112
13	llmg_1759-llmg_1759-MG330	atgaaaaaaatcgctgtaattgctgcttctggtaaggcaggaagtttaatcgctcaaaaagcatttgggcgcggtcatgaagtgactgccattgttagaaataaagcacgattaaaagttgaagtgactactattcttgaaaaagatatttttgaattaacttctgaagacttagcaggattcgatgcaatcgttttagcacatcgggcaccggcaggtcatgaggaagattattcaaaagtagcccatgtgatgataaaacttcttgaaaatatagatagtcgtttaattgttgttgggggagcaagctctctctatcttgatgaaagtcacgaaaaactcttgcttgatgtgacaccaacagatttaccttactatccaactcttttagagatggca…	llmg_1759	llmg_1759	GeneID:4798016	llmg1759-llmg1759-MG330
13	llmg_1927-tyrA-MG1227	ctcggactgattggaagttctatagccctaggcataaaaaaagcccatcctgagtttgaaattcttggttcggaccgtgaagaagttgaaaatattgctcaaaaacgtggaattattgattctaaggtcgaattagttaaaggagcccaagaagcagatattattattttagctgtgccaatttcagtgactctcgagcttttaaagcaaattgcaacgtttgatttaaaagatggacttttgattactgatgctggttcaaccaagagtgagattgtcgagctagctaatcaacttttttctgggacaaaagtaaaatttatcggagggcatccgatggctggctctcataaatctggcgtaatggcggcagatcttaatttatttgaaaatgcttat…	llmg_1927	tyrA	GeneID:4799070	llmg1927-tyrA-MG1227
13	llmg_2051-llmg_2051-MG150118	ggactaacttttagaaaacgtgatgattttgacaaaatgatggatgatttaggtgtctcaactgttgacttagtgactgatgatgataagaagacagttccttttcctgaaaaaaaagaagaccctttcgctaaattcttagctccaaaagaaacgaataatgaaaaagacccaaa	llmg_2051	llmg_2051	GeneID:4798244	llmg2051-llmg2051-MG150118
13	llmg_2060-ftsZ-MG244	atcggtgttggtggtggtggtggtaatgccatcaaccgtatgattgaagaaggtgtttctggcgttgaatttatcgctgcaaacactgatgtacaagctttgcgtagttcaaaagcagatacagtaattcaacttggcccaaaattgactcgtggtttgggtgctggtgccaaacctgaagtaggtaaacgtgcagctgaagaatcagctgaaactgtttcacaagcccttgaaggatcagatatgattttcatccatcgtggtatgggtggtggaactggtacaggtgctgcaccagttattgctcaaatcgctaaagaacttggtgctttgactgtcggtgttgttactcgtcctttcggtttcgaaggttcaaaacgttcatattttgcaacagaa…	llmg_2060	ftsZ	GeneID:4798073	llmg2060-ftsZ-MG244
13	llmg_2110-tnp712-MG150106	aagaggacccttaaagtctattgtgaccaacgcttgattgctcgtcatcctttaagcgaccgtccctttaattatcgccgtgaagattacgttgaaattcttaaatcagaggtcggcaaacatcttgaagaagacgaactagaggcttatgtggatgagaatcttcaagc	llmg_2110	tnp712	GeneID:4797294	llmg2110-tnp712-MG150106
13	llmg_2194-llmg_2194-MG1485	agatgctgacagctctcaaacggaagtcaaccaagaaatacaaaacttccaagcgcagctcgacagtaaacttgcacaggcaaataagatttatagccaagcacaagaagcccaacaaaaagttaatcagtcaaagagtaagattactgaattggaaacaggaatctctgaaactgaaaatgacgttgttcagcttaaagcctctgtcgcgaaacaaatgcgagcaatgcaagcaaatggtgggggaactttatcatatattgatatcgttgcatcatcaaaaaatctttcagatatgattatgcgtttaacaaacttgcatgtggtattaactgctgaatccgaccaagcgaaatctcttattgaaaaagaagaatcgctaaagacaatgaaagtcaa…	llmg_2194	llmg_2194	GeneID:4798120	llmg2194-llmg2194-MG1485
13	llmg_2246-rrmA-MG983	atgcccaatttgtcagggaaaatttcaattggaagccaatgccttgaaatgtcaaaataatcatacctataatttaaataagacaggttatgtgaattttctacaaaccaaagctgatacagaacattacacgcgaaaaatgtttgagcctcgcagacgtctgattcaagctgggatgtatcaacatttactgacagaaattcaaaaatattttgtcagtggaaatttgcttgatgttgggactggggaaggttcatttttggagctccttaaggtagatggagcaaaatttgcttttgatattgctaaagatgggattgaaatggcgactgaactagagatggaaagttttttaagtttagctgacttgactaatctcccttttgctgatgaaagcct…	llmg_2246	rrmA	GeneID:4798888	llmg2246-rrmA-MG983
13	llmg_2294-llmg_2294-MG2666	ctaggaacgatgtttcttccagcaactgtaaatcaagaaaaattgggtacaagttttgattatagagaaagtcgagaaaatttcttttattttatctctcatcagtttcccttttacagtattattttggctctactactattgctatcgattatcttgctttatagaaaagcaagggttggcaagtaccttgcttttgcaagtctgatttattatattggtttcttagtcgtaggttttccaggaagtatcatttttaatcgcagtttatcgggcaatacttttgaaggagaagcggcgctttttttaactttttatggggtgggctatattgtttccgtaattgttgggtgccta	llmg_2294	llmg_2294	GeneID:4796571	llmg2294-llmg2294-MG2666
13	llmg_2551-purR-MG2208	ccaaggagtaggtctggttgaaacatttccaggtagccttggaggagttcggtttacaccttacattactgacgaacgttcgttggaaatgagtcaggaaattgctgaacttttacgtgaagaaaatcgaattttacccggaggatatatttatctgtcagatattttaggcactccatcaaatcttcgtaaaatcggtcaaattattgctcatgagtatcatgaaaagcaagttgatgttgtcatgaccattgcaacaaaaggaattccaattgctcagtcagttgctgagattttagatgttcccttcgtaattgtccgccgcgaccccaaagtgaccgaaggagcaacgctcaatgtaaattatatgtcgggttcaagttctcgtgttgaaaatat…	llmg_2551	purR	GeneID:4797800	llmg2551-purR-MG2208
14	llmg_0525-llmg_0525-MG150266	ctttgtaagttttctatttgcgctcattggtaacaatgctctagcgatttttataatttatttagcacttatgctttggggatttatttcattttttacttatatcaacaccattcatcagcggaaaatggatacattttacatcaaacttcttgcatggcttgctaatagtgcgattctaggattggc	llmg_0525	llmg_0525	GeneID:4797553	llmg0525-llmg0525-MG150266
14	llmg_0972-llmg_0972-MG2327	acttattttcccgcaaggtgaaaaaaatccttatggagcctattttacgggacagtcttatttagaaggaatgattgcggataaggacttgccctttggtgtgggaaatgtgacttttgagcctggatgccgtaatcattggcatattcataaagatggctatcaagttttattggttacagccggtgagggttggtaccaagaagagggtaaggcagctcaacttttacatgcgggagatacgattgtcactcatgcaggagttaaacattggcatggagcgactaaggatagttggtttagtcatgtcgccattacagcgggggaagctgtttggttgg	llmg_0972	llmg_0972	GeneID:4797261	llmg0972-llmg0972-MG2327
14	llmg_1005-llmg_1005-MG1634	aagaaggtgcttttggtactcctgataatttagaacagttttatcagtctctaacggcagtagttgagcaatttaaagaaaattctgatgtttgtggagtagcaattagctctcctggagcagttaacaaggcttctggcgtgattgaaggagcaagtgctctcccttatattcatgattttgaaattcatgctgaacttgaaaaacgctttggtctacccgtatcgattgaaaatgatgccaattgcgcggccctcgctgaggtaaaatttggtgcggcaaaaggtctctcagatgtccttttacttgttcttggtacgggcgttggaggctctgttgtaatgaacgggaaggttcatcatggaaaacatctctttggtggtgaatttggttttatgc…	llmg_1005	llmg_1005	GeneID:4798243	llmg1005-llmg1005-MG1634
14	llmg_1304-vacB2-mg5306	tgctgtgacaactgatcggattattgatgcgatgaagaaagcagaatacatgttagtacgtatcggtgaggtttatactggtacgatcacaggagtacaaaagtttggtatttttgtagcactagataatactgttgaaggtttagttcgagtaccaaatttacatactgggacaacagaagaacttgaatttgacgaagaaatgagtattattaaagggaaaaaatcggaaacaatttatcaagttggaaaagaaataaaaattcgtgttattgctgccaataaacgaaaaggaa	llmg_1304	vacB2	GeneID:4796937	llmg1304-vacB2-mg5306
14	llmg_2243-llmg_2243-MG2417	atgtcaattacaaaaacacgtccagaggttcttgcaccagcaggaacgctcgaaaaactaaaagtcgctattgattatggcgcagacgcagtatatattggtggacaagcctacggcatacgttcacgcgcaggtaactttacttttgaagaaatggctgaaggggtcgcttatgcaagtgcccacaatgctaaagtttatgtggcagccaatatggtgacacatgaaggaaatgaaaaaggggcgggcgaatggttccgcacattacgtgacttaggaatttcagcagtcattgtttctgaccctgctttgattgccatctgtgctgctgaagcaccaggtttggctattcacttgtcaacacaagcgtctgctactaactatgaaaccttagaattc…	llmg_2243	llmg_2243	GeneID:4797532	llmg2243-llmg2243-MG2417
14	llmg_pseudo62-tnpIS-LL6-MG150110	gtcttgaagataatacggtgttgactgctaaacagattcaagaattacaaaaaaggaatgcccaactagaggaagaaaatctgatcttaaaaaaagcgagtgccatattcatgcaaaact		MG150110	NA	llmgpseudo62-tnpIS-LL6-MG150110	llmg_pseudo62
15	llmg_0795-ps306-MG150066	aagtattcagctattgctgaaaaatcaaatatagataaaagctacctttatcgattacgaaaaaaaccgtctaaactggatggggagttgattcttagaatttctaaggcaactggtattgataaaaataagctctttgatatttcatatttttttgcaacaaaagttgacaagttgcaacaaaaa	llmg_0795	ps306	GeneID:4797172	llmg0795-ps306-MG150066
15	llmg_0800-ps310-MG150280B	aagaaatagaaaagttagctaacaactataaagaaataattaacaaaacatcagatcttgctttgaagcaaaatgatggtgatataagaaaagctcgcaaatggctaaaagagcaactgttttatacagctgatagggccacaaacgagcttatcaaattatcaatagataatattttagattaccacggtgt	llmg_0800	ps310	GeneID:4798285	llmg0800-ps310-MG150280B
15	llmg_0841-ps347-MG1547	agcagtaaaatctattcccgcaatgggagctgatcccgaaaaagtagatgttactcacttaggttcagataagaaagcatatattgcagggattcaggattcagataatttggaattcgcaatcatttatcaaggagacaactttaaagatattgatactttggtcaaagctggtaaagcagttgagtggacagtgacttattctgatggtatgaaagttgactttactggtcaaccatcttataaatttgatggtgttgaagtcaaccaagcacttggatttaatttagtagtagttgtatcagcaggccctaactttacaccag	llmg_0841	ps347	GeneID:4798905	llmg0841-ps347-MG1547
15	llmg_0973-purC-MG2328	acgattctaatgtgctttgggttgaatattgtgatcaagcgacagctttaaatggtgctcgtaaagaacaaattactgggaaaggtgctctaaataatcaaattacttcattgatttttgaaaaattaaatgctgaaggattagaaacgcattttattaaaaagttatcaaaaaccgaacaattgaataaaaaagtatcaataattcctttggaagttgttttgcgaaatgtcgttgctgggtcttttgccaaacgatttggtcttgaagaaggaattgttttggaagaacctattgttgaattttattataaagatgatgctttagatgacccatttatcaatgatgaacatgtcaaattcctgaacattgcaagtgattctgaaattgagtttctaa…	llmg_0973	purC	GeneID:4797955	llmg0973-purC-MG2328
15	llmg_1134-llmg_1134-MG150306	tttaaaagaatttttaccacttggtagtgttgttttgcttgctggcggagaagaaaagttaatgattattggccacaagcaaatagaaatagaaactaaacgtgaatttgattattcagcggttttatttccagatggctacaaagatgcactggccctttatcatttcaatcgagaa	llmg_1134	llmg_1134	GeneID:4797721	llmg1134-llmg1134-MG150306
15	llmg_1148-llmg_1148-MG1968	agctagtgcggttgcactattctcaacagctttgattggtgcaagtgcagtggccgttcctttgatgaatgcaacatctattactgcgcaagcctcagaagtagacgtaacactggcttctaaaactaaacttgactcatcataccttacagctattaatactactggttcacatactggtacacttactgttacaaataacattggtgctcaagcaaatattttacttcaaacattaaaatctgctgaaattaaaattcctgctgaattagcaaataacatcaagtttgatgaaaatgctgatgtttctgtacaaatgggaattaatatcactaaaattcctgtacttggaggtctcttcaatagtcttgctactggtacagataatgcaatcaaaaa…	llmg_1148	llmg_1148	GeneID:4797770	llmg1148-llmg1148-MG1968
15	llmg_1369-orf38-mg7146	aggtaactactttagcaaaggctatttattctattacatcatggtttccaaatagacaatttttaggaatagttgataaattaaatagggattttatagataatgaagataaaattttaggtacaataaaaattgactcatatactgagtttttaaatttttataatcaagtacttgagagttatcttccggagaatccacctgaaccatttccaattgataaggggaatgtaaagttttattctaatgaagagtttcataaaatttttataggaaatagttcagaagatatttatgaggtttcgttcattatagaatccttaattcatgaccatgaaagtttaaaagaaatatggtatgaaattctaaggtatgaaaacctagttatttcaaacttgg…	llmg_1369	llmg_1369	GeneID:4798029	llmg1369-orf38-mg7146
15	llmg_1901-pstF-MG656	aaactggaaagaagtgggtggttcagatcaaaagattactgttatcggtcgaactgaagggtctggaacacgcgtgaatttcgataagtttgcactgggtggtgcaacagaagttaaagggccaacacaagatgcttctagttcagttgttcaaatggtaggtcaaacaccaggagccatctcatatgttgcactttcttatgttgatacaagtaaagacatcaaagatatttcgattgatggtattgagccaactgaagcaaatgttgtaactaatgactataaagtttggtcttacgaacatatgtacacgaatactaaaaaagaaacagcggcggataaagccttcatcaaatatgtttctgaaaacaacaaagacattaaaaaattaggatatat…	llmg_1901	pstF	GeneID:4797782	llmg1901-pstF-MG656
15	llmg_2207-llmg_2207-MG1374	caggcttctcattctccttccgattttacttgtcgttcttctgtttacttggcataatgccccttggcaaaaatcgactgatttgagtcatgtgactttagcaaatcttaaaattaacgcaccagaagatacaatcaagcaagaacataaagaactcgtccccaacacagaatacggtattatcggactcaatctcattcccacacatggcgcctttaagacctggtggtacaaaggaatgtcggatagcgatagccaatctttcaatgctatcagctaccaaaagaaagttgctgctatttccgtaacgaatggatacctcattcaatatctaaccctaaatggcgaaaattttaatggaaaaagcgtttctgaggtaagtgcggtctttggtaagca…	llmg_2207	llmg_2207	GeneID:4798475	llmg2207-llmg2207-MG1374
15	llmg_pseudo58-llmg_pseudo58-mg6013	cctcaatcacgatgtttgtcatgattttcgttactgcatccatcgctttatctccttcaattcataagttgaaaggaggagaagccctttcgcaaattatgggctttgccttaattgttttatctatttttgcagtacttattctaatctatagctctatcgtttccttcaaact		mg6013	NA	llmgpseudo58-llmgpseudo58-mg6013	llmg_pseudo58
17	llmg_0084-llmg_0084-MG1185	gacggaacttttctgcgcaatgaccattcttataatcataaaaaacttgcggaactaattaaagaaattcaagatagaaatcttctttttgccgcttcttctggccgttctttacttggtttaacagaggtttttgctgaatataaagaccagatggcttttgtcgccgaaaacggtggcgtcgttgcttataaaggagaaatcctctttgccaaagatttgactgttgcccaaacgcaagaattgattgatgacttgcaagaaatgccattcagtcctaaaagtgattatctgatttctggtctcaaaggggcttattaccctgaaggaatttctaaagaatacctgacacatgccaaactttactatcctaactgtcaactttatcaccaattagat…	llmg_0084	llmg_0084	GeneID:4797072	llmg0084-llmg0084-MG1185	NA
17	llmg_0340-plpD-MG687	cgggatttttgccttttctcacagtggtaataaatcaaaagtttcttcaaaaattgtaaaaattggattgatgcctggtggtaaacaagaagatgtcatttggaaacaagttcaaaaaaatgctaaagaccaatttgggattacattgaaatttgtcaattttactgatggagatgagcctaataaggctttggtcaaccatgaagtagacctcaacgcctttcaacattatgcttatttgaaatcatggaataaagctaataatggaaatattgtgtcaattggtgatacaattattacgccgattcatttatactcaacgaaatacaaaaaggtcgatgaaattcctgataaaagtacgattgccattccaaatgatatcacaaatgaaagccgcgc…	llmg_0340	plpD	GeneID:4798880	llmg0340-plpD-MG687
17	llmg_0351-llmg_0351-MG702	aagccggtttaacagtctctctttatgcgctaggtgtaacggttggtgcaccattactaactattctcacaggaacttggaatcgaaaaactttgatggttgccattatgattttgtttatccttggtaatttactctcagcctttgccccaacttttattttacttttagttggacgggtgctagcttcacttgcccatgggatcttcatgtccatttccacagtcattgccgctgatgttgttcgtcctgaaaaaagagcttcagcaattgccttaatgtttacaggacttacagttgctacagttatcggtgttcctttgggaactttcattggtcaacactctacttggcacatgtcatttattttcattgttgtcattggattgattgggctga…	llmg_0351	araJ	GeneID:4796972	llmg0351-llmg0351-MG702
17	llmg_0381-llmg_0381-MG720	gcttgaaagatttctgggatttcggtttaaaacaatttcggtcagcaatttttggaattacgattattctgtcattaattgtgaccacctttataaagattccacatcttgctcgttatgatacgttattgatttgtgttttggtcattcaagttattttgttggtcagtaaatatgagcgtgtatatgatttaatcccgataatggtttttcatattttaggaatgattttagaaatttttaaagttagacatggaagttggtcttatccagatgctggtatattcaaaattatggatgttcctctctatagtgcctttatgtattcagcaattggttcttatattgttcgggcgataaaagaatttgatttggaagttattcattggccgaaatggt…	llmg_0381	llmg_0381	GeneID:4797115	llmg0381-llmg0381-MG720
17	llmg_0396-llmg_0396-mg5780	gcggtcattttttagggaaggattttatgtcagatcgaataaaggctttgattgccttagggatttttacttttatgtcgacattggatggttcaattgtcaacattgctctaccaacgatgtcaagggaacttcatgtttcaacttcacaaatcacatgggtggtgacaatttatctcattgtcatttcagcgattgttttgatttttggtcgtcttggtgacttgattgggaaatcacgaattgcccgaattggttgggggatttttattttaggctcagcactggctggtttaaactttggttggggcttagttttttactttttgcgcgaattgttcaagctattggggctt	llmg_0396	not found		llmg0396-llmg0396-mg5780
17	llmg_0445-llmg_0445-MG642	gagaagttttcgggggaaatgatgaaggcgagattgatttacaatccgacatcgggtcaagaaattataaaaaaacatattgctgatattttggataaattagagcaatatgggtatgaagcaagtgcttatcaaacgacagcagaacaagattcggctaagaaagaagcagcacgagcaacgcaagctggatttgatttaatcattgcagcaggtggagatggcacaattaatgaagttgtggccggaatttctccctttgagaaacgaccacgattggccattgtcccaacgggaacaactaatgattttgcaagagcactgaagattccacgaggaaaaccactggaagcaatcgaaatcattggtaaaaatcaaattttaaatattgacgttggt…	llmg_0445	llmg_0445	GeneID:4796597	llmg0445-llmg0445-MG642
17	llmg_0465-llmg_0465-MG609	acaggtttttgtgcttggactctcatcatctgaagtcaatggtggtctgattggtcatgcaagttcagccgaaataggtcaggttatcgtttctgttattcacaagaccctatctgacaagggaatttatttagccgttcaagcttgtgaacatctcaatcgagccttgctcattgaagaagaattagctgacaaaaaagactgggaaattgtttctgttgttcctcagcttcatgctggaggaagtggtcaagttgcagcttaccaactttttaaatctcctgtcgaagtagagcacatcgttgctcaagcaggtttggatattggggatacaagtattggtatgcatgtcaaacacgtgcaaatccctgtacgtccgatttcaaaagaactaggtgg…	llmg_0465	llmg_0465	GeneID:4796885	llmg0465-llmg0465-MG609
17	llmg_0607-apt-MG150201		llmg_0607	apt		llmg0607-apt-MG150201
17	llmg_0637-icd-MG2371	ttgcgtaagacctgtagaatactttacagggataaaatctcctgtaagagcaccagagaaagtcaatatgacaatttttagggaaaatacagaggatatttatgcaggaattgaattttcttcttcgtcaaaagaatctaaaaagttaataaattttttggaaagagagctgtctgtccattcgattcgctttccagaaacttctgcgattggaattaaacccgttagccctgatggaagcaaacgtctggttagcgcagcttttgattatgctataaagatgaataagaagcgcgtgacatttgttcataaaggaaatatcatgaaatttacagaaggaggatttagaaaatggggctatgaggttgctaaaaattatccaacttttacaaaactaga…	llmg_0637	icd	GeneID:4796910	llmg0637-icd-MG2371
17	llmg_0803-ps313-MG150067	tcaagaaaaaacaattaatcatcttggacaagtagtttatcaagagtcagtcgaattttataaagaaaaactctcagtttactcaaaagattttcttcaaaattcgctcatccctcagctttatgaatggtcaaatgcttataaagcagcgattgaactga	llmg_0803	ps313	GeneID:4798298	llmg0803-ps313-MG150067
17	llmg_0806-ps316-MG2817	acaacaattcacagtgggagcgcatcttgcaacaattactgatgttaaaaatcaacaatctaaaaatggcgatccaatgttcaagtttgatattgaaggtaataatggagaaactgcaaataattggtttttgtttggtaaaccttggtcagacggcaacttgcaaagaatccttgtaagtattgaagataacaaccaaaccattgcgccgattgattatggacacaacgaacaaacacttaacttcttgaaaaataaacgtgtatttattttagtaaaagaacgaactggaacatatattgataaaaacggagatgagaaagctgcgacaggtactgaaattaaatctttcttgtcacgaccagaatttgcttctttcggtggaggtc	llmg_0806	ps316	GeneID:4797289	llmg0806-ps316-MG2817
17	llmg_0815-ps324-MG2828	cagaccaacagcaagccctgccagtcgtgcctgaagatgttgctgagtggattgagcattgcaagggtatgggatatggtttaatagctgctttgacttttaaattaagttctactatgcatgaagagttatcaacgaagattttaaaatggttaggcaacgaaggaaatgatgaaactttcgctctagcattcatcactggcaaatatcaagtcgaaaaaccgcagctgttctatattgatttaccaaaagtttttggattaagcgattcaaccagcgattcaaccttcgtatcaaaaacggaaagtggaataatctcagaatttacaaaaggaaaagattatgcattaaaattaacagaacaagaaatcaagtcaattgatgagcgttactggcagt…	llmg_0815	ps324	GeneID:4797187	llmg0815-ps324-MG2828
17	llmg_0976-purL-MG2331	ggagatgtcaccagaacagattcaagaaagcaaaatttaccgtgagtggggattgacggatgaagaatatttgaaaatcaaggatgagattcttggtggacgcttgccaaactttacggaaactgggatgtatgccgtgatgtggtcagaacattgctgctacaaaaattcaaaacctgtcttaaaaaaatttccgacgactgggccgcaagtcttgatgggacctggtgaaggggctggggttgtggatattggtgatgatttggcggttgttttcaaagctgaatctcataatcatccatcttacgttgagccttatgaaggtgcagcaacaggttctggtggtattattcgtgatattttttcaatgggggctcgtccaattgcaattttggatag…	llmg_0976	purL	GeneID:4797680	llmg0976-purL-MG2331
17	llmg_1067-kinB-MG1196	tgatgacagtgctgtacatcattgcaacactaagcttggtgattctatcgaaccaaaatatcttagaaaatgatacaaatagggtattaaaaacaatagatcaaatacagctttttttagaaaaacatcctgataatcccttacccgctaactttgaacatctttcaaaaaatacggtaaattcagatactaaaaaaattaaaaatggcgctgcctatgctcgaagtttagattctaaagatattactgttaccagccctatctttagtgaaggacaaatcgatggctatttgaaagttacagaaaatcgcacgtctactttctttaccgattttgcaattatcatttttgctattatattttacttggcagttgccatacaggttttgaaatctgctc…	llmg_1067	kinB	GeneID:4797348	llmg1067-kinB-MG1196
17	llmg_1741-leuS-MG199	aaatggcaaaaatactgggcggataacaaaactttccgtacaggaacagataaaaataaaccaaaattttatgctctagacatgttcacttatacatctggtgcaggaattcaagttggacacaccgaaggttatactgcaactgatattttgagccgttacaaacgcgctcaagggttcaatgttcttcatccaatgggctgggatgcctttggtttacctgctgaacaatatgcaatggatacaggaaatgacccagcagaatttacagctgaaaatattgctaactttaaacgtcaaatcaatagcttaggttttagttatgactgggaacgtgaagttaatacaactgacccaaatttttataaatggacacagtggatttttactaaactttat…	llmg_1741	leuS	GeneID:4797994	llmg1741-leuS-MG199
17	llmg_2176-upp-MG1292	gcaaagggatctagcgaaaggaaaatcaaaatgtcaaaatttcaagtcgtagaacatccattgattcaacacaaactctcaatcttgcgtcgtaaagaggcgtcaacaaaagaattccgtgagcttgttgacgaaatcggaatgcttatggcctacgaagtatcaagagatttacctctcgaagatgtcgaaattgaaacacctgttcaaaaaacgacagttaaacaaatcgcgggtaaaaaattagcgattgtgccaatcttacgtgcaggtatcgggatggttgatggaattttgaaattaattccagctgctcgtgtgggacatatcggaatgtaccgtgatgaagaaacacttaaaccagttgagtatttagtaaaacttccagcagatattgct…	llmg_2176	upp	GeneID:4797268	llmg2176-upp-MG1292
17	llmg_2215-aspS-MG1207		llmg_2215	aspS		llmg2215-aspS-MG1207
17	llmg_2297-llmg_2297-mg6546	tcagatgactgtgtgtagcgattttgatagtgaagttagtgaaatgattgaaaaagttttactgtactgttttacaaatgaattaaatattgttgaaatggctggatatccgatttctatggatacttttttatatattgaagcggacaaaacacatcgaaattatcttagagctatcacaaaagataatgagtgcctagttcgtggaacaatttcagatgcaaaaaagaaaatgcccaatctcctctcactatgggcg	llmg_2297	llmg_2297	GeneID:4797785	llmg2297-llmg2297-mg6546
17	llmg_2523-recG-mg6644	gctttgaccgaaattctggatgacatgaaatctccttaccacatgaatcggcttttgcaaggtgatgtgggatctggtaagacagttgtcgcttcgctttcaatgtatgcggcttgtctggcaaattttcaagcagcaatcatggttccaacggaaattttggctcgtcagcattttgcaaatttacaggcgctctttcctgagttgcaaatctcactattagtttcaggcttaaaagcagctgaaagacgggaaatattagctgatttagctagtgggcatacgcacatggtagtgggaacgcatgcattgattcaagaaggagttgatttttataacttaggtctagtgattacagatgaacaacaccgttttggggtaaatcagcggaaaattttg…	llmg_2523	recG	GeneID:4798184	llmg2523-recG-mg6644
17	llmg_2533-ps609-MG150136	aatgccaatttttctccagtagtgaagaatacggttcgtgtcattgtttcggttgccttttcttgcgccttg	llmg_2533	ps609	GeneID:4797945	llmg2533-ps609-MG150136
17	llmg_2562-llmg_2562-MG1643	atgttaaaacagatagaaatggcccactggatgttgaaagacatcataaatgttgatgatgttgtggtagatgcaacgatgggaaatggctatgatacgctttttttagcagaattaggagcaaaggtctatgcttttgatgtacaagaggcagccctagaagcaacagaaaagcgtttagaaaacaaagcaataaagacgcaaatagtgaaaaaagcttctccagttgaccagtctagcctaccaccaaaggaacaggctttcaatggagtttctatgacagagccgtcagtagacttgattttggctgggcatgaagaactgattaattacgttcaaagtccggttaaagctgctatctttaaccttggttatctacctaaaacggataaaaatata…	llmg_2562	llmg_2562	GeneID:4797047	llmg2562-llmg2562-MG1643
18	llmg_0164-tgt-MG464	ttgctttttaagccacaagaaagctcaactcgaaaattaaaaaaaacaagtaaattaaaggaattttatgacagaacacgcaataaaatacagattaataaaaaaagaaaaacacactggagcaagattgggagaaatcattacccctcacggaaccttcccaactccaatgttcatgccagtcggtacccaagccactgtaaaaacaatgagcccagaagaactcaaaactctcggctctggaatcattctctcaaatacctaccacctttgctacgccctggtgacgaactcgttgctgaagctggtggtcttcacaaattcatgaattgggaccaacccatcctaacagatagtggtggtttccaagtttatagtcttgttccccctaagaaaaat…	llmg_0164	tgt	GeneID:4796935	llmg0164-tgt-MG464
18	llmg_0375-llmg_0375-MG18	cagccttctcaacgtggtttaaaaaataggcatattcaactgattgcgattgcgggaacaatcggtaccggacttttccttggagccggaaaatcaattcatcttactggtccttcgattatttttgtttatttgattatcggagctctgatgtacatcctattaagagcaattggagagatgctttatcaagatcctagtcagcattcctttttgaactttgtctcacgatatatgggagccaaacctggatattttattcagtggtcttatttgctagtcgttgtttttgtcgcgatggccgaactaattgccatcggaacttatattaatttttggttgccagatttaccgatttggatgactgaggtttttgttttagttcttttaacactatta…	llmg_0375	llmg_0375	GeneID:4796718	llmg0375-llmg0375-MG18
18	llmg_0646-icaA-MG2281	caacgccgaagatgggcagttggaggagtagaagttttgatttcaaatttttcttgggtctttaaaagaggggattttaaacatcgatttcttttatttgaaatgatttgtagtcatatttggagttggttctttcttatagagtcttaccaatactttttacagatgctattaaatcaagaatttaaagtatcgggacagattatagtaatttttgttttgatttcgtttgctgttttctttttgggtttgaacaacgatagaggtgagagtaaattgtctttatctgacaaaatgattttaccagtctatcttgttgcttattggattttgaatcttgtcagcgcaatctcggctgaaattgttgtcttaagtaatcggactaacaaaggaaaatgg…	llmg_0646	icaA	GeneID:4797189	llmg0646-icaA-MG2281
18	llmg_0977-purF-MG2332	tgatgaaatgacaagcgcaacatttactgaacaagagtggtcgcattttgagaaaaaaagtttgaatcaaactgaagccgatgagctccgcgactggtcgcggtttgaagcgaagacattaaatgaagaatgtggacttttcggcgtttggggacatcctgatgccgctcgtctaacctattttggtcttcacgctttgcaacatcgcgggcaagaaggcgcaggaattctggtcaataacaacggcaagctcaatcgtcatcgtggtttaggtttggtcaccgaagtttttcgtcacgaaaaagatttggaagaactgacaggttcatctgccattggtcatgtccgctatgcgacggctggctcggcaaatattaataatattcagccattccagtt…	llmg_0977	purF	GeneID:4797656	llmg0977-purF-MG2332
18	llmg_2481-llmg_2481-MG150406B	atgaataaactagaagaacttcgaaacaatattgatcaagtggaccaagaaatagttcgacttcttgaaaaacgtatgataattgttcaagaaattagccaagaaaaacaaaagcaagaaattactattttagatgcttcacgcgaacaagccgttttggatttagcgcggaaaaatactgaaaatcctg	llmg_2481	llmg_2481	GeneID:4796617	llmg2481-llmg2481-MG150406B
18	llmg_pseudo42-leuB-MG2498	acacttgcaggtgatgggattggacctgaaattatgtcagctggtttaagagttttaaaagctgtcagtaaaaaaattgcttttgaatatgaattagtagccaaagattttggaggaattgcaattgataagcatggtcatcctttaccagaagaaacattgcaagcagttaaaaatgctgacgccatcttgctcgctgccattggtcaccctaaatataacgacgcaaaagtaagaccagagcaaggactacttgctttgcggaaagaattggggctctatgcaaatgtgcgtcctttgaaaatttacccagctttgaaaaacctttcgccaatccgaaatgttgaaaatgttgattttgtcgtgattcgcgaactgacaggtgggatttatttcggt…		MG2498	NA	llmgpseudo42-leuB-MG2498	llmg_pseudo42
19	llmg_0219-llmg_0219-mg6284	gcctattcaacttcgtatcttagcaattattttggcagctttcttctttatctatacgattcgtttggtacgtaaagatagagcagaaataagacatatgttaaaatggttcattttagctcttatattgctgattggttcgattattccagatttgggtacaagtattgcacacctgttgggaattggaacattaacctcattagctttatatttcttggtaggtgctttattatttatctgtttgaaatatcaaatttctctgatatctgctgaaaaagaaataaaaaatttagtacaagagttgtccttattgaaaaagaagatttccgataaagataagg	llmg_0219	llmg_0219	GeneID:4796881	llmg0219-llmg0219-mg6284
19	llmg_0420-llmg_0420-MG150043	ggaaaatcaatatgaaatacttcaattcctcattgaaaaaatggaaattgtaaccgttggatctgctgtcagtaaaactcacttaaatcgtaaagaaatcattgattttgtccgttcacaaaagtcattacgaatttttgatgaagaaaagcaaaaatggattaatgaaaatgttgatgggcatt	llmg_0420	llmg_0420	GeneID:4797267	llmg0420-llmg0420-MG150043
19	llmg_0978-llmg_0978-MG2333	cgagtaaatcaaaaggaacaacttatgaaaaaaatagtattcaaccagcaaaaataattattgatacaatagttaactcagaaaatcaatgtctttttatttcagcaaatgatggtcctttttttatgaatgactatatgaaagctaaaaaagaagtggaagcttatggtcaaaaatgtttgaaatcaagatttgtttctgtttttccaggaattgtctatgatgcttcacgaaaaagcagttattttccagcacgcctattggagccgctcgtgaaaattccgattttttctttcttaaaaagctatcgtccgattaagcgaagccaatttgctaaagagattcataaaattatcgaaggaaaagaaagctcactgaccactcgt	llmg_0978	llmg_0978	GeneID:4797625	llmg0978-llmg0978-MG2333
19	llmg_1016-llmg_1016-MG150207	gtccttaaaatcaaactcattggtaataaataaaattaaaagtggtaaatatttaaaactttatgatgaagaaaaggaacttcttgatgatttaatgattgaagttgaccaagcttttgacatgtctaacatttcaaataagatattgaatgagatgaccgattcttatgactctattatcaataataacacgaatagcgtcatgaaatttttgacatcctattctattattttaaccatccctaccataatttttagtttttatggcatgaatgttcctctaccattaacaaatttaccaaaagtctcttgggaaatcatttgtttgctggccc	llmg_1016	llmg_1016	GeneID:4797438	llmg1016-llmg1016-MG150207
19	llmg_1059-rsmC-mg8268	gtaagagattacaaaataggtggaatttctaaaaattttttgaagataaaaaagggcttttatgttaaaattaaatcaatggttaaaacaaatatgtattatgaagataatcaagatctttcgcatgacttccaaacactaacagttgatttattaggactgtcaatgcgttttaaaactgatcgtggtgtcttttcaaaaaatggaattgattatggttcacgtgttttattagagaactatcagcccgaaggcgcaaaaacgcttttagatgttggctgtggctatggaaca	llmg_1059	rsmC	GeneID:4797903	llmg1059-rsmC-mg8268
19	llmg_1458-llmg_1458-MG1472	cttgcaccttttgaccccaataaaacttctgcattagctaatgcagctccatcgacgcaacattggctaggtacaaccaatgttggtcaagatatcttctcgcaaatcattattggtaccagaggtgtgatggtagttagtttatcaactggtctgattgcgacagtattggcagcagtcattggtgtatcagcgggtttcttgtcaggttggggcgatgaaatcttatcaatgttaacaaatattttcttggttattccgggacttccactgattatcatcattatgggaacaatgacaaatgcagggttggcagcgattgttttggtcatatcttttactggttgggcttggggtgcaagagtcttacgctcacaaaccatgtctttaagaacaaga…	llmg_1458	llmg_1458	GeneID:4799139	llmg1458-llmg1458-MG1472
19	llmg_1835-rliC-MG42	ttgttagaaacgaagactatgacaaaaatcactttaaaagaaattgcgacaatggctgatgtatcagtgatgacggtctctaatgttatccgtgggaaagattcacgcgtttcggctgagacaaaagctaaaattcaagctttagtgaaaaagtataattatgttcccaaccaaaatgcagccaatttacgttcaggaaaatcgaaattaatcggtgtcttattttataataagtctcaaaacatagattttaccgacccttttatttcttcagttttaactggaattgaacgaagagcgaaggaggagggttattttacaatggttcataccgtccaaaatgcaaagggaattaagcagcttcaaagaaactgggctttcgctggttttattgtggtc…	llmg_1835	rliC	GeneID:4797007	llmg1835-rliC-MG42
19	llmg_2445-llmg_2445-MG281	acgctttgctttagtacagtggggggctcaatgacaatctactacaataaatatatgggagcaggaatcacaggactacttttggtgattagctcagtcatggtcttcttggttggactttatgcaggacatttgtccgatgttcagggacgaagacctgtgatgattttctcaactgccatcactggatttggtggagctttagcaacatttgcaaactcgcccttttatttcaatccttgggtaacttttttaggttttctcattattaattttggttttggcttctttaataccgcaagtcaagcgatgattgtagatttaacaacgagcgcaaatcggcgagtcgtttatagtattcaatactggattatcaactttgcaatcatgattggttca…	llmg_2445	llmg_2445	GeneID:4798080	llmg2445-llmg2445-MG281
19	llmg_pseudo09-dppP-MG114	ccagcaggtatggctaaaacaaatactggtgaagacttcgctaaatatgctgaacaaccttacaaatacgatgtctcggcagctaaagccgcttgggaaaaaggtttgaaagaaattggggaaactaagcttactttgactttgaccactgacgatacagcagcggctaaagactcagcaacattccttaagcaagcatgggaagaaaaacttccaggtttgacacttaacatcaagtcagtaccatttaaacaacgtttgaatgactcaacgactgggaacttcgatatggttatctcactttggggtggtgactatgctgaaccatcaacattccttgatttgttcacatcaacttcaccaaacaataatggtaaaatcaataatgttacttatgat…		MG114	NA	llmgpseudo09-dppP-MG114	llmg_pseudo09
20	llmg_0659-hsdM-MG1401	aactatgggcttctgcggatatcttacgtgggaagatggatgcaagtgagtacaaaaactacttactgggattaattttctataagtacttgtctgatgcgcagcttagagaagtttatgaacaagaaaatggaaaaacagataccttcccagaacgttccactcagtatgcaggattcatggagtggtacgaagaagacaaagacgatttaatcgaaaatatccaacccaaacaaggttactttatccaacccgatcaattgttttatcactaccgcatcaaagcagacaactatgaatttaatttgaccgacttacaagcaggttttaatgagttggaacgtcaaggagaagaattcagtggattgtttgcggatattgatttaaactccacaaaat…	llmg_0659	hsdM	GeneID:4796743	llmg0659-hsdM-MG1401
20	llmg_0687-llmg_0687-MG150061	atggaaattcaaacaaattttcaaattatatctgatgaagaactttcagaaatagttgggggtggttatcctaataatcaaagtatgaatgatgttcttcattggcttaatggtcataatgatgggaatcctaaacaattacctaaatggatgtgtggatt	llmg_0687	llmg_0687	GeneID:4796952	llmg0687-llmg0687-MG150061
20	llmg_0979-llmg_0979-mg8718	tttagtcctctatttgctctaggtttattccttactagtttattcaaaggaagtttaaattcaagcttaactcaagactatgaaagtactattaatatcgttgaagataaacggatctgggtaaaatataccattcaaaatatcggaagtattcttcaccaatttttgttaatgcttttaggttcacttatcatcatgaaaaatggcttatctatcaagactttgttcgttattacttcaactcccattcctactgctcgaagtattgaactaatgaaatcatggaatcttattgctacatcattgattatcttaattatcatcgcttatcttatttatccaaaaatagttccacttcttaa	llmg_0979	llmg_0979	GeneID:4796739	llmg0979-llmg0979-mg8718
20	llmg_0987-purM-MG2288	tgtctgagaatgcgtatgcaaaatctggggtagatgtagaagcaggatatgaggtggtttctcgtattaagaagcacgttgctaaaaccgaacgtttaggggtgcttggggcactgggtggttttggtggaagttttgacttatctgtgcttgatgtcaaagaacctgtattgatttcagggacagatggtgtagggaccaagttgatgctggccattcgagcagacaagcatgatacgattgggattgattgcgtagccatgtgtgtcaatgacattattgctgctggggctgagccgttgtattttttggattatattgcgacagggaaaaatattcctgaaaaattggagcaagttgtggctggagtggccgaaggttgcttgcaagcaggagcag…	llmg_0987	purM	GeneID:4797128	llmg0987-purM-MG2288
20	llmg_0999-purE-MG1628	gttcaagttcagattgggccacaatgaaagaaacagcgaagattttagatgattttgggttagcttatgagaaaaaagttgtctcagctcatcggacaccggctttaatggctgaattttccaatcaggcccatgaacaaggctataaggttatcattgctggcgctggtggagccgcacacttaccaggaatggttgctgctcagacgcttgttccagtgattggtgtgccaatcaaatcacgggctttatccggtcttgactctctttattcaattgttcaaatgccagcaggcgttcctgtagcgacaatggcaattggagaggctggggcaaaaaatgcggcattatttgccttgcaacttttggcaaataatgatgatgatttatacaataaat…	llmg_0999	purE	GeneID:4796643	llmg0999-purE-MG1628
20	llmg_1340-clpX-MG542	ggaaagagtcaagatgatgtaaaaaagatgattgccggttcagatgtttatatctgtaacgaatgtatcgaactttcaactcgtatcttggaagaagaattaaaagaagaacaagattcagagatgcttgaagttaagacgccaaaagaaatgtttgaccatttgaatgaatacgttattggtcaagaaaaggccaaacgtgcgcttgcagttgcggtttataatcattataaaagaattaattttacagcaagtaaaattgctgaagatattgagcttcaaaaatcaaatatcttactcattggcccaacaggttcaggaaagactttccttgcacagactttagcaaaatcactcaatgttccttttgccattgctgatgcgacaagtttgactgaa…	llmg_1340	clpX	GeneID:4797578	llmg1340-clpX-MG542
20	llmg_1399-orf10-MG69	tggcttacaatcacaaatgcgaactctggttcacataactacacaatcaattcttatgagcaaaacagcttgttaggaaaaggttggaagtatggtaaagttgcttggaaaacaatgggcgcaagtgatataaataatggtggtaactctggcggaaacaacaacggagggaatgtaaaaccaccaagaccctatgatgatattccaggctctccttttaaggtagatgatcttatatcacctaatgctcctcataaagacacgataaataaactggcagctacggctagaacaggtgtagcgcctgtatcttcacaagatattgctaaaacaacaggaatcttttcatacgaaggaatcccaaacgtagcaggttataacggaaactttaatgtttat…	llmg_1399	llmg_1399	GeneID:4797960	llmg1399-orf10-MG69
20	llmg_1620-llmg_1620-MG2608	tggatgagatgtcatggaagacggccttaccaacggttacgaaaacttcttctgaaaaaatcacagaaaatccgaaagtttccgtcattattgctaattataataacggcccttatcttgaacgaatgatgaactcactcgttcatcagactttgggaattgaaaatattcaagttttattcgtggacgaccgctcaactgacaactctttggagctgataaaaccttattttcagtcttatccgaatatcgagatttatctcttagataaaaatactggtggtgcgcatggaccgcgcaatgtcggtctgcttcatgcgcggggggattatcttgtgattttggacgctgatgattggtatgcagctgacggacttgaaaacttatatcggctactcg…	llmg_1620	llmg_1620	GeneID:4798687	llmg1620-llmg1620-MG2608
20	llmg_2094-ps448-mg7504	ggtcaaaacttacaaaccgaatgattttaacagaaaatgtaagattggagttactaaaacagtaactactccaactggaggcaagattgaaaaaattgacccagcaactgttttaaatgttcgatttgctgctaaaaccagaactcttgcgcttcagtttcaggtaatcggaacgactacagccgatacatttgatattgcaattagacataataagctggttacaaagaaaatgtgtgttcaaattgatgatgttctttataacatctacaatatttcttctgatgaatctgcaaagcttattaaatttgatattttgactcttcaagcgaagaagaaagga	llmg_2094	ps448	GeneID:4796993	llmg2094-ps448-mg7504
20	llmg_2265-ps504-MG2095	ttagttagagctgattcaggtagatattatgatgactttcgtattaataactatgtaggtatcggatggaatgaaatatcattgcaagatataagaggaacaaataatgactcttcaaaattaaaacttatcttaaaagataagttgcctgaagcaaatgaaaaaggatactctgagcaaaaatgcggtattactgcaggacaattaatgcggttttgtaataatataaaactaaatgatattgttatagttccctcagcaggttctagtgagttcttagtaggaaaagtcattggagagatttttgaaatttctgacgaacaaacaaaaaaagatgtatcttttggtctcgagtacgaaaaatcagaatttagaaaacgatggcctattgaatgggta…	llmg_2265	ps504	GeneID:4797301	llmg2265-ps504-MG2095
20	llmg_2266-ps503-mg6997	ctgattgggttaagcaagcgtttaaagagaattatctttcttggtatgatgatagattaaaaatccttttaaccggtataaatccaacagctaaaagaaatattaaattgggaataatgaacggtattttgagcgttggacaaggctttggtggaacttatgcaatgggggatataggagatgtt	llmg_2266	ps503	GeneID:4797156	llmg2266-ps503-mg6997
20	llmg_2271-ecsA-MG2101	gtggatatttgggacaccctgtcttaaaagaacttaattttgaaattaaagaaggagagctcgttggacttattggtttaaatggcgcaggaaaatcaacaacgattcaagaaattattggactattaactccatattctggacagattgaattggatggcttgactttacagcaagatttagaaggttaccgcagaaaaattggtttcattccagaaacaccaagtttgtatgaagagttgactttgcgtgaacatattgaggtgacagccttggcttatgggatttctgttgaccttgccttcaaacgagcagagaagttgcttgaaacctttcgtttgagcgataagttggattggttcccagtgaatttttcaaaaggaatgaagcaaaaagtca…	llmg_2271	ecsA	GeneID:4798619	llmg2271-ecsA-MG2101
20	llmg_2324-llmg_2324-mg7355	tcctgaggcccaagaacgtatttcttatggaatgcctgcttggtttaatggaaaaacggtacttatctatgctcagcctcaaaagcatcatttaggaatttatcctagaccaaattttattgaaaatcatttagaagtactcaaacaacaatatgaatgcagcaaaggaacgataaaagttccttatggaattgagcatggtgag	llmg_2324	llmg_2324	GeneID:4798218	llmg2324-llmg2324-mg7355
20	llmg_2352-murM-MG351	cagacgccatcatggagaaatgttaaagatgaatggaagtcagaatttttaggatttacggaaaaaggggagacagaacttttagcttcttgtttagtactgacgcgttctttacctctgggttttaaaatgtgctatattccacgaggcattatcatggattattccgacgatgagcttttaagctttgttgttttgaagttgaaagaatatggtaagaaagaaaaggcgctttttattaaatttgacccgcttattgaagagaattcggagggaaagcgacttattgaaaagttggctctattaggagtggcttatggaggaagaacaaaagaaattcatgaaacaattcaatttcgttttgatgccacaatctatagagacgattatagctacgag…	llmg_2352	murM	GeneID:4798516	llmg2352-murM-MG351
20	llmg_2430-rpsB-MG150165	cggatgacagatgaaagaggaaaaactattttaaaaggagacattaacatgtcagttatttcaatgaaacaacttcttgaagctggtgttcacttcggtcaccaaactcgtcgttggaaccctaaaatgaaaccatacatcttcacagaacgtaatggtatccacgttattgaccttcaaaaaactgtaaaacttgttgacgatgcttacaactatgtaaaaaacgcttcacaagaaggcgcagtagttctttttgttggtactaaaaaacaagctgctgaagcagtaaaagaagaagctctccgcgctggtcaatactacgtaaaccaccgttggttgggtggtatgctcactaactggaatacaatccaaacacgtgtgacacgccttaaagaaatc…	llmg_2430	rpsB	GeneID:4797347	llmg2430-rpsB-MG150165
20	llmg_2454-llmg_2454-mg7560	cagtacaattatttgctcaatcctatctgtaaatttcgtcagaatttctgctgcctcagaatgtttgagcattgctctgctacttttctttttgcagaaatacggtgagcagacagtcagtaaagaagcagatttctggattccacgaaaatttgggttgggtataagtatcaatcctcatacgaaggcaagtaaaagaatgactacttttcttatttgctttcttgtcttcgctg	llmg_2454	llmg_2454	GeneID:4797644	llmg2454-llmg2454-mg7560
20	llmg_pseudo58-llmg_pseudo58-MG1231	gaacagtttgtgggattgcattttcaaaatttttattttttatttttgtaaatatgattggtggaaattattttaatctagtcattagtcctacggcgattatcttacttgcttttctctttcttattttctttttagtcttaatgatgattggtgtttggattatctggcgctcttcaagtttagaccttttaagagaagaatctaaaggggaaaaagaaccaaaatcaaatctattttttgcaatagctgcggtaattcttttggctgctggttattacatagccttaactgtcgataaccctatttcagccctaatgaaattttttattgctgttttacttgtaatctttggaacttaccttttctatatcagtttcactgtgtggtacctgaaat…		MG1231	NA	llmgpseudo58-llmgpseudo58-MG1231	llmg_pseudo58
21	llmg_0980-llmg_0980-MG2336	gctggtttattggttgcttacttggatttcttggttctttttactttcctttctatactttagccggtatttttctaggagtaagtgcagcttggttgccgatgtcaaacacttcagtaaactattatctaaaaaatactaaccagcttatcaaaggaaagaccttaattagtttacttttgtttttagcccttggcttttcttttgtcttcccgccttctctaaaatatcccctgttctttgtcttctatggaatagtttatcttctctccttccaattagttggaaatttggacaattacaaagttgatccaaatgacttagaaaaagcctcctataaatatcttattttatttgctttattttttgtttgcctcattctattacgctcaagtcgat…	llmg_0980	llmg_0980	GeneID:4796996	llmg0980-llmg0980-MG2336
21	llmg_1116-telA-mg5953	aagcagaccaattagatgagcaacaaaaatcagaaattgtaaaaatgcatcaaaatgcctcattggcagctgtagaagtcctttctactgacgaattagaaaaagcaaaagaattatctaaacaattggatgaatcaagtgcccaatctgtcattaattatggagcgagtgctcaagataaaatttcagcattttcacaaagtgtcttaaataaagttcaagcccaagatttaggtgaagttggctcatcactaacagacttgatgttcaatttgcaacaagccaatcccaacgaattggttg	llmg_1116	telA1	GeneID:4797228	llmg1116-telA-mg5953
21	llmg_1408-orf4-MG150101	gaccgataaaaaatatactaaggatgaagtaaaaacaattttaactgaatttctaaaccttactaatgactctattccagagcagaaaggagggcatgattttgaaaacgaacgatggataagtggtaaagagttcattgagaaattcatgattgaatatgtaacaggaattgacaacaagat	llmg_1408	llmg_1408	GeneID:4798889	llmg1408-orf4-MG150101
21	llmg_1660-llmg_1660-MG1210	taaagtcagccgaagtagtttttatactcattatcaagataaatacgatatgattgaagcttatcaacgtcgactctttgaaactatccaatatgtttttgaaaaaaacaatggtgaccttcatgcaaccatgctagaaacctttgaatttttaaaagggaatcaaatctatgctgccctactttcagaaaatagtagtaaagaaatccatcaatttatgctccaaaagctcaaagaacttatccaaagctcttttttcccacaatctaaacatctaaaattagggaaattaggagaaatttatgcaacaacttactatgccaatgccatttttggcacaactcaatcttggattcgtcgcaagcaaaaagaaacc	llmg_1660	llmg_1660	GeneID:4798961	llmg1660-llmg1660-MG1210
21	llmg_1731-copR-MG1420	tttaggagaagcacgagttgatgagatttatgcccagattcctcaagaattagaatggtctttagccacggtaaaaaccttgcttggccgtttagtaaaaaaagaaatgctgagtaccgaaaaagaaggaagaaaatttgtttatcgacctttgatggaagaatgtacagcaattaatttgatggcagatggactgattcaaaaagtctgccaaacaaaacatgtaaatgttttacaagaaatgattgaaaaatctactttaactgcacaagatttggagtttttgcaagaatcgcttaaagccaaagaagcggttgagcaaaagcattgtaattgtctagaaaccagtggtctttgcgcctgcaaacatgaacat	llmg_1731	copR	GeneID:4798331	llmg1731-copR-MG1420
21	llmg_1859-llmg_1859-MG431	acactcatcgcctacgctggaaaaacgggaaatacagcaaaatgtgcaagaaggttagcaattcgtttaaaaaatgtgacccttgttgacttgaatgttgaagaagttagtcccaatgattttgatgcagtcattgttgctagtccagtatatagccataaattcgagcgctcagttcaaatttttctaagaacttatcaaaatatcttagaaaataaacttttcgctgtttttgtaacgatggtagagtatggtacctttaataaagtcattgcaaaagaaattgctggacctttacgtaaaaatgcagtagcgattgcaaattttggtggagaagttaataatttaactccatttggttggcatgataaaatcgtt	llmg_1859	llmg_1859	GeneID:4796791	llmg1859-llmg1859-MG431
21	llmg_1992-recQ-MG814	attcatctgtgatttttccctctcttttacgtataatatagaaagaatgaatttagaaataaaactaaaagaaatattcggttatgattatttccgaaatggtcaaaaacaaattattgaacaagtcttagcaggacaagctactcttggcattttgcctactggagctggaaaatcaatttgttatcaactaccagccgttatccaatctgggctcacactggtaatctcaccacttatcagtctaatgaaagatcaggttgaccaacttaatatcgctggaatcccagcaacttttatcaactctactcttgaagaaggtgaatcttatcaaagaatgcgacaagtggaaaatggtgaaattaagcttctttttgttgcgcccgaacgtttttcatt…	llmg_1992	recQ	GeneID:4797653	llmg1992-recQ-MG814
21	llmg_2036-llmg_2036-MG1738	tggattgaccttgctccacaatattcaagaacaatctaaagagtcttcaatttcgaatactgcaggtagtcagcaaaattcgattgaaaataaaaaagaaataaaaaaagttggactaaaaataaatactaaagaggttaaaaaaggtaattttttgactttatcaggactgtggaaaaatcgtcaaagcaaaagtatcgttgtttcaggtccatcagcaactttcggtgatattcagtatgaacttgtcttagaaggggtaactccagaaaacgaactcccttatctaaaactaattggtgaaggaaaagattctgggaaattcttaggggtctatccgcaaggaagtgctattcctgtcaggttggctaatggtagaattgactatgctgggcagta…	llmg_2036	llmg_2036	GeneID:4799132	llmg2036-llmg2036-MG1738
21	llmg_2085-ps458-MG150367	agactcaagaaactaccgacattattatcggtgaaaacattgttgccaatcttagttttactgcttatgaaacaggagctttagaagcacagctaacaattaataaccctcaagattttcataattcagaagaagcaaaaagcgagctgaatgaattaatttcagaagcaatcgatg	llmg_2085	ps458	GeneID:4798345	llmg2085-ps458-MG150367
21	llmg_2209-llmg_2209-MG1372	aatcgtggaaaattggcgatatcgaaataaaaaataaaattgtactggcaccaatggctggaattacaaataaagcttttctgactactgccaaagaattcggagctggacttgttgtaaccgagatgatttctgataaaggaatcgaacatcgcaacaagaaaactttggaaatgatggattttgaaggcgttccacatccgctatcgatgcaaatttttggtggtgaagtggatactttagttgaagctgctaaatttgttgaagcaaatacagttgctgatattattgatatcaacatgggctgcccagtacctaaagtaacaaaaaatgaagcaggttctcgacttttgcttgaccctgataaagtttacgatgtggttagcgcagtcagtaaag…	llmg_2209	llmg_2209	GeneID:4798097	llmg2209-llmg2209-MG1372
21	llmg_2275-llmg_2275-mg6985	aattgcctacctttttcaagtcctaaatcttactctaattgggttagaagttattaccattattctcctttttattagtttttgggaaagtacaaagggaaggtatcgacgaattattggcatgaatatcattaatattttctttattcttgtcttatatttttcacaacatgtctttacttatattcaacatcacgatgtcgaaaaggtttcagtaatcatcgttggtttcgtgttg	llmg_2275	llmg_2275	GeneID:4796579	llmg2275-llmg2275-mg6985
21	llmg_2386-llmg_2386-mg6816	aaattcgcccttcctgcgattattgaaaatttcttgcaaatgttagttggtgtgagtgatacaatgattgttgctcaccttagtctttctgctgtggccgcagtttctcttgcgaataatttaattacggtatatcaggcaatatttatcgccctaggaacaattatttcaagtttatttgccaaggtacttattgaaaaaaaggcaaaagaaaaatcaaaagaattaatcaattctgcaactaaactcaccgttttaatcggtttagtttttggtctattttccctttttgctgctcaaccgattctttatttgttgggggctcgtcagcaagttttagaactttcaatcatttatctgagtttagtgggtggtttgattgttcttttagctttaatg…	llmg_2386	llmg_2386	GeneID:4796805	llmg2386-llmg2386-mg6816
21	llmg_2458-llmg_2458-MG300	tggtcaatgtctatcactctgtcaatgataaatcgactgttgaagcagtctatgctcaagtggccacggaaattttacaaattgctgacaatgctgacagccttgtcagtgaaaataatctgtcagtaaaagttgctatccaagaatacttatcagccattgataatcctaaattatcaagagaacaagctgaaaaattactgacagaacttaaaactttagtcgaagcttttcatttaccgagcgaagctcaaatgaaaaaagctttcaaaaaagttaaaaagttaaaaattccagcgacaagtcaatgggatttacgtgatgtcacttactttgcttggaatgaagtttcaagcggccgaaaatatcttttgaccgctgacgggcgtggtttctatg…	llmg_2458	llmg_2458	GeneID:4797661	llmg2458-llmg2458-MG300
22	llmg_0063-llmg_0063-MG150242	caatttttaggtattattaactcagagttcaaagactacaatcgacgaaaattcttgcaagatttgatggcagggattaccgtagcagccgttgctctccccttagcccttgcttttggtgtatccagtggaacaacggcagcagccggactaatcacagcgattgtcgcgggc	llmg_0063	llmg_0063	GeneID:4798957	llmg0063-llmg0063-MG150242	NA
22	llmg_0085-llmg_0085-MG1184	ttccttggacgtatgcttttcaaaggtgaagaatctttgaaggctgtcaatgtcctttcagggggagaaaaagttcgtgtgatgctctctaaaatgatgcttcaacgtgctaatgtgcttgttcttgatgacccaaccaatcacttggacttggaatcaatttctgcgcttaatgacggtttgaaatcatttaaaggttcaatcctctttgcttcacatgaccatgaatttattaataccattgccaaccacatcgttg	llmg_0085	llmg_0085	GeneID:4798289	llmg0085-llmg0085-MG1184	NA
22	llmg_0090-llmg_0090-MG1270	agatttgtctggtcttccttttttggattggagcaatgtttttacctgctacaatcaatcaaataaaattcggtactaattttgatttagcaaaaagtcgcgaaaattattttttctatctttgggtgcaaaaaccagtgacgagtaccctcctaattttattacttctttggataatcttgtcttgtttacgaaaatggaaaattactccctttctctcttttagctttatgcttctttatatttatgacttgtttttagaagtcgttctaggaagaatatttgttggtgtttccttaaaattggccctatcgccagaaacttttataggactttggcgtacactaggttta	llmg_0090	llmg_0090	GeneID:4797318	llmg0090-llmg0090-MG1270	NA
22	llmg_0344-cbiO-MG692	agcaaggtcgcctattggtcagagaaaaccgaaagcaagagccttttgaatcatcgtcctcaagacctgtcaggtggacaaaaacaaagagtttctttggcgggagttttaattgatgaatcaccaattttactgtttgatgagcctttagccaatttggatccacaaacttgtggagaaacaatagctttaattaaaaatattcatgaagaaaataatgtgacgacaattatcattgaacatcgaattgaggaagttctatcactaggaatcgataaaattgtggttgtcaatgagggtgaaattgttgcgattggtagccctgatgagttattgaaaacagaagttttcagagaaaattctttacgtgaaccactttatttatcagcattaaaggct…	llmg_0344	cbiO	GeneID:4798558	llmg0344-cbiO-MG692
22	llmg_0598-ps205-MG150050	gtgtttatgaaaaagttttatttttttgaatatgactattatatgcttcttttctttactttatctgaaataaataagataagtgaacagttagataaacttcgccaaaaaattattctagaaactgcttcttctcaactgaaagagcaagaaaaggacaacgataaaatttatttcc	llmg_0598	ps205	GeneID:4798045	llmg0598-ps205-MG150050
22	llmg_0727-ptnD-mg6568	tgttggtggttcaatcatcgctccactcttcttcttcatcgtgtggaatgcaatccgtatcgctttcttgtggtacactcaagaatttggttataaatcaggttctgcaatcactaaagaccttggtggaggacttctccaaactgttactaaaggtgcatctatccttggtatgttcgtccttggtgtattgattcaacgttgggtaacaaccaacttcaacggtgctaacgctgttgtttcaaaaattcctttacaaaaaggtgcttacgtagaattccctaaaggttctgtatctggtacacaacttcatgagattcttggtcaagtaggtaacaaactttctcttgatcctacaaaagtaacttatcttcaagataacttgaatcaattgattcc…	llmg_0727	ptnD	GeneID:4796916	llmg0727-ptnD-mg6568
22	llmg_0814-ps323-MG150283	cagttgaaagtttactaaaaacaatttcagaaggaatgacagttaatgtaaaagattgctatggaaatatgattatccgttttaaatttggagatgatatcgaagtattttctgcaagtttccttttccataaaatcaaaaaaactgaaattaaaaatcaattcgatttaaatatttatttggaggacacgaaaaat	llmg_0814	ps323	GeneID:4797954	llmg0814-ps323-MG150283
22	llmg_0984-llmg_0984-MG150075	actcaacaactaaattctttgggaaagtctgccctcttaatactaagtaatacgattattgttcttccattcatgatttttattcaaattgccaaaggaac	llmg_0984	llmg_0984	GeneID:4797099	llmg0984-llmg0984-MG150075
22	llmg_1169-aguA-MG150308		llmg_1169	aguA		llmg1169-aguA-MG150308
22	llmg_1310-llmg_1310-mg7723	actttttacatcagggagacctgattggaatgcaaaattcacttgcaaaagcattaaaaaatgataataatgaaatgttggcggaccttgccgaatatctgcaaatgatgggttttattgatgaaagtcaaaaaatttatgaccaaatcatgtctgaacacccagagtcaacggattatctgattaatttagcagagatagctgaagataatggtaatttagatgaagctctgaactatctttatcaaattccagtagacgatgaaaactatattgctgcactcgttaaaattgctgatttatatcagtatgaaggtgattttgaaacagcaatttcaaaattagaagaggcacgagaattatcagattctccgcttatcacctttgctttggctgaat…	llmg_1310	llmg_1310	GeneID:4796609	llmg1310-llmg1310-mg7723
22	llmg_1726-llmg_1726-MG1950	atgtcgaacacctgaccggtatattaaaaacttccgaccataaaatttggttaaaaaataaatttccaactctaaaaaattcaatgatgaccgtaattattgaatctgatgaacatctgggtgatatttctacttacagtctggaagaaaatcgcgaagttttttcctttgcttttgactgttgggatgagatgattcagtctggagattatcaatcagttttgatgtttaaaaatttcggacctcattctggtggaactttgcgccatcctcatttacaggttgttggcttggaagaaactgacggttatgcgcaaattgcaaaagaaaatttagaaggcgttgaaatcaagaaaaatagcatgacagttacattatctactcggccaattatgggtt…	llmg_1726	llmg_1726	GeneID:4797445	llmg1726-llmg1726-MG1950
22	llmg_1849-metE2-MG313	ttgaaaagtattttaccagaaggagttgaacctaaagttacgattccatcgccatcattaattccgaatcgtgatggtcgttcagaccgctggcctgagttttatggaagttgggaagagtttttagatgatttggctcaagcttatcatgaaactttgcttcatttttataagctgggggctcgttatattcaattagatgatacaacttgggcttatcttattgcacgcttgctagatgatcctgaaaatcatgaaaaatatgtcaaaatgtgtgaagatattgtttatgttgtcaacaaacttttacaaggcttaccggaagatttgagagtttcgactcatatttgccgtggaaacttcaaatcaacttatctttttgaaggttcctatgagcct…	llmg_1849	metE2	GeneID:4798175	llmg1849-metE2-MG313
22	llmg_2042-cysE-mg6158	ccgctcgaacggcattagaagtgttgttgacctatccgggagtaaaagcacttgcggctcaccgaatttcacattttctttggcgccataatttgaaacttttagcccggatgcattcccaattttggcgcttttggacgcaaattgaaattcatccaggagctgaaattgct	llmg_2042	cysE	GeneID:4797797	llmg2042-cysE-mg6158
22	llmg_2183-llmg_2183-MG1285	gccagaaggtcagcaagaacaaattgaccttaaagtttttcaaaaatttgcagctgatgaagaaaatttaagtcgggattcaattgctcattttacagccagtgcttttgttcttaatgaagcccatgataagattttagggatttatcataaaatttatcaaagctggggttgggtaggtggccatgctgatggcaattctgacttattagctgtggcagaaaaagaggttcaagaagaaacgggacttcaagaatttagaaaactttcagaaaaaccgatttcgattgaagccttgcctgtttttggtcacattcaccgtaagtatgattatgtcagcgctcatattcatctaaatgtcacttttttatttgaagcaaaggaacatagttcacttca…	llmg_2183	llmg_2183	GeneID:4797454	llmg2183-llmg2183-MG1285
22	llmg_2205-llmg_2205-MG1377	acggctatattgccaccaaagaagaaagtctccaatggctttttgatgttgagggtgagggagataacggctatgatgctttttatagtggtattgatacaatcattatggggaaaaagacttatgattggttagaaaaagagcaagccggtcagtggccttatactgacaaaacttcttatattttaactcatcaagaaatctccgctactgacaatatcatttttattgacaaagaaaaactgacagagctgtcagtaaattttgcggataatgacaaaaacatctgggttgttggcggcggggaggtcatcaaactttttcttgaaaatcattgggtcgatgaattacaagttaccattgccccagttttactaggagatggagtcccactttttc…	llmg_2205	llmg_2205	GeneID:4796618	llmg2205-llmg2205-MG1377
22	llmg_2523-recG-MG857	tgataaagtggaggttggaaaagaaattgctgtttatggaaaatgggaacagacaaagcaacaactgatgggaatgaaagttgtggctcaggtggacgatggattagaacctgtttatcatttgacagcgggtatgaaacaaagtcaattggtcaaagtgattcatcaagtttttgaatcagggcttctgtcagaattacctgagaacttaccagaatttttgatagaaaaatatcgtctgatgaaccggcaagaagccgttttggccatgcattttcctgaagatatggcggctcataaacaggcattgcgacgtgtaaaatttgaagaattattcatgtttcagttgaaattgcaggcactgaaaaataaagaaaaatcaggacgagcaggtttaca…	llmg_2523	recG	GeneID:4798184	llmg2523-recG-MG857
23	llmg_0312-phnD-MG1139	gtaattgccctatcactacttgcggcttgtggaaatagcagttctgcttcaaaatcagatagtaaaaccatttcggatttgaagatttcatttattccctcaaaaaatccagatgatatcaccacagtgactaaaccaatcgctaatattttgaagtctgagttgaaaaaacaaggctataccgttaaaaaaattgatacaagcgttggaacaaactatcaagcggttggtgaaggacttgatgcaggttcagttgatgtcggatatggaatgtcagccacaacctatgcgatgtatcaagatggttcaactccacttttgatggcaacacgtaaaggactttcaaatgatgcctcaacctcagcaaaatattggaatgaacacaaaccaacaacaaag…	llmg_0312	phnD	GeneID:4797365	llmg0312-phnD-MG1139
23	llmg_0392-ldhB-mg5785	tgattggaacaggatttgtcggaacaagtattgcttattcaatgattaatcaagggcttgtcaacgagttagttttgatagatgtcaatcaagataaagctgagggtgaggctttagatttattggatggcatatcttgggctcaagaaaatgttattgtaagagctggaaattacaaggattgtgaaaatgcagatattgtcgtgattacagctggtgtgaaccaaaaacccggacaatcacgtttagatttggtcaatacaaatgctaaaattatgcgctcaatcgttactcaagttatggattcaggttttgatggtatttttgtaattgcttctaatcctgtggatatccttacctatgtcgcttgggaaacttctggtcttgaccaatctagaa…	llmg_0392	ldhB	GeneID:4797254	llmg0392-ldhB-mg5785
23	llmg_0985-llmg_0985-MG2286	ttacaaccccaatgctcaatctggagctcataattacacgggaaatttatatgaagaaaataacttaattaatattggttggaaatataaagcagtcgcttggaatgctgtcagtttgtcagtaaatccttcaaaaaattctttgcaggaaattgctgatgcactgaacacagcaagttcaaacattgtgaatgaaagtgggggaatatttaacaaggtgaatgttagcgctacggctaacgtgcttgttgtcgattttactttttctcgaaatcatggttcactca	llmg_0985	llmg_0985	GeneID:4796790	llmg0985-llmg0985-MG2286
23	llmg_1101-llmg_1101-MG1872	tccaaaaacttctgcggcaacttatcagtcgggaattgaggacaatattcaacttttaggagtgaatgttacactccttgagcaagaggcccagcaattagcaaatcaaaccaatgcaggtgtttttgtggtgactactgacagttcaacatcagcaagtcaaatggcaaaaacctttctggctgacaaagtaggagctaaaaataatggtgtcgttcttgtcattaacatgaacctgcgtaaagtctacatttgggccacaggaaaccttaagtattatctgccttctagccgaattgaaaagactttagatattgtccaacccgaattgtcatctgataattactatcaggctgtctctggattttttgaccaagtatccaaatattatcaagcagg…	llmg_1101	llmg_1101	GeneID:4797579	llmg1101-llmg1101-MG1872
23	llmg_1102-llmg_1102-MG1871	cgaaagccaagttcttacacataaatgtccaaattgtggggggccactactatttgaacctaaaaatcaaaaattccattgtgaatattgtggctcaacctttactgaacaagaagtttctgactttgaagccaaacaagaggcggcaaaagttactgatgaccccacaccattcccaacggagcacgataaaactaatcaaaccgatgatttttctactgacgaaactgtcagtaactctgaaagtactgatgagactgctgatgaagaaattggactctttttatgtccttcttgcggtgccgaaatcgttactgacgctacaactgcttcaacttggtgctattattgccataatcctgttgttctgaacgaacgtttatcaggtaaattccttcc…	llmg_1102	llmg_1102	GeneID:4798621	llmg1102-llmg1102-MG1871
23	llmg_1115-llmg_1115-mg5954	aagtggttgagtcagtaaacagttgcttagacgctagtaagcatactttcacatatattgttcaaatcacacaagaacttactaaacaaattgagtttctttataaagacttgccaaatatggtcaaattgtcagagatatttattgagatgaagaaacaatcagtaagaaccgaagatattaatcgtgatttagatgagactctattattgataaaaacattgtctaattcgatttctaaaaattaccacgaaatactgatggatgat	llmg_1115	llmg_1115	GeneID:4798613	llmg1115-llmg1115-mg5954
23	llmg_1148-llmg_1148-MG1969	cagtagatttagaccttccaatgagttggtatgaacaatatgctccaaatggtttgacaacaaacttcactgcaggtattgaaaatgcttcaggaattagttgggatatctttgcaaatactaaagacgctaacaaaaatgtagtatttgccgacatcgtagctccagctactccagttctcagcaatgctaaaatatcatctgttactgtaaaagcagaagctggttcaacagtaactgtttattatgcatcaggtgctaaaattggtagtgctaaagttccaggaactgctgatggtaaaacacaagcttctgtaaatgttgatttcacagcgcaaaaagctaattcaaaaatctcagcaaaagcaacagatgctagcggaaatacatcagcagcag…	llmg_1148	llmg_1148	GeneID:4797770	llmg1148-llmg1148-MG1969
23	llmg_1228-llmg_1228-MG150311	cagtaataatgaggttgtttcagctggtaaagatatggaatcaataaaaaaaggcaaaattagaatctatttttattttacaaataactcaactaaaatcaccgaattgacaaacaaaaatatcattaacaaaaatgactttaaaaactttattacatttttaaaaaataatcatgtaaaagttaatttaggaag	llmg_1228	llmg_1228	GeneID:4798267	llmg1228-llmg1228-MG150311
23	llmg_1230-llmg_1230-mg7637	tatggcgttttatcaattatttgtatataattgtattatgaatgataaattacctttaaaagtgtataattccttctttaaaacgttgctcatttctttgattctgatagctatttctgttttttgtttggctactttattttctgaaataaatgttacgataatcataattggtctcttactattatttttgggactttttattttattcatcggagtaaaaaatagaaaaaatccagtaattacagtattggatgagggtttatcctctcaaacgctcaaaaagtatggaataattccttggtatgaaataaaaaatttacgatatgaaattgtacatgctggacgttcaaagcagtattatctctacgttgatgtttttcatccagaaaactatca…	llmg_1230	llmg_1230	GeneID:4798188	llmg1230-llmg1230-mg7637
23	llmg_1328-potA-MG1062	gatactgatacaactgtccttaaagatatttcatttgaacttgaagaaggaaaattctacacgcttttaggcgcctcaggttcgggaaaatcaacaatcttaaatattattgccggacttcttgacgcaactgatggtgatgttattcttgatgataaaagaattaacgacctaccagctaataagcgcaatgtacacactatctttcaatcatatgccctttttccaaatatgaacgtttttgataacgtcgcttttgctcttaaaatcaaaggagtagataaaaaggaaattgctaagcgtgtctcagaaagtctaaaacttgtccgcttagatggctttgaaaagcgttcaattacgaaattatcaggcggtcaaaaacaaagggttgctattgca…	llmg_1328	potA	GeneID:4796757	llmg1328-potA-MG1062
23	llmg_1362-orf44-MG150095	tctctggataaaaaaaggagatgaagttatcgttaaaacacctgaagagttttctcgtgtaaaagtgacaaaagtaatttcgtcaaaaaatgatgtcatcaaatggaaaggtggtcaactccaagttaaacaagaaattttgaccacagtgtcacaagaaattgacaggaagtttatagctaa	llmg_1362	llmg_1362	GeneID:4797847	llmg1362-orf44-MG150095
23	llmg_1418-hemN-mg7089	aaggttttgatgacagggcaacctgttgatgcttatattgaggcaatcattgaagaattccaaagtcttaaaataaaaaaattgaaaacggtctatatcggtggaggaacaccgagtgttttgtcagctcaacagctcgagcgtttgttaactgctatagctgaccaattggatttagattttttagaagaatttactgtggaggcaaatccgggagatttatcagacgatgtgattaaagttttagctcattctgctgtcaatcgaatttcgcttggtgttcaaacttttaataatactttattaaaaaaaattgggcgaactcataatgaagctcaagtctatgattcaatcgaacgcttgaaaagagctggttttgaaaatatcaccatcgattta…	llmg_1418	hemN	GeneID:4796787	llmg1418-hemN-mg7089
23	llmg_1553-llmg_1553-mg6592	caggagatgtttatctttggcccaatttatcgggtggagagacaattgatttgtttttgaaactgcatggacaaattaacaaagagaagcgggatgaactgataaaaaaatttgatttgaatccaaagaaaaaagtccgctcttattccaaaggaaatcgccaaaaaattgcgcttattgcagctttagcaacggaggctgaactttatatttttgatgagccaaccagtgggttagacccattgatggaggccatttttcaaaaagaagtggaaaaattaaaaatagcgggaaaagcaatcattttgtccagtcacatcttatcagaggttgaaaagttagctgatagagttgcggttattcgaaagggtgaaatcgttgagacgggttctcttgaag…	llmg_1553	llmg_1553	GeneID:4799026	llmg1553-llmg1553-mg6592
23	llmg_1787-fabH-mg5929	atttgcggagtggtggccggtggggtggaagtttactttcttttttggtacgctgatattctccggccttttgcctctgtttcatacgagggttcaaacttgagtatggaagggcgagcaatttttgattttgctgtacgcgatgttccaaagaacattcaagcaacattagaaaaatctgaccttgctgctgaagaaatagattattatctccttcatcaagcaaattcaagaattcttgataaaatggctaaaaagttaggcgtgacaagggataagttcctccaaaatatgcaagaatatggcaatacatcggcagcaagtatccctatattgttgtcagaatctgtaaaaaatggtatatttagtttggacggtcaaacaaaagtcgtcttgaca…	llmg_1787	fabH	GeneID:4798894	llmg1787-fabH-mg5929
23	llmg_1807-llmg_1807-MG440	gctcaaatggcttcaacatggaaaaattttcaatcatattctgtgattgttgtagagtcacaagatcaaaaagatgcgatttatgaatttcaaccacaaaaatcaattaaaaattgtgcggcttatttagttttcgttggagatttaaatcgtgcccaaaaagcagtcgaattacatcaggggaattttcaacctcaaggaattgaaagtttattgattacttcagttgatgcggcaactgctgggcaaaatgcactgttggctgcggagtctttaggatacaacggggtcatggttggtttaattcgggaccaatcctcagaaatttctaaagttttaggcttgcctgattatacttatcctatttttgggattgctcttggaaaagccgcacgtttg…	llmg_1807	llmg_1807	GeneID:4797997	llmg1807-llmg1807-MG440
23	llmg_2226-llmg_2226-MG137	atgtataaatttggagcattaggggctcaaactaatgctttcacaagtttttcgcgtacttcatatctcttttctactctagaaaattctgacgaatgtaccgaacttttacttgattttgttcaaaaaccttattttactaaggaaaatgttgaaaaagaacaaggaattatccaacaagaaattcaaatgtatcaagatgacagtgattggcgtctttttgcaggacttttggaaaaaatgtatcctgattcaccactagcagctgatattgctggaacgccagcaacgattaatgcgattacggctgatgacttgtataaaaattatgaagttttttatcatcctaaaaacatgaatttgtttttgactggtccctttgatattgaaatgatggct…	llmg_2226	llmg_2226	GeneID:4798338	llmg2226-llmg2226-MG137
23	llmg_2309-arcC2-MG2011		llmg_2309	arcC2		llmg2309-arcC2-MG2011
23	llmg_2441-llmg_2441-MG150133	aagaacttaaagaacaatcaaccaaaccagagcttttggcaatgcttaaaaatgtattggaaaatagttcaatggctaaaggagatggatgggctgct	llmg_2441	llmg_2441	GeneID:4798776	llmg2441-llmg2441-MG150133
23	llmg_pseudo72-llmg_pseudo72-MG150001	gaaatgattgagcaagtcatgcttgaaatacgtcaagaacacactaatgcagggtatcgtccaatggttgagctattaaaacaacgtggaatttatgttaatcacaagaaagttcagcgcttgatgaaaaaacttgggcttcgtgtgactactttttggcataaatctcgtaaatataactcttacaaaggtaaagttgggactgtggctaagaacaagctccacagacgatttaacacttctataccacatcagaagataacgacagacaccactgagttcaaatattacgataaaggggttcaaaagaagctttatctcaacccctatcttgaccttttcaacaacgaagtgattagctatgaaatctctaaacaaccaacctatcaagctattgcg…		MG150001	NA	llmgpseudo72-llmgpseudo72-MG150001	llmg_pseudo72
24	llmg_0024-mtlF-MG1408	ttgatggaggatacgtcaactcaaattatgtttcagcgatgcttgatagagataaagaactatcggtttatatgggcaattttatcgcgattcctcatgggaaggattcagcaaaaaaagaagttttaaaaacaggagtcgtaattgtccaagttcctcgaggagtaaattttggaacagaagaaaatccgaaactagcaacgatgctttttggaatcgcaggaatagaagatga	llmg_0024	mtlF	GeneID:4797482	llmg0024-mtlF-MG1408	NA
24	llmg_0073-pdhB-MG2468	cttgatttggcgcttgaaaaagacaaagatgcactcatttttggtgaagacgtcggacaaaatggtggggttttccgtgccactgacggacttcaagcaaaatatggtgaagaccgcgttttcaatactccactcgcagaatcaggaattggtggaatggcaattggtcttgcaacacaaggtttccacccaattatggaaatccaattcgggacctttatctttgaagttttcgactcaattgctggacaaatgagccggacacgttatcgttttaataacactcgttcaaataatattgtcgtgcgtacgccttatggtatcggaactaaaacacctgaaatgcatgctgattcaatcgaaggattgttttcacaactcccaggggtacgtgtggtt…	llmg_0073	pdhB	GeneID:4798128	llmg0073-pdhB-MG2468	NA
24	llmg_0138-argG-MG24		llmg_0138	argG		llmg0138-argG-MG24
24	llmg_0237-llmg_0237-MG920	ttgctggcgcagtcaaagaatcacgttttaaacatatgctaggtgtggaaaaagcagcgattgctttagccgaaaaatatggggttgacccacataaagcaagcttggctggacttttgcatgattattgtaaagaggtagacgatgagatttttctggctttaattgacaaatataatttggatgctgatttgaaaaattgggataataatatttggcatgggaaagtcggtatttataaaatacgtgaagattttgggcttgaagacgaagaaattctgcgtgctattgagattcacacggtcggagataaagaaatgtctggtcttgctaaggtattgtatgtggcagattacattgaagagggacggaaatttcctggagtcattgaagcccggg…	llmg_0237	llmg_0237	GeneID:4798115	llmg0237-llmg0237-MG920
24	llmg_0369-rheA-MG120	tgaactcggcctgtcagaaggaatcgtaaaaacacttacagagattggttatgaacaacctacaccaatccaagaagaaacaattaaattggcgcttgaaggacgtgacgttcttggtcaagcgcaaacagggactggtaaaacagcggcatttggtcttcctactattgagaaaatcaatgctgaaaatccagccattcaagcacttgttattgctccaacccgtgaacttgcagttcaaggacaagaagaacttttccgttttggtaaatcaaaaggacttaaagttcgtactgtattcggtggttcaagtattgaaaaacaaatcaaaggacttaaagctggcgcacatatcgttgtgggaacaccaggtcgtttggttgacttgattaaacgtaa…	llmg_0369	rheA	GeneID:4797126	llmg0369-rheA-MG120
24	llmg_0430-cstA-MG2027	cctaatgacttgcgagcaacaccgtcagaagctcataatgacggaaaagaattcgacccaaccaatcgagtggttttattcggacaccattttgcatcaatcgctggagctgggcctttggttggaccagttttagcggcacagatgggttacttaccagggacaatttggattatttttggggttatttttgctggtggggtacaagatatgcttgttctctggtattctcatcgtcgtcgtgcaaaatcaattggggcaatggctcatgatgaagtaggtagatttgctggtggcttgacatcatttattgtttttatcatgaccatgattgttcttgctgttttggctttgatttgtgtgacggcaatggcaaattctgcttgggcagtcttttcg…	llmg_0430	cstA	GeneID:4798951	llmg0430-cstA-MG2027
24	llmg_0440-ptcC-mg8585	aatacccgtgcagtcacggcaatcaaaaatggtatgatttatcctatcccatttatcattattggttcagtattcttgattcttggtcaactgccattccaagcaggacaagacttcatgaacaaaatcaaattgggcccactctttttacaaattaataatgcttcatttggtattatggctttgcttgccgtgttcggtattgcttacgcttgggttcgagatgcaggttatgaaggagtacccgctggtttaacaggtgtcattgttcacatcttgttgcaaccagacacaatccatcaagtaacaagtgttactgacccaactaaaacatcaacagcatttcaagtaggtggtgtcattgaccgagcttggttaggtgggaaagggatggttctc…	llmg_0440	ptcC	GeneID:4796893	llmg0440-ptcC-mg8585
24	llmg_0486-llmg_0486-MG150264	gttagtcaggagaatttaccagaacttttaaaaaatccaattttgccattggcttcaatttttcttttaacaatcttagttgcttatttacttgcatggttttatcgaaatgactacgacccgatgaaaatgataaacgcatatttaatttatagcttaccgcttttcttgcttggacttttcatacat	llmg_0486	llmg_0486	GeneID:4799127	llmg0486-llmg0486-MG150264
24	llmg_0494-nagZ-MG566	caggagttcttggtctgtcaggacatttaaataatcaagaagcaatcaaaagcaaaaagaaaaatcaagtttcagaaacaaaaactaattcaagtagtcaaaataaaagtgacccaaaaatgccaaaaatgccaaaaatgactttagaacaaaaagtgggtcagttatttatgacggggatgcctgcaaataactatgaccaagcaacttttgatgcgattgaaaaatatcaggttgggagtatcattttgacgggccgctctaatctcagtattcctgaaatgaaagatattactgacaagctacaaggcttagcacctgctaatcgacgtcttttgatttcttgtgatcaagagggaggaaatgttcaggttcttcaaggggctggtttttcagaaa…	llmg_0494	nagZ	GeneID:4797619	llmg0494-nagZ-MG566
24	llmg_0534-uvrB-mg8113	gacgtgaggaaggcgaaccgccttataccttgcttgatttcttccctgatgatttcatgattatgattgatgaatcacacatgacaatgggacaagttaaaggaatgtataatggtgacagagctcgtaaagaaatgctctgtaactatggattccgtctgccttcagcccttgataaccgtcctttaaaacgtgaagaatttgaaagccatgtccaccaaattgtttatgtttcagcgactcctggcgattatgaaatggaacagaccgataccattgtggaacaaattattcgtccgacaggcttgctggaccctgtcgtagaagttcgaccaatgatgggacaaattgacgatttagtgggtgaaattcataaacgagctgagaaaaatgagcgag…	llmg_0534	uvrB	GeneID:4798741	llmg0534-uvrB-mg8113
24	llmg_0536-argE-MG150140		llmg_0536	argE		llmg0536-argE-MG150140
24	llmg_0635-gltA-mg12597s	aaatcctatgttgaaagtctagcaaaagaaaaaggattagaagaagaatttaaactttatgaaaaagttgctttccttgctcctaaagtgatatccgaaaatagaaaaatttataaaacaatttgtccaaatgttgacttttattcaggctttgtctataaaatactggaaattccaaaagaattatttacccccttatttgccatcgctagaattgtaggttggttggctcatagaatggaagaattaattaatatgaataaaatcataaggcctgcttatgagagtattttag	llmg_0635	gltA	GeneID:4797704	llmg0635-gltA-mg12597s
24	llmg_0697-oppD-MG775	ctcactgcgcttaatccattgatgaaaattgggcagcaaatcaaggaaatgttggccgtgcatgatgtttatccagaaaatcagtatgaaagtagaatctttcaacttttagaacaagtaggaattccaaatcctaaaagagtcgttaatcaatttcctcaccaactttcaggcgggatgagacaaagagtaatgattgcaatagccattgccaatgacccagatttgattattgctgatgagccaacgactgctttagacgttaccattcaagctcagattttagacttgattttagaaatacaaaagaagaagaatgctggggttattctaattactcatgatttaggggttgttgctgaagttgctgatacagtggcggtgatgtatgccggacaa…	llmg_0697	oppD	GeneID:4797010	llmg0697-oppD-MG775
24	llmg_0698-oppF-MG776	aaactgtcggtttagttggtgaatctggctctggaaaatcaacgattggcaaaacaattgttggtttagaacaaatgacatcaggacaattgatttacaaaggacaagatgtcagcaaaaaaaagataagaaaccagctcaaatacaataaagatgttcaaatgatttttcaagatgcattttcgagtttgaatccacggaaaacaatttacgatatcattgcggagcctattcgaaattttgaaaaaatagatgctaatacggaaaataaacggattcatgaattattggatattgttggactacctaaacaagctttagaacagtatcctttccaattttctggaggtcaacaacaaagaattggaatcgcacgggcagttgctactaatcctaagt…	llmg_0698	oppF	GeneID:4799087	llmg0698-oppF-MG776
24	llmg_0705-llmg_0705-mg6305	aaaaaatgatgagaagaaggttgaaatactcaattctattgataaacttcttcatcaagatgttgaattaacaatagacgaaaaagaaatactgttaaaatataaagagcggattcaaaattcaaaaaatattgaatttgaactgattcatcttagaaatgctcttcttccatttgttataagttcgaaactttccgaacctacattaaatttctataaaaaaatacgagcagatagaaaaattagatggggagaaggtagctctctaattactggtatttctgaatttcctata	llmg_0705	llmg_0705	GeneID:4796758	llmg0705-llmg0705-mg6305
24	llmg_0738-malF-MG730	tcttcgtgatgggcctgaatcaaataaaaaacaaacagtgggtaaaaggatttactttcttaattcttgaaattgcatttattggttggcttcttttctctggacttagtgctttttctcttttgagtagcttaggtccaaataaaacacttaaagaaacaacagacgccaatggctttccagttattattcaacccgatcactctgttttgattttactttggggactcattgcttgtcttgtcgttgttctctttattttactttactggttcaactatcgttcaaacaaacatctctactatttagaacgggaaggcaaacatatccctacaaatagagaagaacttgcatccctacttgatgaaaaactctatgcgacattaatggctgttcctt…	llmg_0738	malF	GeneID:4798442	llmg0738-malF-MG730
24	llmg_0748-kinF-MG1083	gatctttgtcgccctagccgtgattatcattcaagtcatgcaattgggaatgtacagggcgactgaccaaaatttacataatttagctcaaaatcgagtgtttttggaagaagctgccaataatcaatttggtacgagtgattcacaagatagtggattttatgggccaaataatagtgttattttttatgactcagaaggaaagagtttcatgccctcatcagaatcaaatggacgaatcagtaccaactttgtgatgagtcgtctgcaaaaggctatgaaatttaatgaaaagcaaattaataccattcagactgtttcagtaaaaaatccctatggtgataactggcattatcggtatttgaccacttcgcaatttattattacaaattctgatgg…	llmg_0748	kinF	GeneID:4797659	llmg0748-kinF-MG1083
24	llmg_0768-holA-MG150277	gacttttgtaaattttgaaccgacagatttaagtcaatcctactatgacttaacgcccaataatagcgatttagccttggaagacttggaatcccttcccttcttttctgattctcgcctagttattttggaaaacttggtcaatttaacaacggctaaaaaaactattttagatgaaaaacagcttaagcgttttgaaa	llmg_0768	holA	GeneID:4797170	llmg0768-holA-MG150277
24	llmg_0914-ftsQ-MG1103	cccttggcagcaaaaacatcttgaatatcagaaaagaaaagctgaagaagctaaaaaagaaaagaaagcaaatcagcctaaaaaggctcgcttgagctctccttttctaaaaagtcttccaaaaactgaaaaaaactttgatgacactgaaggtcaagctgagtcagctgagttgttagatgaaaacttggaagtaaaccaagaagaaagccaatcaagcgaatattcaactgaaaatgaaaaaattgttgctcaactagattctctttctcaagaagtcgaagaagaagagaagccaaaaaaagctagattttcaaagttgtgtgaaggctcagctccacttttaaagaaaatgtggccagctttattggttgttattctggtctctttgggctctct…	llmg_0914	ftsQ	GeneID:4796917	llmg0914-ftsQ-MG1103
24	llmg_0945-llmg_0945-MG150146	gaagaagtccgtcccggagcaaatagatacgtgagtggtcaagaaattttgcaagatttagaagcttaccttgcgccatttaaggaacttgccgtgattactggcgagaaatcatttcaagtttttcaagatttttatcctaaaactctttgcttatcctatttttcattatgacggcacagcatctgttgaaaacgggaaaaagctagcaaaagaaatcggtaatgttgaggctattcttgcgatagggggcggggcgtttgattgatacttgtaaagtagtggcacaagagcttgattgtgacctgataatcattcctactttagtatagaattgtgcaccttatacaccagatgctgcgctttatcatccgcagaccatacttttgataaagtcgg…	llmg_0945	llmg_0945	GeneID:4796640	llmg0945-llmg0945-MG150146
24	llmg_0955-llmg_0955-MG2187	gttcgtgcctgcgtttgtggttctgatttatggtggttccgtgggatttctgaacgtcagccaggtccagtaggtcatgaggctattggtgtcattgaagaaggtggagcgggagttaaaaactttaaagcgggagattttgtcattgttccctttactcatggttgtggacactgtccaatctgtttggcaggatttgaagctaattgccccaatgctaaagatggagttaacgggggatatcaaggagaattctatcgagcaattaatgctgatggtgcacttgttaaaattccaggaagaccaagtgattattcagaagaacagctggcttcgttgacaactttagcggatgtcatgcccacaggttttcatgcggctaaagcagcagatgtccac…	llmg_0955	llmg_0955	GeneID:4797113	llmg0955-llmg0955-MG2187
24	llmg_0986-clpB-mg8116	aagcacttggttcagcgcaacaaattgcgcaagttcgtcatcaccaagtgattgaagttccacatttatggcgaatttttgttcaacctaatagttttggggcgaacttttataaagatttagggattgacctagatgactttacaaatttaattgaaaaagaaattgacaaaattaattcggtagaaggttcaaatattacttatggtcaaaacctaagtccagatttgttccaagtatttactgaagcagacaaaattgcgcaaaaaatgggcgatgaatacctatcaactgagattattctccttgctctctttgaattaaaacaaaatccattgaccgagtatttggtcagccatggactaacaaaagcaaaagcgcaagctgcgattgaaaaat…	llmg_0986	clpB	GeneID:4798162	llmg0986-clpB-mg8116
24	llmg_0989-llmg_0989-MG1517	atgggtaaatttaatcaattggctacggcaaatgtaaaattaatttttactcgggcttggatgcaatattctttattaggggccagtatgttgggacaatttttgattttagctgttgctggttttctcatcatgaatggtcagattggaatcggtgttgtcatgagcgtggggaatctgtcaggaacagttactaattactcaaaaagtgtagcaaatagcttgattttgctcaatgctactgggaaattgctagaaaaatatggaaaaattgctgacgaatcaaaagttactgacggagaagaagtgacagactttgaaagtaaactggagttaaaaaatctgtctgtcgcttttcctgatggccaaaaaattgaatatccagaaattgtcattgaa…	llmg_0989	llmg_0989	GeneID:4797669	llmg0989-llmg0989-MG1517
24	llmg_1032-trpD-MG749	aaagtcatggcaggtcgtgatatgactgaaaatgaaatgaatatgctagccaattcaattattcaaggcgaattgagcgacgttcaaattgctagttttctagtagctctcaaaatgaaaggcgaatccgccagcgaattaacaggacttgcacgggctttgcaaaaagcagccatcagtattccgacaaacttgaccaatgccatggacaattgcggaacaggcggcgaccgttcattcagcttcaatatttcaaccacagcggcctttgttttagcagctggtggcgtcaacatggcaaaacacggcaaccgctcaattaccagtaaatctggctcggctgatgttcttgaagctttgggaatcaacctttatctccccgcagaaaaattggctcaa…	llmg_1032	trpD	GeneID:4796969	llmg1032-trpD-MG749
24	llmg_1041-trpB-MG737	tgaaactttaatgacagccgtaaaagaattagatgtagcttatgaagacagtaaaaaagatccagtttttcaagctgaactaaaagaattgcttaaagattacgtttgtcgagaaaacccactttattttgctaaacgcctgaccgaatatgctggtggtgcaaaaatttatctcaaacgcgaagaccttaatcacaccggagctcacaaaataaataacgcccttggccaagtcctccttgccaaaaaaatgggaaaaaacaaagtcattgctgagacaggagcgggccaacatggagtcgcaacggcaacagcggctgccctctttggcatggaatgtaccatatatatgggtgaagaagatgtcaaaagacaatctcttaatgtttttcggatgga…	llmg_1041	trpB	GeneID:4798273	llmg1041-trpB-MG737
24	llmg_1091-llmg_1091-MG150304	caaaactaaggctgctgttcttacaggaacaattgatagcacaggtgcagtaactggagtaactggagcaacttactataatacgaatagctggcaagatatgattgatacctataagtcagtcattcccaatgcggcatcaaaagctacagtattcttcaatgtgacagcaaatgttctg	llmg_1091	llmg_1091	GeneID:4798928	llmg1091-llmg1091-MG150304
24	llmg_1092-llmg_1092-MG487	gggagcaatgccaaggcgaccgctgtttatgaaaatgtgactgtaagcaatggggacggaatatatggggcacaaccaattagaaatgataatggaaaagttatttttcgagggacgaacaccttcaatattctgcaaaaccataatatgaatgacatcagttcagctggtgcagataatcaaggggagtggattcaaggggcagcctatacggaagtagaaactggaacaactaccttgaatcagagttggggcaacgatcaacctttctatgtctattactcaaatagtgggtcgacattgcaagtcgatgctggagcagcaatggtttggaatttaaataagacgtatacgatgtattatgatgatggtgctcttttagtagttggagccttgaat…	llmg_1092	llmg_1092	GeneID:4798624	llmg1092-llmg1092-MG487
24	llmg_1097-glpF2-mg6715	taacgggattgtctgtgctgtatctttgaaaaaaacgaaggcagaaggtgccggttggattgccattgcttttggttggggactagctgtcatgttaggtgtatatagctctagctttatgtctgaagctcatttgaatcctgctgtcactattggtatggctttaattggtaatattagctggtctcttgttcttccctatattgctggtcaattcctcggagcaatgcttgctagcttcattctttggctcttctactatcctcactgggtagaaacaaaagatgctgctgtaattctgggctgtcattcgacaggtccagccatccgccatttcccttccaatttctttggtgaagtgattggaaccatggttttactgattggaattctttcctt…	llmg_1097	glpF2	GeneID:4798644	llmg1097-glpF2-mg6715
24	llmg_1098-glpD-mg6714	cttcacaaggcgtccacctcattgttgacggctcatttctcggtggtcaagatgccatcatggttccaaaaacttctgacgggcgtgtcttgttctgtgtcccttggcataataaagtaatcttaggaacgacagatacacctcttacagaattcgttttagaacctcgaccacttgaagaagaaattgatttcatcttagaaactgctggtcaatatttagaaaagaaacccgaacgtaaagatgttttaactgcttatgctggtttacgtccacttgctgctcccaaagaaggcgatggcgaaaaaacgaaagaaatttcaagaagtcataaactcttcacctctgaatcaggactggtcacaattactgggggaaaatggacaacttatcgccaaa…	llmg_1098	glpD	GeneID:4798028	llmg1098-glpD-mg6714
24	llmg_1130-llmg_1130-mg7968	acagtggttaattgcaaacaaattagaatttacagaagtaagtattttagaaaatagcttatttaaaaatgatattttaagaatactctcattaactgaaagtggagtagaggaaattatttccaaaagaagtagtgcctataaaaaattatcaaaaattcttgattttgattctcttactttaaatgagcttgtagacttaattttaaaaaatgaaaaattacttcgaagtcctttagtaattgatgattatcgtctacaagttggatataatgaagacgatattcgtaaatttcttcctcgtaaagttcgtcaattaggactgatggaagcaatcgagaatgttcgactttgg	llmg_1130	llmg_1130	GeneID:4797792	llmg1130-llmg1130-mg7968
24	llmg_1184-gltD-MG939	accgtgaattagcggagcggataaaagattttgctgaattgcaagttcccttatccactgaagaacgacaaaaacaagcggcacgttgtatgcattgtgatgttcctttttgtcatcaagggatattttatgggggcaaacgagctgtctcaggctgtccaaatgataatcatattccagagtggaatgatttgatttatcgcggtctgcaaagaaaagcttatgaacgcttgattttaaccaatccatttccagaattcactggacgagtctgtccggctccttgtgaaaaatcttgtgccgaggccttaaacggtgcaggagtaaccattaaagataatgagcgattcttaggtgatttaggaaataatgaaggttgggtagctgaaattggcaaag…	llmg_1184	gltD	GeneID:4796775	llmg1184-gltD-MG939
24	llmg_1195-llmg_1195-mg6095	catgcttgctgcattatcaacaattttattgttgccaattttgcagtttccgttattgcctggaattgattttatgaaagtggaactctcaatcattcctgtacttataggagtctttactttaggattgggtgatggattcattatcctctttattcgctctgtcttatggtatcttctatttaatcaaggcccatcaacatggattggagttccaatgaactttgttgctctaggaattttcatggccatcgtttggttcttaacaaagaagaagttctcaattaaaaattatacagttgggattgtcttggcgactattgcttcagtccttgtaatgatggtattgaatgttttctatgctctaccattgtatcgtctggctgcaggatttgatgt…	llmg_1195	llmg_1195	GeneID:4797377	llmg1195-llmg1195-mg6095
24	llmg_1202-llmg_1202-mg5169	atcattgaccatattgttaagcgaaacttgactttatctttaattctgagtttttctggtattttactgttgacggcttttgttgaatatggctttcgttttctttggtcaacaaatatttggggagaagcttttaaactagaaaaaattatccgtagtcgtctttttagacatttcttgcggatggacacccttttttatcaaagaaatcgaacgggcgatttgatggcccatgcgacgaatgacttgcaagcgatacagagtgttgctggacttggggttttgacttgggcggattctttaatgacgggtgggatgacaatcatcgccatgcttttatttatcgactggcgtttgacgattattgctgtcctccctttacctttgttagcgttagta…	llmg_1202	llmg_1202	GeneID:4798046	llmg1202-llmg1202-mg5169
24	llmg_1222-dltD-MG411	ccactaattgcagctttagttctcgttgctttattaatatttctcccttttaacgttggaatgaaatattctaaagaccaactcgttaagtttgcacagtcacccttaaatacacctacttttacaggatattcaattaagaaacaagcctattcagatcctgaatttttaccagttctcggttcgtcagaaatggaacacgttgattcatttcacccaagtgcttatttcagcaaatataattcaggtttcataccatttttagtaggacaacccggaacaacgacattaactcactttttctatatgaattcagtggcagacgaactaaaaaatcgtaaaattgtttttgttattagtccacaatggttctctaaacaaggaattgttgaaagtgaa…	llmg_1222	dltD	GeneID:4798924	llmg1222-dltD-MG411
24	llmg_1257-llmg_1257-MG150314	atgatttggtcattaattgttggtgcattaatcggattaatcgctggtgcgattacaaaaaagggaagttcaatgggatggattgctaatatcttagcggggttagttggatcttttgtaggtcaagccttacttggaacttggggaccttcgcttgctggcatggcgttaataccatccattgttggtgcagt	llmg_1257	llmg_1257	GeneID:4798833	llmg1257-llmg1257-MG150314
24	llmg_1260-llmg_1260-MG150315B	atggtacaagaaaacatgaaagcatttggaacaatggcagaaaaagaaactcctaaaacaaaggaaacccaaccagaaattaagggtgctttaacttatgaagataaagttgtgcaaaagattgtaggactagcattagaatcagtggatggacttctttccgtagaaggcggattcttctcaaa	llmg_1260	llmg_1260	GeneID:4798450	llmg1260-llmg1260-MG150315B
24	llmg_1279-ilvB-MG2507	aacttctggctctcagctcgtccttgaaactctaaaaaatcttggagtagagattatatttggctaccccggtggggctatgcttcctttatatgacgcgattcatagttttgaaggaattaagcacatcttagctcgtcatgagcaaggggcgactcatgaggctgaaggttacgccaaatcttctggaaaagttggagtggttgtggttacttctgggccgggcgcaactaatgcggtgacgggaattgctgatgcttatcttgattccgttccactgttagtttttactggacaagtcggacgccaatccattggtaaggatgcatttcaagaagctgatactgttggcattaccgcacccatcacaaaatataattatcaaatcagagatacagc…	llmg_1279	ilvB	GeneID:4797629	llmg1279-ilvB-MG2507
24	llmg_1288-hisK-mg8492	tgattttgtgattgcttctgtccatgaaattgatgatatagaagtctatgatggaacggatttttatctaaataaatctaaagaagaagctcaaaaagaatatcttttagcttgtttagaggttgttcaaaattttgagttatataattcttttggacacttggattatgttgctagatatggcgcatacgctgataaatcaataaattttgtggattttgaagtgatattgctagaaattttaagaaacttggcttcaaaaggtaaagccttagaagtgaatacgagatt	llmg_1288	hisK	GeneID:4798511	llmg1288-hisK-mg8492
24	llmg_1309-als-MG552		llmg_1309	als		llmg1309-als-MG552
24	llmg_1390-orf18-mg7123	gctcaatgtccagaaacgtgtctctgatggaattgatgcgaatgcctttagaaaacctcgacaagccacacagcttagtaagcagacacttaaagaaagcaaaaaaaatcttaaagttcggcggacaaactacaggaagcttaaagctggttcaggtttacaagttgttgcagccaaaaagaaatatcttgaagcaaaagctgataaaaatgcttctaaagtggtttttaaaaaagcaaagaaatctgatccaacacgagcagcaaacaaagcgaaaggctatgccaagaatcaagccaagcaaacagcagtcaaccacttagtgttatcgcctcttgaaaaagatgatactttaagagaaggttcagacctctatagaaagactcaacgtaccaaaag…	llmg_1390	llmg_1390	GeneID:4796960	llmg1390-orf18-mg7123
24	llmg_1468-llmg_1468-MG415	agttggctgtcattttaggttcctctggtgctggtaaatcgacagttctaaatatcttagggggaatggacacaaatgatgaaggtgaggtcattattgataaggaaaagatctccaatttttcaaataaagaattgattacttatcgacgatatgctgttggtttcgtttttcaattttataatctcgtcaataatttaacggctttagaaaatgtcgaattagcttctgaaattgttgagaatgcactagatgctaaagaggttttgaaaagtgtcggattggaacatcggattcataattttccttcgcaactttcaggaggtgagcaacaaagagtggccattgcgcgtgctatagctaaaaatcctaaaatcttactttgtgacgaacccactg…	llmg_1468	llmg_1468	GeneID:4797774	llmg1468-llmg1468-MG415
24	llmg_1477-glyS-mg8449	agactcatcagaagcgattgatgaagaagttaaaggtccttctgcaaaaattgctaaagacgctgaaggaaattggtcaaaagcgattcaaggtttttcacgtggtcaaggagcgactccggatgatttaatccttaagggtgattattattatgctaaaaaacatgttgatggtgtaaaatcagaagaaattctttctaaagttggggatgaagtcattgcaaaaatgaccttctcaacttatatgaaatggggaaataatgatttcttgtttgttcgtcctatacaatggatcgtatcacttttagaagatgaaatcgttgcttttgatttattagatgtgaccgccaatcgtttttcacgtggccatcgcttcttggcaaatgttgagattgaact…	llmg_1477	glyS	GeneID:4797769	llmg1477-glyS-mg8449
24	llmg_1519-llmg_1519-MG378	tcagctttaacgccatgcttcttgggaaaagtatttttgcattcgttgaatttttatctggtttacttttgatttttattccacttgatttgataaaatcaacaattcaacatttagcggcatcgattgcttttgctccactttcaagcatgattacaaatgcaggagagagattgacaagtgatgcgactctatttgctgttatttatctactcctacatggtgccttaaaattggtgacgctcgctttgctctggcgcaagattttatggtcataccctttatcaatcgtgcttttggttggttttatcacttatcaaatgttcgaatttttcaatcatggggcgatttcaatgcttgtcctgtgtgtggttgatttggtgatgattgccttgactt…	llmg_1519	llmg_1519	GeneID:4796649	llmg1519-llmg1519-MG378
24	llmg_1551-fdhC-MG2171	tgcgaccattcaccacggtcaggaaaaaataaaacgtccttttttagaaaaagccgttcttggttttattggtggggcaatgatttcttttggctacttgctttatattcgggcgatagcttcggtagctgacgaactaggaagtcttgcaagtttgattggagcgagtgtctttccaattgggctaatcgttatcttgttgggtggtggcgagctgattacttcaaacatgaccgctgtttctacttcattttttgctaaaaaagtgactttgagtgaattactaaaaaattggttaatcattactgtatttaatgtccttggtgctatttttgtcgcttttgtttttggacatcttgtcggattgacaggtattggagcttacaaaacggagcttct…	llmg_1551	fdhC	GeneID:4799027	llmg1551-fdhC-MG2171
24	llmg_1555-llmg_1555-MG214	gtaatttagccacaactggtgcccttcttgcccttgtaagaatgaatggctctgttggaatttttaatggtttaactttatcgattacgacagaaaatgctggtacggctaaatacatttatcaaatgcttcaagaactctatgaaattcatgctgagattcgtgttcatcaaaaaacaacactttctaaaaatcgggtttatactgtttttatcacagagggtgctggcgaattattagatgaattgagtttggctgattcactgatgctggataatggtgtccctgaatttgttaaaaatgatgaattcattaaaaaagactatttgcgtggcgcatttttgtcggctggagctttgcataaccctgaaaaaggggagtatcaattatccatcgcaa…	llmg_1555	llmg_1555	GeneID:4799004	llmg1555-llmg1555-MG214
24	llmg_1556-llmg_1556-MG213	gttgtcgttatcggtggtgggaccggaattcctgtcgttctaaaagcattacgtaaagaaaaagttgatttaacagcgattgtaaccgttgcggatgatggaggttcttctggacggattcgttcagcagtcagtatcgctcctcctggtgatttgagaaatgtattgattgcaatgtcagacatgcctaaattttatgccgatattttacagtatcgatttgataaatctgatggagaattggcaggacaccctcttgggaagttaattattgccgcaatttctgaaatgcaagggtcaacctatcgtgcgattcaaaccttggctcaattctttcatgttgaagggaaaattaacccttcatctgatgcagcattgacattacatgccgtttttaaa…	llmg_1556	llmg_1556	GeneID:4799003	llmg1556-llmg1556-MG213
24	llmg_1574-dnaK-MG1527	ttggtacaactaactcagcagtcgcagttcttgaaggaactgaatcaaaaattattccaaatccagaaggaaatcgcacaactccatcagtagttgcatttaaaaatggtgaaatcattgttggtgatgctgcaaaacgtcaagcagtaacaaatccagaaacaatcatttctatcaaatcaaaaatgggaacatctgaaaaagtttctgcaaatggtaaagaatatacaccacaagaaatttcagcaatgattcttcaaaacttgaaagcaactgctgaaagctaccttggcgaaaaagttgaaaaagcagttatcactgttcctgcttacttcaatgacgctcaacgtcaagcgactaaagatgctggtaaaattgctggtcttgaagtagaacgta…	llmg_1574	dnaK	GeneID:4798994	llmg1574-dnaK-MG1527
24	llmg_1585-llmg_1585-mg7781	tcgtgaaggttttgctccttattctgcacaagatgtattggccaaaaataaagagctcgtaacaagtttaaaaaatacagaagctttgattgtttttgttcatgttaaaaattatggtggagaagctctaaaaccaaaaacggataatccccctcttgcacatgggcaaataccagcggacttctctgattttgtcatgccagaggcttacgataaagactatgacaatgttatccatgttgctaaacacaactggggggccttttatggaacaaatttagatgtccaattgcgccgccgtggaattgaagaaattgttctgagcggaattgctacaacgattggttgtgatacaacggctcgtgaagctttccaacatggctatcaagtgattgccgt…	llmg_1585	llmg_1585	GeneID:4798988	llmg1585-llmg1585-mg7781
24	llmg_1642-butB-MG1758	tggtgtggaatctgtggtacagatttgcacgaatttttagatggaccaattttttgtccatcagcagaacatccaaatcctattacaggtgaagttccaccagttactctcggacatgaaatgtctggtattgtaaactttgtaggtcaaggggtaagtgggctcaaagtaggtgaccatgtcgttgttgaaccttatatcgttcccgaaggtactgatacaagtgaaactggacattacaatctctcagaaggatcaaactttattggtttgggcggaaatggcggcggtctggctgaaaaaatttcagttgatgaacgttgggtacataaaattcctgacgatttaccattagatgaagcagcactaattgaaccactttctgtgggatatcatgct…	llmg_1642	butB	GeneID:4797719	llmg1642-butB-MG1758
24	llmg_1700-choQ-MG2443	aatgtgtccaaggctttcgctagtaaaaaaattcttgatcatgctaattttactattaaagaccaagagttttttgtgctagtaggaccgagtggaagtggaaaaacgaccactttaaagatgattaatcaattagtcactcacagtgaggggaaaattttaatcaacaatgaagaagtaagtacaacaaatctgaggaaattaagattatctgtgggttatgtcttacaacaaatcgctttatttcccaatctaaccgtttcagagaacattgctttgattcctgaaatgaaaggttgggataaaacaaaaattactgacagaaccaatgaactcctagatttagttggcctggatgctaaagattatgctcaccgccaacccagtgaattatcagga…	llmg_1700	choQ	GeneID:4798179	llmg1700-choQ-MG2443
24	llmg_1702-gshR-MG2441	ttggagcaggacctgggggacttggcttagcttatcgccttaaaacgaaagataataaaattgcaatgattgaaaatgataagtggggtggaacttgtccaaattatggttgtgacccaactaaaatgatgatggcagtgattgaggctaaaagtcatgttgaacatttaaaaggtcaaggaatttcgggtgatataaagattgattggaaaggtttgcgaagtcgtaagttaaatattaccgatccttacgaaaaatcgacttttgaagggttaaaaaatgctgatattgaaacgatatatggtagcgcaagttttactgagcaaggagaactgcaagttgcaggagagatttatcaggccaaaacttatattattgcggcaggaagtcgtccacgtc…	llmg_1702	gshR	GeneID:4798320	llmg1702-gshR-MG2441
24	llmg_1770-noxC-mg5775	agttgcgggtggaatgtcagctgcaacccgtttgcgacgtcttaacgaaaatgcagaaatcatcgtttttgaaaaaggcccttacgtttcgtttgccaattgtggcttaccttactatgtggggggagaaattgcagagcgagaaaagttaattgttcaatctgctaaagctctaaaaaaccgttttaacctagaggtgcgcgaaaattctgaagttattgcgattgatagtgaaggaaagaaagtgactgtagtttcaaacggcgaaagctatgttgaaagctatgataaattgattctttcaccaggggctaaacccttaattccacaaatcaaaggtttgaaccaagcgacaaatgtttttagcttacgaaatattcctgatgtggataaaataat…	llmg_1770	noxC	GeneID:4798111	llmg1770-noxC-mg5775
24	llmg_1783-fabF-MG7	atgacaaatagagttgttatcactggttatggtgtagttagtgcaattggaaatagcccagaagaattttggaacaatcttaaagctggtaaaactggaattggtccaatcactcactttgatgctgaagcaacagggatttctgttgcagcagaagtaaaagaatttccatttgataaatatttccagaaaaaagatgcacgacgcatggatactttctcactttatgcggtttatgcagcacttgatgcaatggaaatgtctggtattacagaagaaaatactaattttgaccgtttgggctgtatcatggcttctgggattggtggacttgaacaatcacaaaaaaattcacaagccattgtcgctaaaggccctcgtaaaggggtagcaccactc…	llmg_1783	fabF	GeneID:4796577	llmg1783-fabF-MG7
24	llmg_1803-llmg_1803-MG400	gcagctgtccctgcaggctacaacattacgtctatcactaatggcacgagtacttatactggtgcgacaactgcagcgacactggcaactttcacagcggccaacccaacagttagcgcaacccaagcaaacaataactatacggtcacgctgacagcagcagcacaaacggcaaccttcaactatggctacgtctcaggagcactcaacacgcctgctatacctactagcctgtcagcgagtgggacgacaggagcaaatgtcacaccaccaactggctggaatacagcatccacagcgacagtggctaataaaatcccttatggatattatatctctgccatatatgctggaaactctgcgacaggaacaccgatagccacagggacgggaacaacc…	llmg_1803	llmg_1803	GeneID:4797393	llmg1803-llmg1803-MG400
24	llmg_1829-menD-MG54	gctttttttgcactcggaattgctaaggcaaatcgtcgaccagttgtgctggtttgtacttctggctctgctgctgctcatcattttccagctattactgaagcaaagacgagtcgtatcccactcattattttgacagctgaccgtccagccgagcttcaatttgttggagcgcctcaaacgcttgaccaaaccagattttttggaaatttcgtcaatcattttgaaaatcttgaagccccccagcctcaagcaaaaaacttttggacttatccgcgaaaagtggctcaacgcgcctttttatctgcccttgaccagatggctggacctgttcaaatcaacattccattgcgcgaccctttagttcccgaattaaagagtgaaaactatgaaaaagga…	llmg_1829	menD	GeneID:4797539	llmg1829-menD-MG54
24	llmg_1830-menX-MG52	attgcgggtcttgattatgctgtcagtatttggggaagtgggaaaattatttttgcattgcatggtttttccgaaagttcaagcacttggcagaaacttagtttgacaggttacgagattgttgccattgatttattaggtcatggttcatcagcaaaacccgatacccttgctccttacaagcttgatcaagtactgtcagaccttcatttacttttcacacaatttgctgacggaaaacctttttcacttttgggttattcaatgggtgggcggcttgcgctccgctattgtttggcttatccgtcggctcccgttgaaaaattaattttagagtcaacaggacctggaatttttagcatcagtgaccgcgaaaaaagacaatttactgacgaagag…	llmg_1830	menX	GeneID:4797549	llmg1830-menX-MG52
24	llmg_1861-cydD-MG428	cagcgacaaaaccagagaatatcttgatgatttacgttccagttctctttgttcggatttttgggattggacgccctgtaatgcattatgtggaaagactaacttcacataattggattttaaaaatcacaagtctgctgcgtaaaaaactttatttacgattggaaaaaacagcagtgaccttagcagaccgctatcgtttgggagatttattgggggttcttaatgaagatattggaaacttacaagaccttttcttaagaaccttgttcccagttttgattgcggggagtctatcagttgctttaattattgccggcggatttttatctctgtggtttgcctttggtttagcaatttttctaggtttcttgattgtaatccttcctttaatttctc…	llmg_1861	cydD	GeneID:4797221	llmg1861-cydD-MG428
24	llmg_1981-rpoC-MG2221	tatgcgtattggtatcgcatctccacaaaaaattcgttactggtcattcggtgaagtaaaaaaaccagaaacaattaactatcgtacacaaaaacctgaacgtgaagaactctttgacgaacgtattttcggtcctcaaaaagactgggaatgtgcttgtggaaaacttaaaggtgttttctataagaatcaagtctgtgaactttgtggtgttcaagtaacaactgcaaaatcacgtcgtgaacgtatgggacatattgagcttgctgctccaatttcacatatttggtatttcaagggaattccatcacgtatgggactcgctctggatatgagcccgcgtgcacttgaagaagtaatttacttcgcaagttatgtggttattgatccaaaagaaac…	llmg_1981	rpoC	GeneID:4798573	llmg1981-rpoC-MG2221
24	llmg_2024-oppA2-MG1944	ctatcaaaggtggggatctaaaagttgcctatcaaagtgactccccaatgaaagccgaatggtggtctggacttgagaatgatgctacctttgctgcgatggctagtccagcaggtggattagatggaattttctttacaaatagtgcttttaaatttatcaatggtggtcctgcgaatatcagccttgatgattctgcaaaaacagcaacaattaccttgcgtaaagatttgaagtggtctgatggctcgcaagttacggctaaagactatgaatttacttatgaaacaatcgctaatcctgcttatggctctgaccgttggaccgattctttagccaatatcgttggtttgagtgattatcatacaggtaaagcaaaaacaatctcaggcattactt…	llmg_2024	oppA2	GeneID:4798123	llmg2024-oppA2-MG1944
24	llmg_2035-gidA-MG1736	gtcatcgtcatcggaggaggacatgcgggtgttgaagcttcgcttgcggctgcacgcatgggttctaaaacgttattgatgacgattaatcttaacatggttgcctttatgccatgtaatccatcaattggtggctcagctaaagggattgttgtcagagaaattgatgccctaggtggggaaatgggacgcaatattgacaagacctatattcaaatgaagatgcttaatacagggaaaggtccagcagttcgtgccctccgtgcccaagcagataaagatgaatatgctgcttcaatgaaaaatacagtttctgaccaagaaaacttgacccttcgtcagggaatggttgaagaactcatccttgatgatgaaaagcaaaaagttatcggtgttcgg…	llmg_2035	gidA	GeneID:4798083	llmg2035-gidA-MG1736
24	llmg_2092-ps450-mg7506	ctagtgactttccgcatgatgaaatctttcttgattctatttctagtgaaaaattagattctagtaatgaaacgcaagttttactgacagaatctgataatggaccaagtgattatggtaactcagattttatttcactcatgtatggtgtttatattcaaatcttttactcgaacgctgaagattctggtataaatattgttcaaagcgaaattaatctgatgaaatcatttataaataatgattggcttattgcgcaatcaaaaagtcactatatagaccctgatacagggcaaattattaaaaatttaacggtgcaacgcatcatgacgttaagcgagatagcaaatag	llmg_2092	ps450	GeneID:4798219	llmg2092-ps450-mg7506
24	llmg_2123-ps419-mg8063	gagcaaagaaaacaacggttgatggtattgtattcgatagcaaagctgaatcaatctactatttgcaacataaaaatgatgagcggatgaccatgcaagagaagtttgttctcatggataaattcagattgaacggaaaactttatagagaaatagcttataaagcggactttgttttcagaaatgaagctaacgagattatcaaagttgtcgatgtaaaaggcatggtcctacctgaatttaaaatgaaagcaaaattatttgctaacagatacggtattccaataacaatagctaaaaaagtagcgagaatgaatatgttcgagga	llmg_2123	ps419	GeneID:4799104	llmg2123-ps419-mg8063
24	llmg_2146-llmg_2146-MG150379	tgtactagaaagaggtgctttatgatttggtcgttaattgtcggagccattattggtgtaattgcaggagctattaccaataaaggtaaatcaatgggatggattgctaatattttagctggacttgttggggctgcagtaggtcaaggactcctaggaacatggggaccaaagttagccgg	llmg_2146	llmg_2146	GeneID:4799115	llmg2146-llmg2146-MG150379
24	llmg_2148-llmg_2148-MG2648	atggaagcaaaaattatcccaagcctttggtttaacaataatgccgaagaagcaatgaactattatgtatctgtatttccaaattcaaaaatcaaaaacatcgaatattatcctgatgaaaagctagatgagcatttcgtaggaatgtctggaaaagtattaaatggtgaatttagtctgaatggacttgagtttatctgtcttgacggtgggccaattcctaaatttaatgaagcagtcagtttcactgtgacttgtaaaaatcaagccgaaattgatgattattggtcaaagctttctcatgtcaaagaagccgaacaatgtggttggtgcaaagacaaatttggcctttcttggcaaatcattccagaaaatctgggtcaattaatggcaaaaggt…	llmg_2148	llmg_2148	GeneID:4798490	llmg2148-llmg2148-MG2648
24	llmg_2190-rpe-MG1490	ttagagactgctggcgctgaccttgtacatattgatgtgatggacggacattttgtagataatttaaccttcggagccggagttgtttcggcacttcgctcgcaaacaagtttgttttttgatgttcatatgatggttgagaatccagaaaaatatgtggatgactttgcaaaagcaggtgcagatagcatgagtattcatgttgaagcaaccaatcatatccatggagcgctgcaaaaaattaagaatgctggaatgaaagcttcggtagtgattaatcctggaactcctgtagaggcgattaaaaccgtcttaccacttgtggatatggttttagtgatgacagtcaatcctggttttggcggtcaaaaatttattcctgaaatgatggataaagta…	llmg_2190	rpe	GeneID:4796920	llmg2190-rpe-MG1490
24	llmg_2277-rplK-MG150229	ccaccagttggtccagctttgggtcaagcaggtgttaacatcatgggattcacaaaagaattcaacgctcgtacagctgaccaagctggtatgatcatcccagttgttatctcagtttatgatgacaaatcattcacattcatcacaaaaactcctccagcagcagttcttttgaaaaaagcagcaggtgttcaaaaaggttctggtgaacctaataaaacaaaagttgcttcagttacaaaagcacaaatcaaagaaattgcagaacttaagatgcctgaccttaatgcag	llmg_2277	rplK	GeneID:4798439	llmg2277-rplK-MG150229
24	llmg_2356-rpsM-mg7400	gttttgctggagttgatattccaaacgaaaaacgcattgttatttcattaacatacgtattcggtgttggacttcaaacatctaagaaagtacttgcagctgcaggtgtttcagaagatatccgtactaaagatttgacatcagatcaagaagatgcaatccgtcgtgaactcgatggcttgaaactcgaaggagatcttcgtcgtgaagtgtcacttaacatcaaacgcttgatggaaatcggttcttaccgtggtatgcgtcaccgtcgtggacttcct	llmg_2356	rpsM	GeneID:4798259	llmg2356-rpsM-mg7400
24	llmg_2358-infA-mg7402	atgctaaaatacataagtccgactttttagatatatttaaatttgtatttatatctttcgggaaatttttaaggaggtacttttgcttggcaaaagatgatgtaattgaagtagacggcaaagtcgttgacaccatgccgaatgcgatgttcactgttgaactcgaaaatggtcaccaagtcttggcgacgatttcaggaaaaattcgtaagaattatatccgtatcttgcctggagacaaggttcaagttgaactctcaccatacgatttgacacgc	llmg_2358	infA	GeneID:4798815	llmg2358-infA-mg7402
24	llmg_2365-rplR-mg7410	ccaaaaacgtcacacacgtgtacgcggaaaaatttcaggaactactgaaactccacgtttgaacgttttccgttcaaacacaaacatttatgcacaagtcattgatgacgttactggtacaacacttgcatcagcttcatcactcaaattgactggtactaaaactgaacaagccgcagaagttggtaaactcgttgctgaagctgcaaaagctaaaggcgttgaagaagttgtcttcgaccgcggtggttacctctatcacggacgtgttgcagcactcgctacagca	llmg_2365	rplR	GeneID:4799022	llmg2365-rplR-mg7410
24	llmg_2367-rpsH-mg7413	atgttgttgaagcacctgcatcaaaaatcaaacgtcaaatcgctgaaatcctcaaagctgaaggttacgtgaaagacgttgaatacgttgaagataacaaacaaggcgtaatccgcgtttttcttaaatacggtaaaaacggtgaaaaagttatcactaacttgaaacgtatctcaaaaccaggtcttcgcgtttatgtgaaatctgatgatgttcctaaagttcttaacggacttggtacagcaatcatctcaacatctactggtgt	llmg_2367	rpsH	GeneID:4797933	llmg2367-rpsH-mg7413
24	llmg_2431-llmg_2431-MG263	aaagctgaattgtcggctttaactgaagttgcagcggttcaaaatccaacttatatcactcttgatcaaaaagggcacctctacacttgtgctgctgatggaaatggtggtggaattgctgcctttgatttcgatggtcaaaatacaactcacctagggaatgtaacgagtactggagcccctttgtgttatgtggctgttgatgaagcacgtcaactcgtttatggtgccaactatcacttgggtgaagttcgtgtgtacaaaattcaagctgatggttcccttagattaaccgatacagttaaacataatggttctggccctcgacctgagcaagcaagttctcatgtccattactctgatttaactccagatggtcgtcttgttacttgtgattta…	llmg_2431	llmg_2431	GeneID:4798780	llmg2431-llmg2431-MG263
24	llmg_2474-ssbB-MG2520	gtgggacgcattactcgcgatcctgaacttcgttacacccctcaaaatcaagctgttgcaactttttcattggctgtaaatcgtcaatttaaaaatgctaacggtgaacgtgaggctgatttcattaactgcgttatttggcgccaacaagctgaaaatttggcaaattgggctaaaaaaggagctttgatcggtgtaactggtcgaattcaaacacgtaattatgaaaatcaacaaggtcaacgcgtttatgtgactgaggttgtggctgatagtttccaaatgttggaaagtagatctgctcgcgatggtatgggaggcggacttctgccggttcatattctgcaccaagccaatctacaaataatactccacgtccacaaacgaataataatagtg…	llmg_2474	ssbB	GeneID:4797809	llmg2474-ssbB-MG2520
24	llmg_2515-llmg_2515-MG150407	tttgaatttaaaggactctcttcatacgaagaaaattcaacaccaaactatgtcggcgatacaaaagtacgtagcgtcattcaagactttgtcaacatggatgaagcaatcgaatttgtttcaaatcaccacggttttgtaaaaaccgaagatggcaaatttgcttttgaagtaagaaacatctctg	llmg_2515	llmg_2515	GeneID:4797085	llmg2515-llmg2515-MG150407
24	llmg_2516-llmg_2516-MG98	gattgacgttggttcaaccacagtaaaactcgtcgtttttgacgaaaattataaactcattttttcacgttacgagcgccacttttctgacgttaaagcagcaaccattaaagtattcaatgattttattgccgaacacggagatttaaacttagaattagccattaccggttcaggaggaatgggacttgcagaagtcattgacgttccctttgtccaagaagtgattgcctcatcaattaccatcgaaaaattcattccacaaacagatgtcatgattgagcttggtggcgaagatgccaagatgacattttttgacaatggcacccaagaattacggatgaacggaacttgtgccggtgggacaggtgctttcattgaccaaatggctgccctttt…	llmg_2516	llmg_2516	GeneID:4798117	llmg2516-llmg2516-MG98
24	llmg_2527-ps603-MG1728	gcacacggtgacggaaaacaatatgatactcgagtatttacttttgagggaatcaaagaaattcttttccttgcaccaaagagtgaaacggcccgaaaattccgtgaatggacacgtagcgtattgaatgcttatttcaaaggcgaattagtcaaagccaaagaaatggcaaaagctactatcacacgtagagatttgtccaccgccattaaggaaagtccacacttcgagccgaactatcacgttatctttgctaatatgctgacagctctggttactaacggcgaatataagagtgtccaaggcatgagaaaagcgctaggacgtcctaacgcaaaacttaaacaaatgcttgacagtcccaaagaactgcagttactgcaaacttatgaatcgagt…	llmg_2527	ps603	GeneID:4797322	llmg2527-ps603-MG1728
24	llmg_2547-llmg_2547-mg6695	ttgaagtgtgatacactttttttaatagatagatttataaaatacatattagatggagcttttttaattttttattcagttgatttagaaaaagtgtatatctattttagaaaagaggagaatagtatgtttttagcgattaatgaaatcagacattcaaaattgaggtatgcccttgtgatcggggttatgtttttaattgcctatcttgtatttttcctaactggcttggcctacgggcttgctcaagaaaaccgaatggctgttgataaatggaacgcctccgatatttttttatctgagaaagcaaatgattctctcaacatgtcaatgattgatcctgatctcgccaatgaattggccgctaaagaaaaagcggtcctcgcccaagctgctggt…	llmg_2547	llmg_2547	GeneID:4797889	llmg2547-llmg2547-mg6695
24	llmg_pseudo37-mnaA-mg5870	catattgaggctggattaagaacctataataagttttcaccatttccagaagaaatgaatcggcaaattgttggattactggcagattatcattttaccccaactgagatgacaagagacaatctcttaaaagagggaaaaaacagagaacaagtgtttgttgttggaaatagtgccattgatatgtttcaatacactttgaaagataattatgaaaacgaagccttgacttggcaagctgataaaaagatgattttagtcacggcacatcgtcga		mg5870	NA	llmgpseudo37-mnaA-mg5870	llmg_pseudo37
24	llmg_pseudo40-llmg_pseudo40-MG1342	tcaatcgttccacctactataacttcataaacaagaggccttcgaagcgtgaagtagaaaatcaacgcttgagaaaattactccttgagatttatatgaaagccaagaaaagaattggaacgagagcttttaaaatcattcttctgcgtgattatggcgttaatatttctgaaggccgtatcttaagacttctcaagtctatgacactccctaaaatgtcaaccatcaaacctcgttttaaatcaaataaatctcctgtattttcttctgataatctgcttaaacaagaatttaacccgaactccccaaatcaagtttggacaacagatttcacttatatctctataggacctaagcgacatgtttatctctgtgctattcttgacctctactcaagga…		MG1342	NA	llmgpseudo40-llmgpseudo40-MG1342	llmg_pseudo40
25	llmg_0105-llmg_0105-mg8568	acaagcgtaattttgcggtggaaattagctttttgctagaagcggaaaacacttctggaactctgttaactgacgcagagggggttgaatctgatgaaaatattgtctatgaagatgcgataattttctacaatcctgctaagtcaagttttgatgagaatgactatctagcagcaattccttacactgataagggcttatctcgtgaatttttgacttattttgctcaatttttacaggaaagtgctgaccaaggtttagatgatttgatggatttcttagccgatgaatctgtggaagaattttctgtaaaatgggataaagaagcttttgaaagtggcctttctggtctatcg	llmg_0105	llmg_0105	GeneID:4797804	llmg0105-llmg0105-mg8568	NA
25	llmg_0128-llmg_0128-MG150247	caatcaatgatgaaacaagcacaaaaacttcaaaaacaaatgcaagtttcacaagaagaaattgccaatacaacttttgttggtaaatctgctcaagaccttgtaacggttgaattttctggtgatcgcaccttgaaatctcttaacattaatccagatgttattgaccctgaagatcctga	llmg_0128	llmg_0128	GeneID:4797702	llmg0128-llmg0128-MG150247
25	llmg_0156-dltE-MG2384	cacaggcggtacaagcgggattggtctaggttttgcaaaaaaatttgctgaattaggaaataaagttatcatcgctgcacgcaatgaagatagactcaatcaaattttaagcgaaaatccaactttttcaggatttgtcagtgatgttgctgacgaaaattctctgtcccaattggtcaatttcatcaatgaaaatttccctaagcttgaccttctcatgaattgtgccggaattatgcgtgccatcaatttgtttgaacaagctgacaattctctaggagcactgacagaagaaattaatattaacttactaggaactattgctgtcacacaagcctttttggaagttcttgtcgcaaataatgggatggtcattaacgtttcatctggcttatcaaa…	llmg_0156	dltE	GeneID:4797310	llmg0156-dltE-MG2384
25	llmg_0199-feoB-mg5274	atcaactgtggtcggctgttcaagcaacctatactcctctttctgcttattctttattggttttcaatctcctttgtgcgccttgtgttgccgcaatttcaaccatttataaagaaatgggagatgtccgatggactttacgtgccgttggttaccaaacattagtcgcttatagtatgagtttcatcatttaccaattaggcagttttttcagctcacaaaactttgatgtccttagtttagtcgctctgcttgtattgttggtt	llmg_0199	feoB	GeneID:4797135	llmg0199-feoB-mg5274
25	llmg_0560-hemK-mg6253	tgtgcgaactttgtcagcagatttagaagaaccttttgagttagagtttatctggcgaaatttacatgaacttaataagttatcttggttgaatttaatgcgtgaaaaaattactgaccaagagttaaatttactgacagagctatcagaacgtttgattaaaaacgaacccccacaatatattgtgggctgggcagaattttatgaattaaaatttaaggttgatgagcgagtgctcattccacgtccagaaactgaagaattagttgaaatgattttaactgaaaataacaatgattcgctgaaaattttagatattggaacgggctccggagcaattgcaatttctttagctaaagctcggcaaaattggtcagtaaaagcttctgacatttcaca…	llmg_0560	hemK	GeneID:4798586	llmg0560-hemK-mg6253
25	llmg_0991-llmg_0991-MG1766	gacagcctaaggagatgtgtaatggcagcgacgaactattcccaaaccatcaaaaatgatacaaaagattttattactacagctattctacagcttttgggcattcaaaaaacatctgaaaagccaaaaactcttgctcaactgaccgtttcaaacgtttgtcagcgggccggagtcagtcgaatggcattttatcgtaattttgattcaatcaatcaagtcatctatcaatactatcaaccacgaatttccgaaagctttgaaatcattcgccagaatgtgtcggcaacaataaaaattgagaaccaattaaaattttttgaagacttcaaaaatgacctctacctttctgaaagtcaaggctatgagcccatcattcgtcagatttatattgaagaa…	llmg_0991	llmg_0991	GeneID:4797354	llmg0991-llmg0991-MG1766
25	llmg_1006-scrK-MG1635	ttgcgattggcgatgagcattttaacattttaaaaacaaaccaaattccaacaacgacacctgaagaaacaatttctaaaacaattgaatttttcaaagaaaatactgtcagttctttgtcagttggttcttttggaccgattgatatcaaacccgaaagcccgacctatggttatataacaaccacgccaaaagctggttgggccaatgttgacctcttaggaaaacttaagggcgaacttgatattcccatggttttcactactgacgttaatagttcagcttatggtgaaatgattgtgactggtggaaaatcattagtatatttcacaatcggaacaggaattggcggaggagccgtgcaagatgggaaatttattgttggattttctcatgcag…	llmg_1006	scrK	GeneID:4796921	llmg1006-scrK-MG1635
25	llmg_1066-llmg_1066-MG1198	gctaaaactacttttcagggtatcccccgcccactcgtgcgtactaatcaaacttttattgtacttagcattattttagtagtggtcagtaatttttattggattcttctactcccaattctcgccggattgtctggcatattgtttgaacgaaattttgttattctgattgctaaacgttttttaaaaagaaaggcctcagaatatattcttgaatataagtccgaccttcgttttaatcaaattattgctacaagcttattgagtgccagcttgattgcttctcttacccatcaccctattttggcaattgtttttgccgcatttgttttcctcgctgcttccatcgctttaagtggcttttgtgtgggctgttggattcattttcaacttcgtcag…	llmg_1066	llmg_1066	GeneID:4797136	llmg1066-llmg1066-MG1198
25	llmg_1161-llmg_1161-MG150210	tcatgcgatttcaggtcaagaagtcacattattttatgaagagatactattaaaaactagatctgatgagaaaggttattttgattttattcttccagcacacgaagcaagtgagggtattgaaattaaaatttcaaccgacgatgcagaaattgttcttaaagatatttgttttggcgatgttttcctgcttgggggtcaatccaatatgcaactatggatggaacgtcttaaaacgcgctatcctgaggaaatagatcaaggcaataatcctttgattcgttattttgaggtgccagaagagccaa	llmg_1161	llmg_1161	GeneID:4799144	llmg1161-llmg1161-MG150210
25	llmg_1304-vacB2-mg5101	aaaaacggggggcaagcgcacaaattattaaaatcaatgaacgagcagtcgttgatacagttggaacttaccgttctttatctaatcgccaagccaaagctttgggatataaaggtcgaatcgaactctttaatgaccgtatttcagatactctgtacataaaacagcccttaacaggagtacaagaagaagatgtagtaagtattaaagttactcaatatccaacagatactaaagcatttgaaggaaaaattacgcaaatcattggtcataaaggtgaagttggccttgatatcttagaagttttgtatgctatgaaaattccacaagaattctcagctgaaacattagctgaggctgaggcattttctgaagaattaacccaagaagacttgcaag…	llmg_1304	vacB2	GeneID:4796937	llmg1304-vacB2-mg5101
25	llmg_1338-folB-mg6237	cgcatattggtgtgctttctgaagaaaaaattttgggtcagaatcttgaaattgatgtaatcgtggaaacgaattttgatttctcagggaaagatgaattagatgaaactttgtcttatgtagatttttacgaagcaaccaaagcagttgtagaggcttcgaaagccgatttgattgaacatgttgcctttgaaattattcaggctgtaaaagcaagttcagaagggatttcagcagttgaggtccatcttagaaaattagctgttccgattgaaggtatctttgattctgctgaaatcgagatgaga	llmg_1338	folB	GeneID:4797968	llmg1338-folB-mg6237
25	llmg_1422-pacA-MG1353	ggtggcctagtttttgcaagaacaatggattggcatccatttaaggcagaagcactggttctgcctaaaaattatgaatggacaagtgtttacaatgggaaaaaaatgacaaatccttatgcaattcttggtgttgggaacagtgaaatgcgtctacatgctgatatttctgacggggtcaatgaatatggcttggcagctcaaaaattaaccttttcgaatcagtcagattatgctagcgaaggagaagctgggaaaattcaactcgctgcttttgaatttttactttggttattaggaaactgtcgttcaattgaagacgttcgtcagaagattgatactgtccaattaatgaccgatgaaaattcaactttcaaatttggtcgaaatgatttgcat…	llmg_1422	pacA	GeneID:4798501	llmg1422-pacA-MG1353
25	llmg_1539-parE-mg8202	caaagcgcgtgaagcacgtgaagcagctcgtaaagcacgcgaagattctcgaaatggtaaaaaatctaaaaaagataagggtcttttgtcagggaaattaacacctgcccaaacaaaaaatccaaataaaaatgaactttatttggtcgaaggggattcagcgggcggctctgccaaacaaggacgagaccgaaaatttcaagccattttgcctttacgtgggaaagtaattaataccgaaaaagcaaaaatgcaagatattctcaaaaatgaggaaatcaataccatgatttacactattggtgctggtgttggtgcagattttactttggctgaccgtaattatgataaagtgattatcatgaccgatgcggatactgatggggcacacattcaaac…	llmg_1539	parE	GeneID:4797733	llmg1539-parE-mg8202
25	llmg_1677-llmg_1677-MG150338	ttgaaattaagttttaacaattataatcaatttatcaataaaagaaaggataagaaaatgaaaaaggtttttaggatgttaaagggaagagaaattatttttgtttcattgttaacattgattattggaggagtcggtggttttttcatcggtagaagtcaaactaatcagtcacagcaaaccaattttcaaaagcaaa	llmg_1677	llmg_1677	GeneID:4798972	llmg1677-llmg1677-MG150338
25	llmg_1909-pepF-mg8191	tgagcttcatggctaagaatagaaatgaaattcctgaaaaattaacttgggatttgacaacaatttataaaacagataaagaatgggaagcagagctaactagaataaaaagcgaactttcactcgttgaagagacagaccctggtcatttacttgattcagctgaaagtcttctgacaattaccgaaaaaatgctatccatttctcaacaagttgaaaaactatatgtttatgcttcaatgaaaaatgatcaagataccagagaggctaaatatcaggagtatcaatcaaaagcaacagccctctatgtgaaattcggagaggtctatgccttctatgaacctgaatttttgaaaatttcaaaagaagtttataacaaatggttgggggagcttcaaa…	llmg_1909	pepF	GeneID:4797941	llmg1909-pepF-mg8191
25	llmg_2063-trmH-MG238	gtcacggaagcactaaatggagaccttgtcaacaagctttacgttcaagaagatttgcgcggaaaaaatgttgaaaaaataaaagaactcgcacgaattaagaaagttaatatatcatggactcccaaaacagaattaaataagctgacagaaaatggagtccatcaaggatttatggcaagggtttctgaatttgcttacgctgatttagcaacgttgcttccagaattagcggaaaaagcagaagctacaattttaattttagatgagttgacagaccctcacaatttgggttctattgcgcgtacagctgatgcaactggtgtggatgcaattattattccaaaacatcgagcagttggtattacaccgacagcagttaaagcatcaacaggtgcc…	llmg_2063	trmH	GeneID:4798072	llmg2063-trmH-MG238
25	llmg_2117-ps425-MG150122B	gacagttgaaagtttactaaaagtaatgcaaaaaggaacagatgtaattctgaaagataagtctgaaaaagaattactccgatttagtcaaggtaacgaccttaacgcagtttcatttgaatatttaaatcgaaaaatacttgttttagaaccccatggaaatagctttactgctatcttggaggatt	llmg_2117	ps425	GeneID:4796838	llmg2117-ps425-MG150122B
25	llmg_2263-ps506-MG2093	atgctttttatcgggaatagcactcgcatatttattggtgttactcttgctttggatacttacttggtcattaagcccactatttttactattaattatttttataatcatacctattatattaatttctttaataatctattttagaaataaaaaatctatcaagtcagaaaagtatattgcgatctctagtgagaaagacgagaagtcttatgaaaaaactcataaagaatatttagaaaaattgaataagcagtatgactctcttaaaaaaagaggaaaagctacagaaactactctagaggatttgataaataatatctccgaagatcatagtgagttatacttacgattatatttacatgactttaaagccaaaaaagatatatactctgacga…	llmg_2263	ps506	GeneID:4797907	llmg2263-ps506-MG2093
25	llmg_2272-llmg_2272-mg6989	ctaatcgaccattcggtttgattattaaatatttacgagagttttcaaaattttggtttgaatatatctcggttcttataggaacaactttagcaattacttttgtgattattcctctgttagaatcaatctcgggccttattatgcgtctgtcaggaattccctatgtctcttataataatctggggaatttgattcaaaatcatttcttgggcgttctgggacttctaatcatcttatttttattaatttttctagtctatgttcaatttattgttcaatttaaaggaattcgattgattcagtcaagaagtttgactctgaaaaatttgtttaaggaagttgtctcatctgcgaaaaaggttaaaattcaacagttaggctttctcttattttatt…	llmg_2272	llmg_2272	GeneID:4797563	llmg2272-llmg2272-mg6989
25	llmg_2302-dpsA-mg6979	ctggtatttgcgtggccctggttttctttacctacacccaaaaatggatgaattaaaagatcaattggacgaacatttggatgaatttgcagaacgtttaatcactattggtggttctccagtttcaactttggcagaatttgataaaaattctaaaattgagatgacgcctgcagcttggggtaaatctaattcagaacgtgtcaaagaattgatcgttgcttataaatatttgactcaactcttcaaagatggaattaaaattgctggggatgatggagatgatgtgacagttgatttattcccaactgctcttggcga	llmg_2302	dpsA	GeneID:4798207	llmg2302-dpsA-mg6979
25	llmg_2339-llmg_2339-mg7380	aaaggagttcttgaagggtgtgttttagaaatcattggtcaaggagaaacttatggttatgaaattactcaaaaattacgggagcttggctttgaggatgttgtagaaggaactgtttatacaattaccatgcgtttagaaaaacgagaatggcttgaggtcactaaaaaaccctcaacaataggaccaccacgtaaatggtatcggttgaatgaggctggtcaaaccgaacgccaaaatttttgggaaaaatggatatttatctcagaaaaattagagattctaagagataaaacaaaatttacgacagagcaa	llmg_2339	llmg_2339	GeneID:4797325	llmg2339-llmg2339-mg7380
25	llmg_2387-thrC-mg6818	gtttggcagaagacggtggactttttgttcctgttgaatttccaaaagtggacttagattttaaaaaattaaaaaatgcttcttatcaggaagttgctgaacttgtattaaaagcattttttgatgatttttctgctgatgaaataaaattaatggtgacaaaagcctacggagaaaaatttgatagtcctgaaattgcaccgctcaaaaatctcgggaatcactatattcttgaactctttcatggtgaaactatcgcttttaaagacatggcactttctatcttgcctcatttaatgacccaagcggctaagaaaaatggtgtgaccaatgaaattattattctgacggcgacttctggggatacaggaaaagcagctatggcaggttttgctgatg…	llmg_2387	thrC	GeneID:4798502	llmg2387-thrC-mg6818
25	llmg_2434-llmg_2434-MG268	catagcgttccttctgccggagctatatatggtttgaaagttttacttttttataagaacaataaaaaaatatttaactctaaaggggagataagtacagagaaattcgagataaatcaaattaaaaaaacttgtttttatgatgataaatatttttcttcaagttcaattcttattgctgtgacatatgattacgataaatattttggcaaatatggtaattgtgggataaggtatgcttcaatcgaatgtggtgcttttctgcaaaattttcaactactactttcagaaaaagatatatacggttgtccattaggcttcgtagataatgatgctctgttgggaatagaagaacccc	llmg_2434	llmg_2434	GeneID:4797520	llmg2434-llmg2434-MG268
25	llmg_2488-ruvA-MG1306	attgacctatcgggaataggttatcttatcagcgtagccaatccttatgcttggtctgctttaatgaatacagaagtaaagatttatgttcatcaagttattcgggaagatgcacatagcttatatggttttgttaatgagtctgaaaaagctttattcttgcgcctgattagtgtttcaggaatcggcccaaagtcagctctagctattattgcggcagctgacaatgaaggtttaatcaatgctatcgataatagcgatattaagtatttgacgaaatttccaggagttggtaaaaaaacagccatgcaaatggtgcttgatttagctgggaaatttgatgcgacaggagctgttgggatttcccttcttgatgtgcgcctgctag	llmg_2488	ruvA	GeneID:4797168	llmg2488-ruvA-MG1306
25	llmg_2518-rsuA-MG95	gcagaaagtggcctcggaagccggagtgaagtcaaagttttattgaaaaaagggcgcgtgaccgttgctggtgaaattcagcgagatggcagatttcaagtggataagaattccagacaggtggcttttgacggtcaaattttagattaccaagaatattattactacctattgaataaaccgcaaggagtcgtatccgctacgaaagataatgtttttaaaacagttgttcaacttttatcagaaaaagattttcgtaaggatattttcccagtcggacgtttagataaaaataccgaaggacttttgattttaaccaatgatggggctcttggccatgatttaactcaacccaaaaaacacgttgaaaaagaatattttgcacgaattgatggaaaa…	llmg_2518	llmg_2518	GeneID:4796895	llmg2518-rsuA-MG95
26	llmg_0018-llmg_0018-MG954	ccttggtgatgcttttgatgatcattccgggcttttttgctttcccgcaatcaagatatttttctgacaaagcggtcagcaaacctaaaaatattgtcgtagcagataaagttacagaaaaagaaacatgggactcaattcctccaagagccgtggctcttcaagacatagaactctatgaagatgaacaattgacaaaatctgtaggaaagctttccgctaaaacgcagttagatatttcagaaattgctgggaaagcttttaaactcaaggatggaaaatatattttagctgacaagaaaaatattatctcagatgtcactatttctcgggaaaatacaaatagaactatctatactaataaaagtgtcaacgtattttacaatccagtaaccactt…	llmg_0018	llmg_0018	GeneID:4799110	llmg0018-llmg0018-MG954	NA
26	llmg_0159-llmg_0159-mg8524	tatcgctgaacgctggggagaatttcaagagaaatttaaaaacatggataagtcgactgaattaagggcctatcatgaacttctgacagagttttatgaatatattcagtatttagaaactcatttttttgccgctgataaaacttctgtggacaaaaatttactgacagattggtcagtaagttctcaagcttctacagcttctgcgcaaattccaatgacactttctcctagtcaagaacacctgacaggcgaggaa	llmg_0159	llmg_0159	GeneID:4798283	llmg0159-llmg0159-mg8524
26	llmg_0367-dppF-MG118	ttgttggagaatcaggttctggtaaaacaacgattggtcgagcaattcttaaactttacgataattttattactggcggagaaattctctttgaaggtaaagatgttcgtaatctaaaaggctcagagttgcgagaatatcgttcagaggcacaaatgattttccaagacccacaggcttcattgaatgggcggatgcgcgttaaagatattgttgctgaaggacttgacgctaacggtttagtaaaaactaaagctgaacgtgatgctcgtgtattggaacttttgcgtctggttggattgaatgatgaccatttgacacgttatccccatgagttttctggtggacaacgtcaacggattgggattgcacgtgcacttgctgtaaaaccaaaatttg…	llmg_0367	dppF	GeneID:4798379	llmg0367-dppF-MG118
26	llmg_0551-llmg_0551-MG1405	agcctaactgtagagggaaaatacagttcaaaatcagatacattagtcttgaacacacaagcagctaataaattaatgaatcaaggggcatttaatcatgttacgaaaaaaggggaaaaggctagttttaagaaagtgaaaaaactatcagcagaacctgccttgtggacttctaaatcgtatacttctgtgaccgatgatagtagtaaaacaattgattctaagagtaaagattacatcgttttaggagaatatagcgcgacttctaaaatactaatccttgataatgaagattatcaaaattttgatgctaaaacagagtatgtaagtgtaataaaagaaaaacgcgacgctgacaaagcactttt	llmg_0551	llmg_0551	GeneID:4797599	llmg0551-llmg0551-MG1405
26	llmg_0756-llmg_0756-mg7462	cttatggcttcagcaatcttgatatcagtagctagcccactaatggctaatgctgatgtcgttagttctaatgtcacaacagagcaaatttctagtaatcaagcttcaaattttactgatattaaagaccattttgactcctatgtttccgttaagaataaccagtatgttttaaatcttccagaaaatgttcaggttaatcaaaatgaatttgaacaagtagtagagcaaattaatgctgtaaatcaacaggttgaaactaataagttaattataaatcctgtcaataaagaaatagtgagtcgggcttcggccttgaaatcatcgggttatacctccggttacttctggtggggagtttgttactatttcagaagtaatgccgcggtttatgaaatg…	llmg_0756	llmg_0756	GeneID:4796896	llmg0756-llmg0756-mg7462
26	llmg_0817-ps326-mg6927	cgcatttatcgtgaagcactagatgaaataaataatttagcaattgatgtggccatggattttgaagaaactggaattggttcagttgattgcggaaaaataatggatattgtaaacaaggcattttttgcagaagcaaatcaacaaccttccagcactgacaaactttcggttgaaaaactccaagaacagctcaacactgcgaaaaaagcactgacagaaatagataggtcaagatatggtatgcagttcaggagagatagaaatcccaacgtagctagacaagcactcgcagcgattgga	llmg_0817	ps326	GeneID:4797935	llmg0817-ps326-mg6927
26	llmg_0835-ps341-MG150071	ggaaaggattaataacatgattgaaaaattacttaagttcaacttacaacgctttgcagaagaaggagacccacaggaccctgcagaccctaaaactcctgaattcaacgctgacagtttga	llmg_0835	ps341	GeneID:4799012	llmg0835-ps341-MG150071
26	llmg_0918-llmg_0918-MG150296	attcgtattaattatcttattgctattctcatcgtcgattttattggcggacaagagttcagcagatacaacaagttatgatacaaaaggtcaagtcggatttacgggaaattggataaatccagaatcaagtagtaaagaaaatcctaaaaaagaccttccaattactcagaccatactcccgaa	llmg_0918	llmg_0918	GeneID:4797558	llmg0918-llmg0918-MG150296
26	llmg_0992-llmg_0992-MG1765	actggtggttcgggttatattgctatgttcatcatgattgctttattaaaaaaaggctatcgagtacgggcgaccttgcggatgatgtctagacaagaagaagtgaagaaaatgatgaagcaaggagggattgctgattttactgacctagactttgttcaaacggatttaactaaagaagaaggatggagtcaagcaatgactggagtggattctgtcatccacgtcgcttctccaacacccttgcaacgtcctgacgctgatgatttaatggtaataatggctgtagatggagtgaagtttgtgatgagagcagccaaggaagcaggagttaaacgagtggttttgacctcagcatctggtgctgttttagcggggcataagcatcatccagaaatc…	llmg_0992	llmg_0992	GeneID:4796737	llmg0992-llmg0992-MG1765
26	llmg_1014-llmg_1014-mg5719	aacttcaatgcttattagcggagttgtaaagattacttatgataaaaaagatgatgaagcaataactaagtatgctttaataaatctcaaaaatgatttaacgaatgttttaggcgaagaagcaattcttgcaactgagagcaaaaattctaagattatcgttgcaacaatcgatacttcattagcaaaatcgcaaaaaaattatgagctcttaagagaggcactaaataaaaaagagcaatatattattaccgtttttgaagggcaacttcaattgattggtaatgatagaagaggaacgat	llmg_1014	llmg_1014	GeneID:4796905	llmg1014-llmg1014-mg5719
26	llmg_1049-busAB-mg10717s	gtgctttttcgggaatgtcttttgggaaaaaatcttctgataaaaaagtggatttagtttatatgaactgggactcagaagttgcgtcaatcaatgttttgacccaagcaatggaagaacatagttttgatgttacaacgactgcacttgataacgcagttgcttggcaaactgtggctaatagtcaagctgatggaatggtttctgcttggttgccaaacactcataagacccaatggaaaaaatatggtaagtctgttgagttattaggtccaaatcttaaaggcgctaaagtaggatttgttgtgccaagttatatgaatgtgaattcaattgaagatttgactaatcaggccaataaaacaatcacaggaattgagcctggtgcaggtgtcatgg…	llmg_1049	busAB	GeneID:4797696	llmg1049-busAB-mg10717s
26	llmg_1086-llmg_1086-MG495	aatgaaggggatatggcgcttacgggtcaagaactggatgcgctgactgaagatgaacttcgtgagaatttgcaaaagatttctgtttacgcgcgtgtctcgcctgaaaataaaattcgaattgtccgcgcttggcaaaatgaacatcaagtgactgccatgacaggtgatggggtcaatgatgctcctgcacttaaacaagctaatattgggattgccatgggttcagggacagacgttgccaaagatgcgtcaagtatgattttgactgacgataatttcgtatcaattgtttctgctgtatcaattggtcgtgtagtttatgataatatcaaaaaatcaattagttatcttttctctggaaacttaggagcgattattgcgattgtttttgcttta…	llmg_1086	llmg_1086	GeneID:4799146	llmg1086-llmg1086-MG495
26	llmg_1305-llmg_1305-mg13050s	aaaaagagttgggttattcgcgaaatgccttgagtaattataaaacaaagacaatgccctcggctattcgcttattagagttagcagaatactttgatgtaagtccacgttatctactcggaatggacgaaatgtgcgaaaatagtagagaaaaaaatagctttacagaatttctttttgaaaatttggataagaaccaaaaacttgagatctgtaaactttcacaaatctggatgatgcacgaattaaagga	llmg_1305	llmg_1305	GeneID:4798438	llmg1305-llmg1305-mg13050s
26	llmg_1318-llmg_1318-mg7734	catgattaccggagagtctgattttattgaaaagcagactggtgactttatctactctggaagtttggttatgcaaggaacagcaaaggcacaagttcaggctgttgggaaccatactttcataagtaaattggccaaagaagcttctgttttaaagaaagcaaagtcaaaaattcaacaacagattgataaaatcctaaaaataatcgttattggtattattccaatttctatcttagtgcttttgaaccaatttgtattttcatctttagatttgtctgtgattccacaaagaaagacggcaatcattggtacagcagcaacaattactagtttgatacctgaggggttagttcttttaacttcagttgcattagctttgggtgtcatcaagctctc…	llmg_1318	llmg_1318	GeneID:4796704	llmg1318-llmg1318-mg7734
26	llmg_1335-llmg_1335-MG1678	cagccagtgccctagttttcaaagaagataaattgttttttattgagcatcattatcagaaggagctcttacttcctgctgggcatgttgaattgaaagaaagcccgttggacactgcgattcgcgagtttcatgaagagacaggtttttttgcaaaaaaaatgggtaagctagtagatgttaatttgattgatattccatttaatgaaacaaaaaatgaaaaaaaacatcagcacattgattttcgctatctcttggagttggaagaacaagaagctgagcttgctgagctacctttttttctccttgaactagaagaagca	llmg_1335	llmg_1335	GeneID:4797940	llmg1335-llmg1335-MG1678
26	llmg_1392-orf16-mg7121	ttaaaatatcgctcagaaaagcgaaagcttatgctttgttatctctagcggtagttccactcacaatagaatttatctttcttccagattttattttctatttagtttttttccctacaggcgctctatttggaacctatccaacgctactcttgttagatcaatggcgtgagcgaaagcggaaagtagaattatatttctcttatgaagaaagaatttatcaatcaggacaaatacggaggtatgaaaaaaatgaatttaatccagacaagtc	llmg_1392	llmg_1392	GeneID:4797119	llmg1392-orf16-mg7121
26	llmg_1442-llmg_1442-MG150215	tgttcttggggcaactcatatttcacgaatgcctgtcgcagcagaacaagccgaacaattcggagttccactggaaaaagcagctgatttaaccatgcattcccagtttgatattttgggttcgacaattatggcagctgataactttatgaaagttgacccacttgtttatgatgctgtatatattctgattgatttggattctgaggatgaaaaagctttagcagaagctgatgctttttgggataaggctgttgaat	llmg_1442	llmg_1442	GeneID:4797861	llmg1442-llmg1442-MG150215
26	llmg_1497-llmg_1497-MG525	actttatattcgtcagccagaagatatcgctgctttagaaattgctaaggtaatgatggttgatgaacaagaggcacttgatgatggaattgcttatcttccctttgaatttttcgaacgttacaatgtggttaaagcaacaccttattatttagaatttatgaataaaaaagctagtaaagggtctgcggttaaacacttagctgaaaaactttcttttgatttagatgaagtcatggccatcggtgatgaagaaaatgaccgttcaatgcttgaagttgctggttgtcccgttgtaatggagaacggaaaaaccgaactgaaaaaaatcgctaagcacatcacaaaatcaaatgccaaatctggtgttgctcat	llmg_1497	llmg_1497	GeneID:4797758	llmg1497-llmg1497-MG525
26	llmg_1531-ribB-mg8215	gagcttccagcatcttagaagatttaaaacttggggattctatctcaacaaatggtctctgtttgactgtttccgcatttaatcataaagaatttacagcagatgttatgccagagagtttcaagcgttcaaatttaggggaattaacagtaggaagtaaagttaatttagagcgagcagtggctctaaatggtcgatttggcggacatattgtttcagggcatattgatggtacaggaaagattttatcaatcaagaaggaagaaaatgcggtttggtttgaatttcaaacaactgtagacttaatgaaatatgttgttgaaaaaggctctattacgattgatggcatcagtcttacggtggctcatgtgacttcaaaatcttttagtgtgtcaataa…	llmg_1531	ribB	GeneID:4797066	llmg1531-ribB-mg8215
26	llmg_1637-mleP-MG1578	ttgtatgcctttttcgtagctgtcatcatagtcgtaacactattgggaaaacttccacttgatatggtaggattgactctcctacttgtaacattaggtcacctattatacttcataggagaaaaactacctattatgaattcatacttaggtgggggctctgttttcacattgattggtgccactttattatctttcttccatattgttccatctaatgttattggagcagtttcaaattttatgggtggaaaatttggttttcttgatttctatatagctgcacttatttgtggatctattttaggcatgaacagaaatctgttagttaaagcgtcgaaaaaatttattccaattgcgttaatcacaatggttattggctttttctcagtaggcctc…	llmg_1637	mleP	GeneID:4798676	llmg1637-mleP-MG1578
26	llmg_1855-llmg_1855-mg12743s	ctaaggggcgtttagccggatttattgatgcaattattgcggtagtaatgacgatcatgttgttagagtttgaattaccaaaaacaggtgggattattgagtttttaagagataatcttgtctatttgattgcttacctcttaagttttatctatgtcaccacctcatggtttaatcaacaatacatgctccaacaagctgaaaatattagccgtcggatttaccacagttgcatgctctgggttttgtcattatccatgcttcctgttttatctgcttgggctggacggacaatcgacttctttcatgatttcgggcttcattctccaaaagcccctgctttactttttatcatgatgatttacctctggggctttgcttatacttatatgacaaaat…	llmg_1855	llmg_1855	GeneID:4798947	llmg1855-llmg1855-mg12743s
26	llmg_2008-uvrA-MG92	ggctctgagctgctttttagtgaattttacgcttgtcctgtttgtggatttaccgttccagaattagaaccacgccttttttcatttaatgcaccttttggttcatgtccagattgtgatggactaggagtcaaattggaaccagacgtcgatttactaattcctgacaccagtaaaacactgcgtgaaggggcgattatctactggtatggaaaagcctcaacttattacccagcacttttagaacaagctatggagcaatttggcattgatttagatacgccttgggaaaaattatcagaaaaagagcagcaaatcgtcctttatggaaatggcgataaactttttcattttctccacgaaggggattttggattacgtgaccaagatatgactttt…	llmg_2008	uvrA	GeneID:4796829	llmg2008-uvrA-MG92
26	llmg_2177-nah-MG1291	cttcacggcgtcttaaaattcctgctgttattggacagatgcttgtgggaattttgattgctccgtcagttttagggcttgttcatagcggacatgttttagaagtgatgtcagaaatcggtgtgattttactcatgtttttagcgggtcttgagagtgatttaacggttttaaagaaaaatttcaaagcatcaatgcttgtagccattggcggtgtgattgttcctttaatagtttttggcctagtggcttttagttttggctacggaatgtctacgagtttcttttacggaattgtttttgccgcaacatcggtttcaattaccgttgaagttttgcaagaatatggaaaactcagtacacgtgcaggctcaattattctaggagcagcggttgttg…	llmg_2177	nah	GeneID:4797164	llmg2177-nah-MG1291
27	llmg_0034-ps122-MG150007	gtccttatacggctggcattgatagcttaggaatgcgaagtttaaaagcctatcacacggagctaacagacaagcagattgaaaaattagacccattgaacgcaaatacaggcacagttgattatagctttaaagttcgtaaatataagcacggtgtccgctttgagggcgaaaaagagggcggagaaatcagcttatttgaagaggta	llmg_0034	ps122	GeneID:4798229	llmg0034-ps122-MG150007	NA
27	llmg_0103-cshA-mg8566	aatgagacctcgcaatatcgatgaaattgttggtcaaagacatttagtcggtaaaggaaaaatcatccgcagaatggtggaaactcaacttctttcaagtatgattctctatggccctccaggcatcggtaaaacttcaattgcttcagcaattgctggaaccatgaacattgcttttagaacatttaatgcaacaactgatactaaaagaaggctccaagaaattgcttccgaagcagaattttctggtcaacttgttttacttcttgatgaaatccatcgtttagataaaccaaaacaagattttcttttaccacttttagaaaacggacaaattatattaattggagcaacgaccgaaaatccctatttttcagtcgtacctgccattcgctctcg…	llmg_0103	cshA	GeneID:4798774	llmg0103-cshA-mg8566	NA
27	llmg_0132-sugE-MG150249	atgacttggctatatctactaatagcaggaatttttgaagtagtttgggcaacaacaatgaagttaagccacggattttcaaatataaagtttacattattaacaatcattgggatgattgctagttttggtttcctcgccctagctctaaaaaagcttcctttagggattgcttatccaatttggacagggatt	llmg_0132	sugE	GeneID:4798389	llmg0132-sugE-MG150249
27	llmg_0152-llmg_0152-mg5087	gttgatgaaaacggaaatgaaagtttattccaaattttgattaccattgatggacaagaagaatttggtaaaaactatgttgttttacaaccgactgaatttgaagaagatgaacaaggtcttattgacgttttagcttactcatttactgagaatgctgacggtactgaaggtgatttacaaccaatccctgaagatgct	llmg_0152	llmg_0152	GeneID:4797944	llmg0152-llmg0152-mg5087
27	llmg_0177-llmg_0177-MG2553	atgcttgaaattaaagatgcaacttattgggcggagcaattgaaatcaaggaatctttctgccaaagaattattagaaatgacaaagcaaaaaattgatcagctcaatccactctacaatgcgattgtggcagaggatttagcggtcgcaaaagaagatttagctttgacaggtcaaggtttttttgcaggactgccatttgcgttgaaaatgttggggcaaacgcataaaggattgcctgatacagctagctctcagctcttttcagagaatgtggcatctgaggatgataattatgttaaagcgctgataagggcaggattgacgccttatgggcagacgaattcgccagagtttggttttaaaaatatttcggattcaaaactctacggtgataca…	llmg_0177	llmg_0177	GeneID:4797424	llmg0177-llmg0177-MG2553
27	llmg_0231-llmg_0231-MG912	cttggctttttgcctgcgggtgctttgaagaaaaaaaaagctgaacgcgaccaaatggaagctgttcaggctggagatgaaggaagcgaacgttttgtcaaaaatgaggatttatactgtcagcgttgtttccgcttgcgtcattataatgaaattgcaccgacaagtttgactgatgcagattttttgcgtttgcttaaagaaattggtcaacataatgctttgattgttaatgtggttgatatttttgattttaatgggtctttgattcctaatcttcataaattgactggtggaaatgatttattaatggtcgcaaacaaacgtgatgttttgccaaaatctttaaaagttgggaaaatgacggcttggttgagagaacaagcggcttctcgtggt…	llmg_0231	llmg_0231	GeneID:4796854	llmg0231-llmg0231-MG912
27	llmg_0318-tpx-MG1133	acaacaagtggtgatgcacctgattttgaactgacagatttaaaaggaaataaaattaaattatcaaaacttgaaaagcctgttttgattagtgtattcccagacatcaatactagagtttgttcacttcaaaccaaacattttaatcttgaagcagcaaagcattcagaaattgactttttgagtatttcaaataatacagcagatgagcaaaaaaattggtgtgcagccgagggagttgacatgacaattcttgctgatgatggaacttttggacaagcttatggtcttgttttaaatgatggaccactcaagggccgtcttgctcgtagtgtttttgttgtaaaagaggggcaaatcgtctatagtgaaatattagcggagctttcggatgagc	llmg_0318	tpx	GeneID:4797598	llmg0318-tpx-MG1133
27	llmg_0414-llrC-MG2048	tttcgatggcgaagaagcccttgaagcttttaaagaagtacaacctgaccttattttacttgatttgatgttaccaaaacttgacggtcttgatgttgcacgtgaaatccgtaaaacctctgacactcctattatcatggtgtcagctaaagatagcgagtttgataaagttattggacttgaacttggtgcagatgactatgtcactaaaccattctcaaatcgcgaacttttagctcgtattaaagcaaacttgcgtcgtatcaatgtcgcacctgctgaatctactgataatgttaagaaagaattgattatcggaaatctccgtatcaatccagcacattatgctgcttacaaaaatgataaacaacttgacctcacacaccgtgagtttgaatt…	llmg_0414	llrC	GeneID:4797664	llmg0414-llrC-MG2048
27	llmg_0423-drrA-MG2039	tggacctaacggtgcagggaagaccacattcttaagaatgcttgcaacattaacaaaagtaacatctggttctgcttctatctttggaaacgacctaaccaaagacggtgcaaaagttcgaaactttatcgggctgacaggtcaatatgcttcagttgatgaggaactgacagggatggaaaacatgattatttttggtcagttaaatggtctatctaaaaaagaagccaaaaaacgcggcctcgaattgctcaaacaattttcactgacagaagccaaagacaaatccatcagtgctttttcaggtggaatgagaagaagattagatttggctgttagcctaatcactaaacccccgcttatctttcttgacgaaccaacaacaggtcttgaccccag…	llmg_0423	drrA	GeneID:4797810	llmg0423-drrA-MG2039
27	llmg_0425-mvk-MG2036	tggggacgggaattgcccattccaaactaatcttaattggagaacattccgttgtatatggtcagccagcaattgccttacctgtaacaattcttaaaactacagtgacaattacttcatcaaaatatggccaatacattgaaaataatgaatttcgtcgaagacttgatttaatgggagatgaatttgaaggaattcgtcaactcatcatgcgtttactcgctaaatttcattcttcaaaaatgcctttttctttagaaattgattcaaacattcctcaaggacgtggtttaggtgcctctgcttctttggcaacagccatcatcaga	llmg_0425	mvk	GeneID:4798261	llmg0425-mvk-MG2036
27	llmg_0425-mvk-MG2037	ttgtggtttattaaagacagcacaattgaaccctttgaactaaatcttcatggttttatcgtcattggcgatactggtgtgcatggctttactagtcaagccatcaatattgttcgggaaaaacttgttgaggaaaatgaaaaaactcaaaactcaattaatgacctcgggcaattagccacagactcaaaagcctttttaatgaccgataaactcaaagagtttggtcacgtcatgaataaagctcatgaaagactttcagaactcggtgtttctcacccccggctagacaatttagttgatacggctcgaaaaaatggagcacttggcgctaaattgactggttctggacttggtggtgtcatggttgctctggctgaaaatgaaaaagatgcgatt…	llmg_0425	mvk	GeneID:4798261	llmg0425-mvk-MG2037
27	llmg_0477-llmg_0477-MG150044	atggaaagaagcgtaattatgaaacttattgtcacacttttctggtcgcttgctcttggtcaggttgtaggctatgtcgctactgcccttgctggtgttccagatcctgaactttggacaactattatctcgcttatctttggtctctttgtatatcttttccaagctgttgctgtggaaaaagaagccaaagcaaa	llmg_0477	llmg_0477	GeneID:4796712	llmg0477-llmg0477-MG150044
27	llmg_0479-llmg_0479-mg6797	gagattacttgcacaatcaggtcatacccttgtttatgggggctcaaaagaaggttgcatgggtatggtttcagattctgttattcaaaataaagggcaagtgattgctgtctatcctgcgggagtcctcccattagaacctcctcgtcaaaatgcctctaaactttatttaacaaatgacatggctgagcgtaaacgcaagttgatagatttaggcgaagcttttgttattttagctggaggatttggaacattagaagaaagctttcaacttttaactgaaatgtccatcaatcaaactcgcgtgcgccctgttatttttgtaggtcaaaaattttatcaaccactttttgacctactgcgcctgcaa	llmg_0479	llmg_0479	GeneID:4797270	llmg0479-llmg0479-mg6797
27	llmg_0529-llmg_0529-MG150198	gatgtcatccattgcacttgctaatcgtctcaaagtttcaccctcttatctcaagaaaataatcaaatcgctcgttgatgaaggacttttacgctcaacaactggaaaaaatggcggcttctctctcaataaagatcttcatgatattagtttttatgatgtcttcttggccattgagggccgtggacgaatttttcaaagtcaaggactcttacaaaattttattggtgcagagtctggtaa	llmg_0529	llmg_0529	GeneID:4796958	llmg0529-llmg0529-MG150198
27	llmg_0603-llmg_0603-mg6406	aaaacagttgctcttgatattggattaagtgaaaacgcaatttatggatggaagaaaacaaaacctaaagctgatgacttggcaaaagtagccgattattttcatgttactgttgattttttattaggacgtgaaggattagaaattataaacgaaccaattgatctagcacaattagttgatgacagcaaagtggattgggataaatgggtatcattcgaaggaaaacctctaagtga	llmg_0603	llmg_0603	GeneID:4797614	llmg0603-llmg0603-mg6406
27	llmg_0651-llmg_0651-MG150053B	cagaaaaattagttcttgccggaattgaaaaagctcgacatgaaaataataaattgggtgcaacttgcccctatgcagccgagtattttagaaaacataaagaagaacttgctgatat	llmg_0651	llmg_0651	GeneID:4797683	llmg0651-llmg0651-MG150053B
27	llmg_0686-llmg_0686-MG150270	tgaccactttatctccatcaaaaaatatgggaacaatgaattggcaaacgatgatattgagtgattattgtgtcaatgattcttattgggagaaggcaaaacgagaattatcagaagaagttcaatgggtgacacaaagtgacctttataaaaagataaagtggaatcatgattcgaa	llmg_0686	llmg_0686	GeneID:4797028	llmg0686-llmg0686-MG150270
27	llmg_0776-trxB2-MG150144	agctggtcctgttggtctttatgcggctttttatgcaggaatgcgtggtttatcggttgcaataattgaatcagcacaagttgcaggcggtcagccacaaaatctttaccctgaaaaattaatctatgatatcgctggtttacccgctgtaactggagctgatttaacgaaaaatcttttagaacaattggcacaaatttctcatcgcctttttcttggagagggcgttcaaaaaattgaaaaagaagatggaatattttctgtaattaccgataaatcaaatagaaaagccaaagcagtattactaacaaccggagcaggacttttaaagcctcgaaaattaggaattgataatgaagaaaacttagcaaatgaaggaaaaatttcttactttatcac…	llmg_0776	trxB2	GeneID:4798588	llmg0776-trxB2-MG150144
27	llmg_0807-ps317-MG2819	caataaatgatgagcagctcacagatattttagatagctgttttgaaattggattatttgaaaagggacttttcgataaatatcaaatacttacatctgaaagcatccaaaaaagatatatggaagctgtaggtcgcagagctaaagttcctataatttcctcttactttttattgccgaaaaacagttatcgcaacattaacttagttaatgactacattaactcaataaatgatgacaataactcgattaatgacaacattaatccacaaagtaaagtaaaagaaagtaaagtaaataaaagtaaagtaaaagaaaatagagaaaaggaaaacaaaacaaataaccaagaaatcttttctcgctttttcgaactattttcaaactttaataaaaaaa…	llmg_0807	ps317	GeneID:4797266	llmg0807-ps317-MG2819
27	llmg_0846-ps352-mg7838	tgctcatgtcacaagagacgggcttagattaactccagcctatgaaacggctgagtcatacttaggtgatatcggaacagcagaaaccggtgaagattgcacagttattattcctattgaagaacatttttctgacgttattaatacagattatgaatatcaagtgtttttacaaagctatagtgaaggatgtgcttatgttgtatcaagagacaaaaccagtttcactgtgcaatcatccggtcctaatctcccttttgcatgggaaattaaaggtaaaaggagaggctatgaaaatgac	llmg_0846	ps352	GeneID:4798870	llmg0846-ps352-mg7838
27	llmg_0894-carA-MG2415	gaaggagaagccctcggggcaaatttagatgtgacgggtgagcttgtctttaatacaggaatgaccggttatcaagaatcaattactgaccaatcttataacgggcaaattttgactttcacttatccaatcgtaggaaattacggagttaaccgtgatgattacgagtctatccacccaacttgtaaagccgttgtcgttcatgaagcagcacgtcgcccatcaaactggcggatgcaaatgtcatttgatgaatttttaaaatcaaaaaatattcccggaatcactggtgtagatacaagagcaatcactaaaattgttcgtgaacatgggacaatgaaagcttcactggttcaagcaagagatgaagtggaccatcaaatgagccaacttcaagct…	llmg_0894	carA	GeneID:4798479	llmg0894-carA-MG2415
27	llmg_0916-llmg_0916-MG150074	tggtgaccgtgacaaagacggaaattttattgcctcagccgattattggacagatgaacggattgatgacttattaaaaaaatacaatcctcacggtaaattgactttatcaaaggctaatcaacagaaaaatgatgaaagaaagactg	llmg_0916	llmg_0916	GeneID:4797452	llmg0916-llmg0916-MG150074
27	llmg_0952-pyrDA-MG2184	gcttcaggagtccattgtatgacgattgaggatttagaagaattaaaagcctctcaagcaggggcctatatcaccaaaagttccacattagaaaaaagagaaggtaatccactcccacgttatgttgacttagaattagggtcaattaattctatgggtctgcctaatttaggatttgattactacttagactatgttttaaaaaatcaaaaagaaaatgctcaagaagggccaatcttcttttccattgcgggtatgagtgcagcagaaaatatcgctatgctcaagaaaattcaagaaagtgatttttcaggaattacagagttgaatctttcttgtccaaatgttcctggtaaaccacaacttgcttatgattttgaagcaactgaaaagctccta…	llmg_0952	pyrDA	GeneID:4798428	llmg0952-pyrDA-MG2184
27	llmg_0993-hprT-MG1763	aacgtgtcaaagagcttgctgaagttgtttcacgagattatgagggaaagaatcctctcgttgtcgggattttgaaagggtcaatcatgtttacagttgacttgctcaaggaattatcaattgatgctgaagttgattttatggacgtcaccagttatggatacggaatctcatcatctggtgaagttcgaattttgaaagatttatcaaccgtggctcatggacgtgatattttgattgttgaagatattatcgatactggaaatactttgctttatcttaaaaaattactgacaggacgtcaagccaaatctgtaaaaatcatctctttgttagacaaaccaagtggtcgtaaagtagatattgacgctgattatgtcggttttgaagtacca	llmg_0993	hprT	GeneID:4798208	llmg0993-hprT-MG1763
27	llmg_0997-purD-MG1625	tgattgaagagtttcttgatggggaggagttttctttatttagttttgttcatcaaggaaagatttatccaatgcctattgctcaagaccataaacgtgcttttgatggtgataaaggaccaaatacaggtggtatgggggcctactccccagttcctcaccttcctaaagaagtgataaatgaagctttagaaaaagttgtgaaacccacggttgcgggattgattaacgagggaaattcgtttactggtgttctttatgctggattgattttgacagcagatggggtcaagacaatcgaatttaatgcaaggtttggtgatcctgaaacccaagttgttctgcctaggcttaaaagtgatttggcacaggcaatcattgatattttagctggagatg…	llmg_0997	purD	GeneID:4798158	llmg0997-purD-MG1625
27	llmg_1023-fur-mg10632s	caccacagcgtctcattgtcttagaatacctgataaaacatcaagcccacccaacggctgagcagattcacgaagacttagaaaatattagcttggccacagtttataatacacttgataaattagtcgatagtgaacttgttattgctatcaatgatggaagtaagaggaggtatgattactacggtgaacctcattatcacgttgtcaataaaaccactggtgagataatgaatgttgataattttgattttcgacctctcatcgaagcggcaagaaaagcaagt	llmg_1023	fur	GeneID:4797355	llmg1023-fur-mg10632s
27	llmg_1117-nagA-mg5239	tgcaccagaacgcgaaggttcagaagactttattcgtaaggcgactgaatcaggggttgtcattgccttaggccattcgaacgcgacatataagcaagcagttgccggtgttcaagctggagcatctgtatgggttcacacattcaatgggatgtcaggaataactcaccaagaaccagggatggttggagcaattttaaatactccaaatacttacgctgaattaatttgtgatggtcaccatgttcgtccagaagccgctgaaattgttgtgaaaatgaaaggcgctgaccatgttgttttgattacagactcaatgcgtgccgca	llmg_1117	nagA	GeneID:4798217	llmg1117-nagA-mg5239
27	llmg_1208-rplL-MG150019	ctgcttcaagtttttctttgatttcgttagcttctgattcagaaagaccttctttaacaactgttggtgcaccatcaacgagttctttagcttctttaagtccaagaccagtgattccacgtacttctttgataactgcaacttttttgtcgccagctgctgtcaattcaacgtcgaatgaatctttagctgctgctgcttcaccagcacctgctgctgctgcaactggagc	llmg_1208	rplL	GeneID:4797926	llmg1208-rplL-MG150019
27	llmg_1225-metE-MG165	gccttccctcgtatcggttcaaatcgtgaattgaaatttgctctggaaaaatacttccgtaaagaaatttctgaggatgaattacaaattgtggccaaagagcttcgtttagaaagttggaaaagtcaaaaagaagctggaattgattaccccatttccaacgatttctctttctatgaccaaactttagacctatctattgcacttggggtaattcccgaacgctatacaaaattaaaactcaatgaattagatactttatttgctttagcgcgtggttttcaagacgaagaaaatgacgtgaaagcaaggccgatgaaaaaatggtttaatacaaattaccattatatcgttccagaaattagcaaagaaacagtaataaaagcaaatttttcaaaa…	llmg_1225	metE	GeneID:4796963	llmg1225-metE-MG165
27	llmg_1524-rluD-MG621	ctgaagatttacccttggaaattatttatgaagattcagatgttgcagtcgtcaataagccacaaggaatggtcgttcatcctgcggcaggacatgcttctggaaccttagtgaatgcaattatgtatcatataaaagatctttcaagtatcaatggagttattcgcccgggaattgtacatcggattgataaagatactagtggtcttttgatgattgctaaaaatgataaagcacatgaaagtttagctgctcaattaaaagacaagactagtaaacgtcgctatttagcaattgtccatggagagcttgccaatgataaagggacgattgaagccccaatcggtcgtaatcttaaagacagaaaaaaacaagcggttgtatctggtgggaaacctg…	llmg_1524	rluD	GeneID:4797748	llmg1524-rluD-MG621
27	llmg_1547-prfB-mg5637	gcggcgaaaaaggagttcatcgtttagttcgcatatcgccatttgattctgctaatcgtcgtcatacttcatttacttcagtagacgtgatgccagaactggatgattcgattgaagttgaagttcgtgatgctgatgtgaaaatggataccttccgttctggaggagcaggtggacaaaatgtcaataaagtatccacaggggttcgcttgactcacgttccaacagggattgttgtccaatcaacaatggatagaacacaatatggtaaccgtgacaaggccatggctatgttgaagtcaaaactctatcaattagaaatggataaaaaacaagcagaagttgatgaacttcgaggagaccaatcagaaatctcttggggaagtcaaattcgttctt…	llmg_1547	prfB	GeneID:4799057	llmg1547-prfB-mg5637
27	llmg_1568-fruA-mg7802	caactagcaaagaagccgttattgatgaaatggtcaataaattagtttctgaaggttatgtcagtgattttgcaacttttaaagcaggaattatggcacgtgaagcgcaaacttcaactggacttggtgacgggattgccatgcctcacagtaaaaataccgctgttaatgaaccggttgttctatttgcaaaatcaaaaactggtgttgattacacggcattagatggtcaacctgtcaatcttttcttcatgattgcagcaccagatggtgctaatgatactcacttagaagctttggcacaactttccacttatcttcttaaagacggtttccaagaccgtttgcgaaaagttgaatacccacgcgaagtcattcaactcttttctgaaaaacaag…	llmg_1568	fruA	GeneID:4796624	llmg1568-fruA-mg7802
27	llmg_1631-gyrB-mg5912	gatggaattgctgttgaagttgccatgcaatatacagatacttatcattcagtagtgatgtcttttgcgaataatattaatactcatgaaggtggaacacatgaacaagggtttagaactgccctaactcgtgtcattaacaactacgccaaacaaaataaaattcttaaagaaaatgaagacaatttgactggtgacgatgtgcgtgaaggattgactgccgttatctcagttaaacaccctaatccacagtttgaaggacaaaccaaaacaaaacttggaaactcagaagtaacaggaattgtcaacaaactttttgccgaagcactgacaacatttatgttggaaaatccacaagttgctcgtaaaattgtagaaaaagggattttagcaagtaaa…	llmg_1631	gyrB	GeneID:4798681	llmg1631-gyrB-mg5912
27	llmg_1681-mraW-MG2113	gactgtggacatgcttgaagtcaagccaaatggaatttatgttgatgcgacactaggtggcgcaggacatagtgagtatcttcttagtaaactaactactggtcatctttattcatttgaccaagatgagaccgctcatgcaaacgcaaaagtacgtttgagtgagcaacttgcagaagataaagtaacattgataaaaagtaattttcgtaatctaaaatcggcgttacctgaattagacataacgaaaatcgacggaattctttatgatttaggtgtttctagcccccaattcgatgatagtcagcgtggtttctcatataaaaaagaagctcgattagatatgcgaatggatcaaagtcaaacactttctgcctatgaagttgtaaatgattatcc…	llmg_1681	mraW	GeneID:4798341	llmg1681-mraW-MG2113
27	llmg_1706-pepV-MG2437	gaaaagcgtaaggacgctttgatggaagatttgtttagccttttgcgcattgattctgcaatggatatggaacatgcagatgctgaaaatccatttggccctggtccaagaaaagctttggatgctttcttgaaaattgccgaacgtgatggttatacaactaaaaattatgataactatgttggacattttgaatatgaaaacggagcaaatgctgatgccgaagttctcggaattattggtcacttagatgttgttcctgctggttccggttgggattcaaatccatttgagccagaaatccgtaatgggaatctctatgctcgtggtgcttctgatgataaaggaccaacagttgcatgttactatgcactcaaaattttgaaagaacttaatctt…	llmg_1706	pepV	GeneID:4798910	llmg1706-pepV-MG2437
27	llmg_1744-ftsY-mg5525	cagaaattacggatgaacctgtcagtgaaaatgaacctattatttctgaaaaggttgaagtagaagttactgacgaacaaattgttaaaccagaaaatgatgaaaaattagaaaaaattactgacgaaaaagtaatctctgaaactacagaagtgactgagaaaaaagttactgacgaagatgaggaagaagagattatcattgatattgatgctctggctaatattttcactcaatcacgtgaggaaactgagaaaaaatatgaacagtcattaactttaactcgtaagactttttctgacggctttaatgaactttttgctaacttccggacagttgatgaagaattctttgaagaacttgaagaaacattaattatgtcagatgtcggtgtggatt…	llmg_1744	ftsY	GeneID:4798494	llmg1744-ftsY-mg5525
27	llmg_1773-llmg_1773-MG150344	tgacaaacttgatgcaacaaaagataaagtaagtggaaaagttaaagaaaccacaggtaaagtaactggtgatgaaaaactagaagctaaaggtaaaacagaaggacttatgggaaaagctaaagaaggcttggaaaatatcaaagacaaagcttctgacctagctgaagatgtt	llmg_1773	llmg_1773	GeneID:4796755	llmg1773-llmg1773-MG150344
27	llmg_1884-flaR-MG2143	ggtagttcaggtagcggaaaatcgactttagcaagagaaatagcaaaaaagacggattatcctgtcttacacttggataaagtattccataaatatccaagtgatcttggtagaataaaactgcgtgaagccacaaaagatttcatttctcaaaatgaaaatggaattattgacggtaattatggttcaagtttatctgaacgactcccttatatagacgagattgtttggttaaaaacttcaagatttaagactgtctttcgagtcataaaacgttcaattcttgtgcgattatttcataaaaatcgatcagatatggctgaagagttcagagaaaaatgggataaagactatctggagtttttaaactttgtttggacttttccagaaaaagaattt…	llmg_1884	flaR	GeneID:4796812	llmg1884-flaR-MG2143
27	llmg_1921-rpsT-MG150355	tgcaatcaaacgtgctgaattgaataaaatcgcgaacgaacgcaatgcacaacaaaaatctgcaatgcgtactcttatcaaaaaatttgaagctgcaccttcagaagaactttacagagctgcttcttcaacaattgataaagctgcatctaaaggccttatccacgctaa	llmg_1921	rpsT	GeneID:4797837	llmg1921-rpsT-MG150355
27	llmg_1941-llmg_1941-MG150357	gtttcttgggcaatcttacttaggacgattcatgccaatcatacggacggttgttccttttacggctggtgctgggaaaatgccgcataaaaagtttatcttttttaactttatcggtggatttgcttgggttattgtcgctttgggggcaggttatctatttggcggaattccattcgttaaaaaaca	llmg_1941	llmg_1941	GeneID:4798102	llmg1941-llmg1941-MG150357
27	llmg_1941-llmg_1941-MG150357B	gtttcttgggcaatcttacttaggacgattcatgccaatcatacggacggttgttccttttacggctggtgctgggaaaatgccgcataaaaagtttatcttttttaactttatcggtggatttgcttgggttattgtcgctttgggggcaggttatctatttggcggaattccattcgttaaaaaaca	llmg_1941	llmg_1941	GeneID:4798102	llmg1941-llmg1941-MG150357B
27	llmg_1972-llmg_1972-mg5384	agcaaccactcaaacacctttgagcgttttgtcagcgataaaggattattatgaaaatgataacgccaatgtccatcgtggtgttcatactttggcagaacgagcaactgaaaaatatgaagcagcgcgtgaaaaagtccgtgcctttatcaatgctaaatcaacaaaagaagtcttatttaccagagggacaaccacctcaattaattgggtggctcaatttgctggacaaaatcttgaaagca	llmg_1972	llmg_1972	GeneID:4798707	llmg1972-llmg1972-mg5384
27	llmg_2011-llmg_2011-MG87	ccataaagctgggatggctggagttgttgcaccttttattggagatcattgggcgcattttgcagactgggtttactgggcaacttggatggcggtcctcatcgcagaagaagcgggagtttcaactttccttgctatactgattcctggcgtcccactttgggtttttgctttggttgttgcggttcttggaacggcaattaatctttggtcagtcaaagcttttgccgaaacggaatattggttggcctttatcaaggtcgctgttatcctacttttgattgctttgggtatttatttattggttatcaatgatgctcatcttggttttgttgccgatagtgctcaaaaagtaactacgaaaagtacagcaccaagttttgctccaaatggtttttc…	llmg_2011	llmg_2011	GeneID:4797475	llmg2011-llmg2011-MG87
27	llmg_2019-aspB-MG1689		llmg_2019	aspB		llmg2019-aspB-MG1689
27	llmg_2070-llmg_2070-MG229	ttgattgaagaggttaggctttttctgcgaaatgatcaactttttgaacattgtttagccgtggcaaagacagctgaacaactggtaattgattattcagagaaaagtgggatagctcaaaaagaaaaattaattgcaaaaagtactgacgaaaatttgaagctaatttttactgatggagtgcaacaaaaagagattagtcagtctatcagtaagagtcaagcttttgttgctggacttttacatgatattggaggggtttatccaaatcatcagcgagtagaaaaagcagaattatttggtatagaattactgacagaagagcgtgaatttcctttgattattcatcaaaaactttctaagtatctggcgcgtgagcattttaaaattactgacgaa…	llmg_2070	llmg_2070	GeneID:4798037	llmg2070-llmg2070-MG229
27	llmg_2320-llmg_2320-MG2083	gtgatttcatttgaaatccgttcaaatgtgacacatagtttcacaattgaaaaagttgatggagctgataatcaaccacttgatacacaattctctctaaggtgggtcgaaaaatttgaaacatctcaggatttttcgacccttgagagtttggaccttaattccttggaactatctgggaatgacatttcttctagtcttagcaatgtaccaattgatgtcaaggaaggtgcaactctctctacggaaaaaggctcgaaaacattggaacatatgggtaaggggaatctttatatacttagtgaagaaaatacaccagaaggttatcaaaaaacgaacacagtgattgtagcttatatggataaagaacaagcttatgcggataaggctgcaattcat…	llmg_2320	llmg_2320	GeneID:4798445	llmg2320-llmg2320-MG2083
27	llmg_2407-comGB-MG1251	tttggtagaagtgcatgggaatttagtaggaaccatgcaattggtagaactgcatttaaaaaagcagcttaaggtcaaaaagaaattaattgaagtggcaacttatccagttgtattgttggtatttctcattggaattatgtggggcttgaaaaattatttgttgcctcagcttgataagggaaataattttgctactttattaattaatcatttaccgctagtatttttttctgttggtgctttaatcgttttactgacaagtttatcaataataatattcaaacatctttcagcactcactaattttacttttttggttaaagttccattagtaagttcttttattcgcttgtatttgaccgcttatttctccagagaatggggaaatttaattgc…	llmg_2407	comGB	GeneID:4798796	llmg2407-comGB-MG1251
27	llmg_2482-llmg_2482-MG2746	ttgaccgaggggcatattcggaaattgaggagtcgattgaagcagaaactaaagatgattcaaaggtcgattcaggagtttttaaagaattggctgcaatagttaaggataaagatgaagatttagtggtagtcgggcgctcagatattgaccgtgctttaacagcagaagactttgctcactttattggtcaaatgactaaggaaaaacacattgttttggttgagtgtctttatttaggaacgactgaaatcaagggatttttaaatgctttgaaagaacagggccttttagaaaatagtaaattgattttacttgatttaccacagttagaatatatgatgttgcgagacagtttagctg	llmg_2482	llmg_2482	GeneID:4796586	llmg2482-llmg2482-MG2746
27	llmg_2494-ywjF-mg5751	gagctgctatggcaggtcatctgatggacgctgggcatgatttaattgtctataatcgtacaaaatcaaaaacggatggtcttgtagcgcgtggggcggcttatgctgaaaatccacaaaaggccgcagcccaagccgattttgtcattacaattgttggatatcctaaggatgttcgcgaagtttattttggtacagaaggaatttttaaaaatgattgttcaggaaaaattcttatcgatatgaccacaactgaaccgactttggctcaagaaatttatcaagaagccaaaaaagctggtgcctctgcacttgatgctcctgtttctggtggagatttgggggccaaaaatgcgacattgaccattatggttggtggtgatttggcaacttatgaaa…	llmg_2494	ywjF	GeneID:4797816	llmg2494-ywjF-mg5751
28	llmg_0241-llmg_0241-MG1647	tcttgtggcgcagatttagtcgttgaattgccagttatggtttctgtgcaagctgccgatttttttgcaagtggggctgtggatatcttaaaaaatcttggcattactgaccttgcttttggttcagaatcagcaattgattataatgagattgctgatatttatgaaacaaaagagacggaaatggaaagttttatcaaagcattgcctgatcaactctcttatcccgaaaaaacacaaatgatgtggcaacattttacaggaattaaatttgatgggaacacgcctaatcatgtcctagcacttgcttatgcaaaagctgctgcggggaaaaatattaatttgcaagcgattaaacgtgttggaaaattccattcgaccaaactgacagaggggttt…	llmg_0241	llmg_0241	GeneID:4796928	llmg0241-llmg0241-MG1647
28	llmg_0258-llmg_0258-mg8376	gctaaagatatttcactaaccgctataggtggtttagaaaatggcgaaataggcacctcatttgaccgagttatgaatgcgattgaagaaaatgaagcagacaatctcttaacattttttgatttagggagcgctcgaatgaatttggatttggtttctgaaatgacagacaaagaattaaccatttttaatgtcccgctcattgagggggcttacacagcgagtg	llmg_0258	llmg_0258	GeneID:4798906	llmg0258-llmg0258-mg8376
28	llmg_0358-pbp2B-mg5403	ggaacttcttgggatcgctcttatgctcaaaattcgctaactccattaatggggactattacttcacagaaatcggggattccggcggaagatttagatgcctatcttaaaaaaggttatcaacgtaatgaccgtgtgggaactggacttcttgagaaaggctacgaaagtgaacttcaaggaacgcacagtattagcaaagtcaaatttgataaaaatggtgatgtttctggaacgaaaacaattcaaaaaggaaaacgtggggatgatttaaaattaaccattaacctagatttccaaaatgctgtcaacgatttggttaaaacacaattggaccaattaattgcccaaggttatggtcagtataacagaggggcttatgctgttgttctcaatgtt…	llmg_0358	pbp2B	GeneID:4797509	llmg0358-pbp2B-mg5403
28	llmg_0419-llmg_0419-MG2043	ccattgggaatatgcaagatatgactttgcgctcattggaaactttaaaaacagtggatttgatttgttcagaagatactagaaacactttacgacttttgaatcattttgaaataaaagtgccccaagaatcatttcatgagcataattcgcaagaaaaaattccaaaattgattgactttttaaaatcaggtcaatcaattgcacaggtttctgatgcaggaatgccatcaatttctgaccctggacatgacttggttttagctgcaattaaagaagaaattgatgtcgttgcgctgccaggagcttccgcgggaattactgctttgatagcttcaggcttagtgcctcagcctcatattttttatggttttcttcctcgtaaaaaaggagaacaac…	llmg_0419	llmg_0419	GeneID:4798008	llmg0419-llmg0419-MG2043
28	llmg_0450-llmg_0450-MG649	aacaacttccaggtggggtgacggcaacaattgagcctaaaaccatgaatattatggtggaagataaagctaaaaaagaatttgaagtgaccccaaaagctgattcaactcaacttccagaaggatttacgatagatagtcttactgttagtgatgaaaaagttaaggttaccgcaggaaatgaaagtattcaaaaaatctatgcaattgaagcagctttgccaaatgatgttaatttaacagaaaactattcaggcacagtaactcttcacgccgtagatagcgcaggtaaaattctaccggcacaaattgaaccttcaacaacacatttaaaagttacagtgaataagttaacaaaagacgttccagttaaaataacgcaaaaaggaacgcttgata…	llmg_0450	llmg_0450	GeneID:4797071	llmg0450-llmg0450-MG649
28	llmg_0553-llmg_0553-MG150267	atgattattgttaatgccaagttttatataaaagctgataaaaaaattcaatttttagaagaaattcagaatttgatttcagcctcaaaacaagaaataggatgcctcgaatactctttgtatgagtctgtaaatactcagttagaatttgtgatgatagaaaattgggaatcacaagaagctattgagaaacataatac	llmg_0553	llmg_0553	GeneID:4797607	llmg0553-llmg0553-MG150267
28	llmg_0713-llmg_0713-MG150065	tggatgaaatagacaaaacttactctaaaattgatactgtcaatactaaagttagacaaactgaagtagctgcaactactaatcaacttgcgctaactaaagcaaatgtacaaattcatacccttttagtaattgctagtaattattatcaatcagtatggatccagattaaa	llmg_0713	llmg_0713	GeneID:4798087	llmg0713-llmg0713-MG150065
28	llmg_0849-ps354-mg7841	cattagtacatgaaggatggctttttttcaagcttgttattgataattgggccgctcttcttataatttctggtatttttggttggatgtatcgaaaaatgaccaagaagcaagaagaacaattaagaatacttttagtagtcattaaacgtgttgagcttggagaagcaattcatcatgattacggcttacaaattgtcagtggtatttttgatgaatatacagcgttagggggcaatcactatgct	llmg_0849	ps354	GeneID:4797569	llmg0849-ps354-mg7841
28	llmg_0872-llmg_0872-mg6681	tggggattggcagtggagttatcattgaacaagatggtaagattcttctgcaaaaacgtgctgatggactgggttggggaattcatgcaggtggtcttgaaccaggggaaacttttgagaatgctgcgagtagagaattgttagaagaaagtggtttagtggcaaattctcttgaattattcggaaattattctggtgaagatagctttttaacttatcctaacggggatcaaatcttttttccaacgattgtctatgtttgccgggatttttctggaaaattaaaaaatcaaaaagaagaagttgatgagttacggtggtttgatataagagggcgattacctgaaccc	llmg_0872	llmg_0872	GeneID:4797224	llmg0872-llmg0872-mg6681
28	llmg_0994-purH-MG1761	gaggaaatcatgtcaaaacgtgcacttatcagtgtttcagacaaagaaggtattgtagaatttgcaaagaaaattcaggagttaggttgggaaattatctcaacaggcggaacaaaagcagttctggaccaagaggaaattccgaatattgcaattgatgaagtaactggctttccagaaatgatggatggtcgagttaaaacattacatccgctgattcatggtgcactccttggacgtagagatttggacagtcacatgaaatcaatggctgaacatcatatttctccgattgacttagttgttgtaaatttatatcctttcaaagaaaccttgcttgctggtggtagccaagcagaaatgattgaaaaaattgatattggtgggccgtcgatgtta…	llmg_0994	purH	GeneID:4797826	llmg0994-purH-MG1761
28	llmg_1062-deoC-MG150173	ctcaaggcagacgctccaaaatctaaagttcaacaaatcatcgatgaagcaaaaaaatatgatttcatgagtgtttgtatcaacccgacttgggtaaattatgccagtcaagaactcaaagactctgatgtaaaagtatgtacagttattggcttccctttaggtgctaatacttctgaactcaaagcatttgaagctaaaaacgccattgaaaatggggctgacgaaattgacatggtcattaatattggtgcagccaaatctaaggattgggatcttgttgagtcagatattgcagatgtaaatgctgtgaaaggcgataaactactcaaggtgattattgaaacgagtcttttgactgatgaagaaaaaattaaagcttgccaaattgctaaggcc…	llmg_1062	deoC	GeneID:4798303	llmg1062-deoC-MG150173
28	llmg_1064-bmpA-MG1201	gatgcgacatcagcagctgcgaaaaataatccaaaatctaactttgttatcgttgactctgtcattaaagaccaaaagaatgtaacttcagcaacttttgcagataacgaaagtgcttatcttgctggtgtagctgcggccaaagcaactaaaacgaacaaaattggtttcatcggtgggatgcaatccgatgttattactcgttttgaaaaaggttatgtagctggtgccaagtctgtaaaatcagacatcaaagttgatattcaatacgctggttctttctctgatgcggctaaaggtaaaacaattgcagcagctatgtatggttctggtgatgatgttgtttaccaatgtgcgggtggcgtaggaacaggtgtctt	llmg_1064	bmpA	GeneID:4796662	llmg1064-bmpA-MG1201
28	llmg_1170-llmg_1170-mg5898	gcacacagtcaagctccgaaagaactcgagcaatattttgaaaatgttcattccactcagaatgacaataaaattaatgtcatttcagatattgatagtcagaacggaaaactcccgttttctaatcctaacttcaatattttggtaggaaatgtttccaattctatagtttcagatacagaaatgcaaggcatttatgttattggaaatcatgagctttcagaccttctttcagacaatataatttttaagaagagtaaatggaatgcttttagagaaaaagaatggtttgaagaactagttgttgacccaaatcaggcatgggcaaaattaccagtggggaacaattctttttatgagctcataaaagatgagttagctcaaaattatcccaaaatg…	llmg_1170	llmg_1170	GeneID:4797474	llmg1170-llmg1170-mg5898
28	llmg_1544-nrdF-mg5641	tccccacttattatagtgcgattgactggaattctattgaagattcaatcgataaatacacttgggagaaattaactagccaattctggttggatacacgtgttcctgtctctaatgacttggacgattggcgtaaattgccacagcttgagcgtgatacttttgctaaagccttcgctggattgactctccttgatactttacaatcagtagatggggctgaagtcctcaaacatgatgcgagaactcctcaagaaattgcttgtttcaataatatccaatttatggagtcagtccatgctaaatcttattctacaattttctcaactttaaatactaaaaaggaaattgaagaactctttaactgggtggataccaatgtctatatgcagacaaagg…	llmg_1544	nrdF	GeneID:4797076	llmg1544-nrdF-mg5641
28	llmg_1825-llmg_1825-MG60	gacccagatgctattggttcccaggcaggattgcgggctattttaagagaaaattttccagaaaaaagaatttatgcggtcggttatgatgaaccaaccttaacctatttggccgaaatggatacgattgaacttagagaagatgaaaaatacttatctatcgtttgtgacacagcaaatacaccaagaattgatgatgaacgatatcaaaaatctgattttttgattaaaattgaccatcatccgaatgacgatgcctatggcgatttattgttagttgagccagaacgaagctcagcatcagaaattgttgctgattttgcatttgaaaatggtctaaatttgaataaggaagctgcgcgtctcctttatgccggaattattggagatactggacgt…	llmg_1825	llmg_1825	GeneID:4797981	llmg1825-llmg1825-MG60
28	llmg_1995-llmg_1995-MG818	aaatcggctgacaggtcagcccttttttaaagatttgatagaatatttagcacagcataatgaagtcatgctcagacagattcataaagattttgctgacgtaaaaaatattgaccggcaaattgactcatttattgctgctgggttaatcttacgttctgataaacgttattcgctgggctttcatgtttttaatgacagtgagtttgattgggaaactttaaaagacaaaattgctgaaccacagaaaaacatctacgaagctccaatttttattgaaaaggagtcacggattgaaaagctattatccaaaagtatgctttatcaatctttgactaatcaaacgaatcaagttatcttgaatttcatgacatctttttcttacaaagaatatccaca…	llmg_1995	llmg_1995	GeneID:4798132	llmg1995-llmg1995-MG818
28	llmg_2077-proC-MG221	atgcaaactataggatttatcggagtcggaaaaatggccacagctatcatttctggacttgataaaaataaatttgaaatcatcatttctggtcacaatttacccaagacaaaaaaacaagctgaggaacttgatgttaaagctgctgaaaatcatgaagaacttgttcaacaatcagacttcattgttctctctgtcaaaccacaggttcttccgtctgttttaagccagctgattaatcatttatcaaaagataaaacattgatatcaattgctgctggattaactttatctgacttaaaacatctagctgattcagaaaatcaaccgattattcgggtaatgcctaatatcaatgctcaaatcggtcaatctacctctgcgattgtcaaaaatgaa…	llmg_2077	proC	GeneID:4797351	llmg2077-proC-MG221
28	llmg_2327-glpF3-MG2542	aatttgttggaactgccctactcattattatgggtaatggtgcggttgctaacgttgaacttaaaggtacaaaagctcacgcacaatcttggatgattattggttggggttacggacttggcgtaatgttgccagcagttgcttttggtaatattacttcacaaatcaacccagctttcacacttggacttgcagcctcaggactttttccttgggcacacgttgctcaatacattattgcgcaagtattaggtgcgatgtttggacaattattaatcgttatggtttatcgtccatactatcttaaaacacaaaatccaaatgctattcttggaactttctcaactatcgacaacgttgatgataacagtgaaaaaactcgtttgggggcaaccatta…	llmg_2327	glpF3	GeneID:4798088	llmg2327-glpF3-MG2542
28	llmg_2362-rplO-MG342	atggaacttcattcattgaaagctgctgaaggcagtcgtaaagtacgtaatcgcgtaggtcgtggtacatcatcaggtaacggtaaaacatctggacgtggacaaaaaggtcaaaaatctcgttcaggtggtggagtacgtcctggttttgaaggtggacaaacagaattgttccgtcgcatgccaaaacgtggtttcttgaatgttaaccgtaaagaatacgctattgtcaaccttgaaactttgaaccgtcttgaagatggcgcaactgtttcagctgaaactcttgtagctgctaaaatcgttaaggacgttaaatcaggtgttaaagttcttgctaacggtgaattgacagctaaaaaccttacagttaaagttgctaaagtatctgctgctgcc…	llmg_2362	rplO	GeneID:4797213	llmg2362-rplO-MG342
28	llmg_2465-llmg_2465-mg12414s	aactaaattcgctgatgaccctcaacattatgttgtgagattaaaacatggtacagtagttgaaactgaaaataaatcagttaatgaagtcattcattatgtttatgataatggagataaggcagctgacaactataaggcaacaattgtctttagtcgaacaattactactgacaaagtaactggagagaaaactaatagtgattggacagctgacaatggcggaagatttgctgcggttctttcaccaatcattaaagattacattgcgagtcaacttaagattgatgaaatgacaggaattacggtagatacagcggatattgaaaaaactgttgtttatcataaagttcctgcgggaatcattgtgccaccagttcttccagaaaagccaagtaa…	llmg_2465	llmg_2465	GeneID:4797701	llmg2465-llmg2465-mg12414s
28	llmg_2507-usp45-MG1558	tgtttacgctgacacaaactcagatattgctaaacaagatgcgacaatttcaagcgcgcaatctgctaaagcacaagcacaagcacaagttgatagcttgcaatcaaaagttgacagcttacaacaaaagcaaacaagtactaaagcacaaatcgctaaaatcgaaagcgaactgaaagcacttaatgctcaaattgctactttgaacgaaagtatcaaagaacgtacaaagacattggaagctcaagcacgtagtcctcaagttaacagctcagcaacaaattatatggatgctgttgttaattcaaaatctttgacagatgttattcaaaaagtaacagctattgctactgtttctagtgccaacaaacaaatgttggaacaacaagaaaaagagca…	llmg_2507	usp45	GeneID:4797218	llmg2507-usp45-MG1558
28	llmg_2553-llmg_2553-MG2206	tgattgttcatagtttgtcagctgttggaagaacaaatgcttcgaaagtaacaaaaaagtctacgcagcattcaatttcgtctaccagacgatcgagtcaaaaagcgaatccttcttcaatagcaccaacagctgatttttcaaaatgggctaaaagttataatttttattatttaaaatcgggcgatgcccaatcaagtttgactattagtcaggatggaaaagtgatacagtcacaaaattcttctgacaagcgtgtttttacaggaaaagcaagtatttcttcggataataaagaggtactgagttatgtgattaatggtcagtctacgtttaaaatgccaaagcagaaaacgataaaagctgatgttaaaattcaggtgacatgggatagtgatg…	llmg_2553	llmg_2553	GeneID:4796929	llmg2553-llmg2553-MG2206
28	llmg_pseudo16-tnp982-mg8176	caccaacagtccttggagatatgggatatttaggtcagtcactgcatgataggctggaattaaaaggaattgatctaattacacctgtcaggaagaacatgaagcaaaagaaaatccttttccctaatttttcaaaacgtagaaaagtgattgagcgagttttctcttttttgacaaatctaggagctgagcgttgtaaaagtcgttcgcctcaaggttttcaattgaaattagagatgatacttttagcgtattctttactgttaaaatcagctaaatcactggaaccagagactttaagatattctatcgggtatcaagtcatg		mg8176	NA	llmgpseudo16-tnp982-mg8176	llmg_pseudo16
29	llmg_0240-llmg_0240-mg8347	ctttgacggttttactgacagagctcttatttattttttatccactgacagtcaggcaaaaaggactgtctctaattcaagaaagggctgaaatggcattttacgaagatttttcaagagtctatgatcaggtcatggaccaagaactttatgagcaatggcttgattttacaaaaagacatctaccaaaagaaacaaaatcagtttttgagttagcttgcggctctggggctttatcagtacgcttggctcaagaaggctatgaagtgactggtcttgatatttctgaagaaatgttaactttagccagtaaaaaagcgcgtcaggcaggttataaacttgagtttactgctggtgatatgcgtgacctttctggtcttggaaaatttgatgcagtga…	llmg_0240	llmg_0240	GeneID:4797110	llmg0240-llmg0240-mg8347
29	llmg_0434-llmg_0434-MG757	ccaatgacagaacagcggataaagccagagaaattgatacgattttagtattaggttcacggataaatgctgacgagcaaccggcaaaaataactcaagaacgtcttgatgcagcacttttacttgccgctaagaacccacaagcaaaaatcattgtttcaggagctaaaggagctgacgaacctgtcagcgaagcttttagcatgaaaaaatatttgatggcacacgcgattagtgctgacaggattatcagtgaaaataaagcgacagataccgcagagaatttgagctattccaaaaaatattttcatgggaaaacagtggtggtgaccaatgattttcatctctatcgtgctttatatttagcaagccgtcaagggctaaaagtagagggatatg…	llmg_0434	llmg_0434	GeneID:4798201	llmg0434-llmg0434-MG757
29	llmg_0994-purH-mg5878	gaggaaatcatgtcaaaacgtgcacttatcagtgtttcagacaaagaaggtattgtagaatttgcaaagaaaattcaggagttaggttgggaaattatctcaacaggcggaacaaaagcagttctggaccaagaggaaattccgaatattgcaattgatgaagtaactggctttccagaaatgatggatggtcgagttaaaacattacatccgctgattcatggtgcactccttggacgtagagatttggacagtcacatgaaatcaatggctgaacatcatatttctccgattgacttagttgttgtaaatttatatcctttcaaagaaaccttgcttgctggtggtagccaagcagaaatgattgaaaaaattgatattggtgggccgtcgatgtta…	llmg_0994	purH	GeneID:4797826	llmg0994-purH-mg5878
29	llmg_1042-trpA-MG736	tatattatggcaggtgaccatgaaagaggattagaagggctcaatgaaaccattcaacttcttgaacaagccgggagttctgccattgaaattggtgtacccttctcagaccccgttgctgacggaccagtaattgaacaagctggcttacgagccttagccaaaaatgtttcactatcaaagattcttgacagcttaaaatcaattgaagcagaagttcctcttgtcattatgacttattttaatcctgtctatcagtttggaattgaaaattttgttgcagctcttgagagtacagcagtaaaaggtctaattattcctgatttacctaaagaacatgaagcttacattaagccttttattactgataaggatatttgcttagtacctttggtgtca…	llmg_1042	trpA	GeneID:4796674	llmg1042-trpA-MG736
29	llmg_1382-orf26-mg7132	actcaatagccaacaagctcaacaaatttctgaattacttaatcgttatagtgatttagaaaaaatgcacaacgaggcactccagaagttagaacaactctcaaaaggtgggccactctcaaaagaagtgaaaacaactataaaagagaccgcctccgtaagcaagcaaagtcaacaacgtgtcacagattttgttaatcggctcattaagacttctaagctgaagagtcaaacagcgctcagaatttcaatgaaaaccatgcgtgttgattctcttctcacgtcgctctctactggtttaaagcattttgcggaaaaacttggccagttagaacaaaagattcaagctttaggggtagaacaacaacaacctaaaattgaaatagagcaaaaaaacta…	llmg_1382	llmg_1382	GeneID:4796872	llmg1382-orf26-mg7132
29	llmg_1684-llmg_1684-mg8271	ttggagttagtacgtcctgattcggataggttacaaagttttattgatttacttccgcatcttggagtttatcttgtaagtttttttattttagcaatttactgggtcaatcatcatcatttatttcaaagtataaaaaaaatcaatggaaaagttgtatggattaatatcagttttcttttcgtattatcactaattcctattttttcaaactgggtatcaatatatcccaattcatttattccagaactaggatatgtcattatctttttctttggaaacttcatctactttctattaacaagggaattattaaaaattaatggtcaccgtaaaacttctgaatcaactgtaagaaaaaatatcatcagtgttggacttaatgtcattagcattatt…	llmg_1684	llmg_1684	GeneID:4799017	llmg1684-llmg1684-mg8271
29	llmg_1723-llmg_1723-MG2352	tgattccttttgaagcatttggaggagacggaatgctaacacgtctgttacttaattcttcaaatagtgcggcttggtcagacaatgggacagctaaaaaccctgcacttcccccaatttcaggtcttgaatcaggaaaatacttttacgaagttgacttagcaggtacaaatggagcgacagggcaaaatcttcttaatttattgcgagctaatggcagcaaaaattatgaagcgactgtaaaaatttatgctgcagactcttcgggaaaggcagatactagcaaagtagttgctactaagatgattcaggttaacttgactaaggaacaaaatacggttgctagtcaagaggtctatcgtttatacaataaaatgagcggagaacatctttatacaa…	llmg_1723	llmg_1723	GeneID:4796710	llmg1723-llmg1723-MG2352
29	llmg_2044-pnpA-mg6156	tggagctgtggttgtacgttatggagatacaacagttttgacagctgctacaatgggtaaaatggctacaggtgatttcttcccactacaagtgaattatgaagaaaaaatgtatgctgcaggaaaatttccaggaggttttaacaaacgtgaagcgcgtccttcaacagatgcgactttgacagctcgtttgattgaccgtccaattcgtccaatgtttgccgaaggttttcgtaatgaagtgcaagtaatcaatactgtcctttcttatgatgaaaatgcgtctggtcgtgtggcagctatgtttggttcatctcttgctctggcaatttctgatattccatttgatggtccaattgctggtgttgaagttgcttatattgacggaaaatatatcat…	llmg_2044	pnpA	GeneID:4799121	llmg2044-pnpA-mg6156
29	llmg_2075-llmg_2075-MG223	gtgagggatacggttagtttgccaggaggaacagaaagttttcgagaacttgtttttcataatggtggaacggctattgcacccgttcacaataataaaatgattttggttggtcaatatcgtaaggcattggacacatttatttgtgaaattccggctggaaagcttgatataggagaagaaaaagaccccaaggcctgtgcgcttcgtgaacttgaggaagaaacaggctaccgagcagaaaatttaacagaaatcacagctttttatggaacacctggtttttcatcagaaaaaacttatgtgtacttctcgtcagacctaacaaaggtagagcatccaagacccgctgatgatggagagt	llmg_2075	llmg_2075	GeneID:4797281	llmg2075-llmg2075-MG223
30	llmg_0085-llmg_0085-mg5334	atgataaaataagggcagaatgcttatttttaagcacaaaagtagtcaaactactttatcgaaaaataattgagatttttctcatcagtaaaaaggaaaaaataatgcttacagtatctgatatttcattacaattctctgaccgcaagctttttgacgaagtaaacatcaagtttacaccgggaaactgttatggtttaattggtgccaatggtgccggtaaatcaactttcttgaaaatcttggacggcgaaattcaacccacaacaggtcatatttcaatggggccaaatgagcggatgtccgttcttcgtcaaaatcactacgactatgaagatcaaacaccacttgatgttgtgatgatggggaatgaaaaacttttcccaattaatcaagaaa…	llmg_0085	llmg_0085	GeneID:4798289	llmg0085-llmg0085-mg5334	NA
30	llmg_0125-aroF-MG102		llmg_0125	aroF		llmg0125-aroF-MG102
30	llmg_0137-llmg_0137-MG26	gtttaacttcccttgctttgttaatgatgattttcatattctctactgaatcaggtaacgttaacccgtttgttgttataataaccatgatccctctatattttatattacgatttatcaatggcttactgagaaaatcttccaaacgacaattaagaaacattgttataggttctgttttagccgtgactatccttgccatactgaatgtcattttctttagagttcagctatttggtgatgtccaaatatgtattgatatggctagaaaaattagtcaaaataattttgaatggagtaactggattttacaatataaaaatcttgttcccctaactattttatacagctggatgatgaaaattggtcagtttttacacactggtttttatcctattt…	llmg_0137	llmg_0137	GeneID:4798882	llmg0137-llmg0137-MG26
30	llmg_0160-llmg_0160-MG459	agatgcacagcaagcaccctcttgggctaactcacagccgtggagagtttatattgctacaggggaaacgatgaaaaatatccaaaaatcccatcttaaaaaatcagaaaaaggtttgaaagggagcgctgatcttcctgtaaaagatatccaagattggggtaaacttccttttacaaatatgagtacttggttggataaagtcaattcagatgccacaatgaaagattttttgaccgcaaatgtaaacttgtggaatgcaccagcaatggcttatctcacaattcccaaaacaacgccagtttggtcagtttatgatactggagccttcgctcaaactttaatgctgtcagcaacgaatcggggagtagattcaatggtggcttatgaaaatattaa…	llmg_0160	llmg_0160	GeneID:4797875	llmg0160-llmg0160-MG459
30	llmg_0302-llmg_0302-MG1831	atgaagtcgcagtttacgccattggcggactgggcgaaatcggcaaaaacacttacggcgttgaatataaagatgaaatcatcatcatcgacgccggaattaaattcccagaagacgatttattaggtgttgactacgtcatccctgattacacttatattgttgaaaatatcgaccggattaaaggactcttcattactcacggacacgaagaccatatcggaggaattcctttccttttgaaacaagccaatatccctatttatgctgggccattgtcacttgcactcatccgtggaaagctcgaagaacacgggcttttacgtgatgctaaactctacgaaatccacgccgattcagtcattaaatttaatcacttgagtcttgatttcttccgca…	llmg_0302	llmg_0302	GeneID:4797784	llmg0302-llmg0302-MG1831
30	llmg_0401-tyrS-mg7342	gctatgatcctactgctgattcccttcatttaggtaatcttgtactcattttgacaatgaaacgtctgcaaatggctggtcacaaaccctatgcacttgttggtggtgcaactggtttgattggtgacccttcttttaaagattcagaacgttcgctccaaacaaaagacaccgtaacaaaatggtctggaaaaatccgtagtcaacttgagcgtttcctagattttgaaaatggtgaaaacaaggcagaaatgaccaataactacaactggtttgaaaacctgacatttattgattttctcagagatgtaggtaaacattttactgtaaattacatgatttctaaagactctgtaaaatcacgcatggaaagcggaatatcttatacagaatttgctt…	llmg_0401	tyrS	GeneID:4797177	llmg0401-tyrS-mg7342
30	llmg_0496-hllA-MG150265	gacatttctaaaatggctaacaaacaagatcttatcgctgaagttgcagcaaaaacaggattgactaaaaaagactcagaaaaagcagttaatgcttttggtgaagttgtaactgaattccttgcaaaaggtgaaaaagttcaattgatcggttttggtactttcgaaactcgcgaacgtgcagctcg	llmg_0496	hllA	GeneID:4797353	llmg0496-hllA-MG150265
30	llmg_0513-llmg_0513-MG2252	tcactgctcatcatgggttatacaagttttgatctagggattttcaatgaaaaagacattaaagtatcaattataaaaaaaacaatcaaaagaaaattaataaatttcttagaagaaggactgcgctgggtcatttttacaggaaatttgggatttgaatattgggccttagaagtcgctaaagagctgcaaacagactatgaatttcaaatcggaacaatctttccttttgagactcacggtcaaaattggaatgagaataaccaaataaaattagcaagcttcaaacaagttgatttcgttaagtatgcttttgaagcttacgaaaatccaggtcaatttcgtcagtataatgaatttttacttgaaaatacagaaggatcatttgttttctacgat…	llmg_0513	llmg_0513	GeneID:4797089	llmg0513-llmg0513-MG2252
30	llmg_0626-llmg_0626-mg6361	aaaacgtgtctatgatgcctgtttactagaatttcaaacgcactctttccatgaagctaaaatcatgcacatcgtaaaagcacttgatatcccaagaggaagtttttatcaatactttgaagatttgaaggattcatactattatatcttgtcacaggaaactgtcgagattcatgatttattttttaatttactaaaagaatatcctctagaagttgctcttaataaatacaagtatcttcttcttgaaaatttagtaaattcgccccaatataatctttataaatatcgatttttagattggacttatgaattagaaagagattggaagcctaaaggcgaggtaactgttcccgctcg	llmg_0626	llmg_0626	GeneID:4796859	llmg0626-llmg0626-mg6361
30	llmg_0643-pacL-mg12604s	ccaaggtttatcggaaactcaagttattgccaatcgtgaaagatatggtgaaaataaacttccagaagaaaaagaagatagctatctaaaagtctttttgaaaagttttaaggaaccaataattattgttttgatgggagcagtcgctttatcattttttagttcattttattcatttcaaatcgttggtgatagaaaacatggtttggaatcattatatgaagcaattgtcattgcgattttgattattataaatgcatttttaggattttggcaggaaattagcgcccgtaaaaatttaaattcattaaaagaaatgaataatcgttttgtttctgtacttagaaatgggaacttagaaaaaatcgcctcaaatgagttagtagttggtgatatagt…	llmg_0643	pacL	GeneID:4798401	llmg0643-pacL-mg12604s
30	llmg_0693-llmg_0693-MG770	agattgaccaccacaagcctacggctggtgcgatgctaggacatgtcttatccaatttgttcatagaaaatatacgactgactcaagcaggaatatacgcgaaaagcccagttaagtgtgagtatttacgtgaaattgcacaaagggaagttgaatatttctttaaaatttcggatttacttcttgatgaaaatgagattgtaccaagtacaactgaagaatttttaaagtatcacaagttcattaccgaggatccaaaagccaaatattggactgatgaagatctgcttgaaagcttcattgtggatttccaagcacaaaatatgttcattacgcgagcaatcaagctagcaaacaaagaagaaaaatttgctttggcggctggtgtagtcgaacttt…	llmg_0693	llmg_0693	GeneID:4796794	llmg0693-llmg0693-MG770
30	llmg_0772-llmg_0772-mg5580	atttcagaaactccgaaaacgagtaatgaaactctgaataaattgttaactcaggctatcgatttagcaaaaagtcaagtggccaaagaaagctcggcccaagcctctgcaagttcggcagaagccaaagcgaatcaaggagcaggaactcaaacctcttcatcaagtacaacaagtcaaagcagttctacaacgaatgcttcgtcttctacaaattcaaatgccaatgccagcacaaacggcaatggtttgagctctaatggagtaaatttagaagtttcagcggcacgggttcaaccacaagctgatattaatccaaatgatcctgcctttacatggggggctggcattaaagaaatggtgcttaataaagcacgcgaacgcggctatattacaggt…	llmg_0772	llmg_0772	GeneID:4796839	llmg0772-llmg0772-mg5580
30	llmg_0774-pepQ-mg5578	gcaaaattgaacgtatttcagcctttctgaatgataaagaagtcgatatgactttcatcactaatccgacaactctaaattatctaacagggctagcaattgatccccatgaacgaattgctggtttgatgattttcagagattctaaccctatgttattcacccctgccttagaagttgaaaaagctaaagaacatacaagtggcctagatatttttggttatgacgattctcaaaacccttgggaagttgttaaaaaccatgtaaaatcagaagtcaaatcaattgctgttgagttctcagatattcctttagctaaaacagaaggtttgaaagcacaatttggtgatattaattttgtgaacttgactccattaattgaacggatgcgtttgatta…	llmg_0774	pepQ	GeneID:4798484	llmg0774-pepQ-mg5578
30	llmg_0821-ps330-MG2196	atggcagacttgaagccagaataaaatcaattgaaagtagatatctttataaacaaaaagtagataacttaggtattcgtacggcttattctggcggttcggaacaattgagccatgttataaatcaagaaaagctcgatagtgacgaagaatatcttaaactcaaggagcaactagagatattagacttctggtttaagcctttgattcctgatgaaaaaagagttattgagctaaaatatagtggatatgctggcttgtact	llmg_0821	ps330	GeneID:4797862	llmg0821-ps330-MG2196
30	llmg_0825-ps334-MG1530	tatcggagaaacggacgatggaacagcttatttaatcgaagagcacgctaaacaacatgaagaaattgattattgggtagatatagcaaaagagattcaagaacgttatggttcaagagtccccttctactgcgattctgctcgtcctgaacatgttgatagattcaaacgagaacacattgaagcgtttaatggagacaaagcacgtttaactggtgttgaagcagtcgctcgtaggtttaagaaagataagctgtttatttgtagagataaagtcgagaaattccctaatgagatttatcaatatgtttgggatgaaaaaaagggagaaccaataaaactttttgatgatgtacttgactctttgcgatatgcaatttacaccaatgaggtaagaaa…	llmg_0825	ps334	GeneID:4797856	llmg0825-ps334-MG1530
30	llmg_0995-llmg_0995-mg5880	gcaaagaatacatttagcaaaggaaatagaaatgactgtactactttttgatatcgataacactctacttgattttgataaagcagaatatgatgctttggggaaaatttttgcccattatcaaattgaagataatcaagaaaaccgagcgacttattcacgcgaaaataaagccttgtggcgcctacatgaatcggaaaagctttctcgagaagaattgttgagcacgcgatttgaccatgcttttcgagctttaaatgtgtcagtaaactataatccagtagcggttgatgatgaataccaactttacttatcacaaggtcacgagctaatcaatcacgcaaatgagttactgacagaactgtcagcaaaagaagcagaaatgtatgtggtcagcaa…	llmg_0995	llmg_0995	GeneID:4797631	llmg0995-llmg0995-mg5880
30	llmg_1108-llmg_1108-mg5963	gaatttgtactgcacttgtccttggatatctcttcacggtcatttatactgaggttggaaatgcgctattagtccatgatagtaaaacaattacactttataaagttttaacagaaatcaattttagttcaattgccgtcgcttttggtatggcttttgcttatatgttcttattagatttgctgacagtacttgcggtccattcttggcatcgagttcaaaacaagaaaaaatcgaaataccagtcaaaaattgctcatttttggtttcgttatcggacgatacatcttacctttattttactttcagtcttcattaccttatcgcttactgcaccagcaatgattataaatagctttacggccattgtttcaatctcagt	llmg_1108	llmg_1108	GeneID:4797373	llmg1108-llmg1108-mg5963
30	llmg_1173-llmg_1173-mg5361	cctcaagtggtcaggtactgaaaaattttgatatcacagatgttccgggtcatttgttagaatcacatgaatcagaaattgaaaccgagattgcctcactcaaaggttatgttttagacaagagtcaaggttcatatgctccaacatttattggtggagagacaggtgacgctaagttttatgtcaagagggcaactagtggaacgattaatgtcaatataatcgattcctcaagcggtcaggtgcttaaaagctttgatatcacagatgttccgggtcatttgctagaatcacatgaatcagaaattgaaacccagattgcctcactcaaaggttatgttttagacaagagtcaaggttcatatgctccaacatttattggtggagagacaggtgaag…	llmg_1173	llmg_1173	GeneID:4796740	llmg1173-llmg1173-mg5361
30	llmg_1322-llmg_1322-MG2189	tatttgatactacttgcggctcccaatatgcttgtgttctttattgggttagtttttgtctccgtttccatgatagttattccttatgtatacggtctaattttatctagtgtggcagcttctgcaaaaaatattgttatttcactagctatgattgcttgtaacttaggctccttcttttcgccttttataatcagttttttaggaaaaatatttggagcttctgacgctttatcacaaataaaatatgcagctttcatttttgtcgtaatagctttgattttcacattctcagctctga	llmg_1322	llmg_1322	GeneID:4797437	llmg1322-llmg1322-MG2189
30	llmg_1383-traD-MG1781	cggagacctgttaggttactttaataaagaactctggcatttcttctatcatccttcctttgcagctctcgtatgtggagttgttttctttttggttgggatgttaatgtttgtctataataatgattcaggaatttatcgaacaaacgtggaacatggttctgctcgattagcaaaagaggaagagttagaaaaatatagagacccagaacctgagaataataaaattttaagtaaaaatgttcaaatgggactctttaatgatcgtctccctcaaaaggttcaaaaaaataagagtgatatggttttaggtgactctggagctgcaaaaaccttggcacttattatgacgaatattatgcagctcaatgcctcctttgtgattactgaccctgatgg…	llmg_1383	traD	GeneID:4796645	llmg1383-traD-MG1781
30	llmg_1566-llmg_1566-MG1298	tgataacggtgtaggggggtgtgattatttagccaaaaagtaccatgtcacgaacgaagcgattgtcaggcgttgggtcaaagcttataaagaattaggggcggttggaattcagcgtaaaagacaaaatacagtttattcaacacaattcaaacttaatgcggtaaacttatatctaacaagtgaaaagtcatatagagaactagctcatgaattgggaatgaataatccgccacttcttacacgatgggtatcaaattatcgcaaaaaaggggaatttgccttttctaatgttcaggggcgacctagaaaagagtctgaattgcttgaaataagtattaagaaagcgaaagatgtggtgaatgaaacagagcaagaacttgctaggcttcaaaacga…	llmg_1566	llmg_1566	GeneID:4797361	llmg1566-llmg1566-MG1298
30	llmg_1725-trmU-mg6465	tcggaatgtccggtggtgtagatagctcggtcacagcattgcttcttaaagaacaaggctatgatgtcattggcgtcttcatgaaaaactgggatgatactgacgagaatggggtctgtacggccactgaagactacaaagatgtcgcagcagtcgcagaccaaatcggtgttccctattattcagtaaactttgaaaaagaatactgggaccgtgtttttgaatacttccttgccgaatatcgtgctggacgtacacctaatcctgatgtcatgtgcaataaggaaattaaatttaaagctttcttagattatgctatggaattaggagcagactatgtcgctactggtcactatgcccaagttcgtactgatgaagatgggactgttcatatgttac…	llmg_1725	mnmA	GeneID:4799019	llmg1725-trmU-mg6465
30	llmg_1767-rdrA-mg5778	cgaaaaattgctgtcaaagctgctgaaaatattcttgatggggatacagtaatgattgaatctggttctacttgcgctttgcttgccgaagagttagcctttaatcgaaaaaatatcactatcatcactaactctgtttttattgccaattatattcgtaaatccgactcggtaaaggtaattttattaggaggagaatatcaaaataattcacaggtcaacgttggacctctgataaaaaaggtggttgatgaattttacgttgataaattatttatcggtattgatggttttgaccccgtccgcggttttagaagtaatgatctcgctcgtagtgaagccattcatgtcatggctgctgcggctaaagaggttgtcattttaactgatgcttctaaa…	llmg_1767	rdrA	GeneID:4797992	llmg1767-rdrA-mg5778
30	llmg_1771-llmg_1771-mg5774	tatcagtccagcagaagtaagtactgaattaaaaaaaggaacacaattaattgatgtaagagaagctcatgaatttcaaaatggacatataaaaggcgctcgaaatatccctttaagtaaattgggagaacatgttctagccaaaaacaaaaagtatttattaatttgtcagtcgggaatgcggtcaaaaaaagcctacaaaatattaaacaaagctaattatgatgtgacaaacgtaaatggaggaatgcgagcttgga	llmg_1771	llmg_1771	GeneID:4797039	llmg1771-llmg1771-mg5774
30	llmg_1831-menB-MG51	atgtcaaaatttaactgggttgcccttaatcgtaactacgaagatattatttatgaaacttataatggaattgctaagattaccattaatcgtcctgaagttcgcaatgcttttcgtccaaaaacagtcgttgaaatgattgacgcttttagtattgcacgtgatgacacaaatgtcggtgtcattattttaaccggtgctaatcatggcaaaggtgaagataaagaagccttttgttctggtggcgaccaaaaagttcgtggaaatggtggttatgttggtgaagaccaaattcctcgtttgaatgttttagatttacaacatttgattcggattacgccaaaacctgttattgccatggtcaatggttttgccatcggcggaggtcatgttttacat…	llmg_1831	menB	GeneID:4797588	llmg1831-menB-MG51
30	llmg_1886-intTn5276-MG2141	ggtatattgattcaaacccagctgacaaagtagtattacctaaagtaaggttagaaattgaaacattagaacgggcaaatgaaaaatttttaagtaaagaagaaatgagttctgttttgatattttgcaaatcttataaaaaagatataagatacactttagctatggaatttatttttctaacaggatgtagattcggtgaatttgcttctattcgttatcaagatattgatttcaaaaataagttactaagaattgaccacactttagaatatcgtgttgcaaaatatgatgatcgagttattcaaacacctaaaacggtaggttcaatccgcactattagtttaagtaatcgttgcttggaaattattgattatttccaaaaaaactgtttagatg…	llmg_1886	intTn5276	GeneID:4798760	llmg1886-intTn5276-MG2141
30	llmg_1934-aroC-MG1236		llmg_1934	aroC		llmg1934-aroC-MG1236
30	llmg_2076-glmU-MG222	tcctagcggctggtaaaggaacacgaatgaaatcagcacttccaaaagtgttgcatcaagtagctggaaaatcaatgctggcgcatgtgcttaaaagtgtatccgaagtggagattgccaaaaacgtggtcatcgttggacacgaagcagaccgtgtaattgcgactttacctaagggaactcaatttgttaaacaggtagaacaattaggaacaggacatgctgtacgtattgctgcggatttgttggctaatgaagaaggggcaaccttagttatcgctggtgatactcccttaattacaggcgaaacattaggagcactttttgattatcattttgcccaaaaagcaacagcaacaatcttgactgctattgcaccaaatccaacaggatacggtc…	llmg_2076	glmU	GeneID:4797872	llmg2076-glmU-MG222
30	llmg_2079-pknB-MG218	agaaatcggacgtgggggaatggcaaacgtttatcaaggagaagatactttccttggtgatcgaaaagttgcaattaaagtacttcgttctaattttgaaaatgatgacattgcaatcgctcgttttcaaagagaagcttttgcgatggcggaactctctcatccgaatatcgtaggtatttctgacgtcggtgaattcgaaagtcaacaatacattgtaatggaatttgttgatggtatgacgctcaaacaatacatcaaccaaaatgctcctctagctaatgatgaagccattgaaattattacagaaattctatcagcaatggatatggctcattcacatggaattattcaccgtgatttaaaaccacaaaatgttttagtttcaagtagtggaac…	llmg_2079	pknB	GeneID:4797201	llmg2079-pknB-MG218
30	llmg_2110-tnp712-MG150020	ggacagaccgtaacctgtgaaaaagaacaagaggaccttaaagtctattgtgaccaacgcttgattgctcgtcatcctttaagcgaccgtccctttaattatcgccgtgaagattacgttgaaattcttaaatcagatgtcttcaaacatcttgaagaagacgaactagaggcttatgtggatgagaatcttcaagc	llmg_2110	tnp712	GeneID:4797294	llmg2110-tnp712-MG150020
30	llmg_2490-llmg_2490-MG1308	gagacagtagtagaggcgaaaactgaaaatcagacttcacaagaagagccttctaaagctgaaattggagaagaaataatctcagaaccagtgattgcagaaggggaagtttctgagccggtgattgaagaagctgttatttcaaaacctcttttagaaaaaacagaaacttctgattctagttcaattgtaagtccggatttatctaaacaatctgcctacgctgatattcccgttcagactttatctgaagagggagatgaaattaagaccaaatggaactggggagctttcgctttaacaatgtggtttgggattgccaatcgcgcttatttgggacttttgattctacttactttggtaccatgggtaggttggatttttgggattgtatggatg…	llmg_2490	llmg_2490	GeneID:4798617	llmg2490-llmg2490-MG1308
31	llmg_0123-acpD-mg5679		llmg_0123	acpD		llmg0123-acpD-mg5679
31	llmg_0295-llmg_0295-MG150255	gaaaatggaactaatcttggctttattggaaaattacaaacaggaaatcagggaatgcctaataaatttcaagataattttattacaggtgccacgagggtatcatttttccaatttgacccacctttgacgtctttaagaccttatgattttatggaaattaaaggctatcatttcaaaattcctaccccaaaatt	llmg_0295	llmg_0295	GeneID:4798629	llmg0295-llmg0295-MG150255
31	llmg_0333-llmg_0333-MG927	gaaaattgagcatactggacttgccatcaatgctttggaaagtaatagccttcctgacgatattaatcgtagtgatatctataaaacactcgcattgattggagataaaacaggacctgtcattggtattcttcctttgacagagcatctgtcagaaaaaaaattagcaaaagtttcgggcaacaaaaaagtaagtatgattcctcaaaaagacctacaaaaaaccacgggttatattcacggggcaaataatcccgtaggcatttggcaaaataaaaagtttccaatttatattgattccattgctttggaacatgactttattgtctgttccgcgggtgaagttggacgtagtataaaagttgctccccaagaactagcagattttgtccatgctca…	llmg_0333	llmg_0333	GeneID:4797580	llmg0333-llmg0333-MG927
31	llmg_0564-llmg_0564-MG853	agaggttgagaaaaccctgaaagcacaaggtttaagcggggatacaaagttagcgcttgcgattatttatactgaaactaaaggaaaacaagttgatatcatgcagtccagcgaaagcttgaatggaaaaacaaataccttttccacagaggaagaaagtataaaacaggggattgctaatctttcaaaggtattagaatacgcatcagaaaagaaagttgatgcttggacgggagttcaggcctataactatggaagagcttatgttgattatattgcggcccatggaggcaagaatacaattgctctttcaaaagcatattccaaagatgtcgttgccccaagtttaggaaata	llmg_0564	llmg_0564	GeneID:4798729	llmg0564-llmg0564-MG853
31	llmg_0996-llmg_0996-mg5884	cgactcaaccaacaaaagacaaaattattagcagtagctgggaacttctacaagagcttccactcacagaattttcaatgcgcaaattagctagtcggctaggaatgaccgtctcttctctttactatcatttttcaagtaaagaggcactttttgctgaactgattgataaagccagccttgaaatcatttttccagcaaacgaaaaaacttggcaaaatcgccttttggtttatggaaaaaatatttatgctgttttagaatcttatccaaatcttgctcaattgatgatggattatccaccagaatccgaaaattatctacgactttttgacaaacttttgatgattgtagatgatcttaatctcactgatgaccgtaaattttataccgttaacc…	llmg_0996	llmg_0996	GeneID:4797504	llmg0996-llmg0996-mg5884
31	llmg_1016-llmg_1016-MG150303	ctgaaaatttaacaagagaatggattaatttctcagaccaaatgccttttgataaaaattttctatcaaaaagttttaatatccctgaagaatttttatcctatgcaacagataaagatgaaagtgctcgaatcgaaatggatgatgaaactaagagtttgctcattatttttgatattccttttgaggac	llmg_1016	llmg_1016	GeneID:4797438	llmg1016-llmg1016-MG150303
31	llmg_1235-llmg_1235-MG533	tacttgccaaaacttcccaaaaatgtttttgatgcttcttttattgttaattttaaacacaacgaaaccattattcatgagaatgaaccacttaaaaatatttactatattattgatggtaaggctaaaataacagatatccaatataatgggaaatctattttgcttcaattcttaaagaataaggattggataggcgaattaacaattttaggagttgaagaggaaactaaaaatgtaactgcaattggaaatctcacttgccttatgattcccttgaacatagtagaacgatatttactaattgatataaatttttttaaagagctaagtgtctttctttcgaaaaagttattggacagaactaatcacttttcaaaaaatcaaagttacgaatta…	llmg_1235	llmg_1235	GeneID:4797918	llmg1235-llmg1235-MG533
31	llmg_1248-arsA-MG150086		llmg_1248	arsA		llmg1248-arsA-MG150086
31	llmg_1953-estA-MG2228	tgagtcaagtaaggtggaagatttttcaaacacagagatacccgttctttaccttttgcacggaatgagtgggaacgaaaattcgtggatgattcgttctggaattgaaagattaattcgacacacaaatttggcgattgtaatgccctcgacagatttaggtttttacgtgaataccacttatggtatgaattattttgatgcgattgccttggaacttccaaaagtaattcacaattttttcccaaatctatccacaaaaaaagaaaaaaactttatcgctgggttatcaatgggaggatatggagcttaccgtctcgcactaggaacagaccactttagctatgccgcaagtttgtcaggagttctgacattcgatggaatggaagagaatttcaa…	llmg_1953	estA	GeneID:4797796	llmg1953-estA-MG2228
31	llmg_2002-llmg_2002-mg5227	caaacatttagaggaagccgtttacgttttactaattttagcgactcaaaaagaccaacaagccttgaaaagtaaaacgctcagcaatttattggaagtttccgactcctctctaaaaaaagtattaaggcaattagtggtaaataatttaatagagtctacagcaagtaaggatggtggctttaagcttaaaaaaagaataaatgaaatttcgttaaaggacgtaatggctgcagtaaagggggaagaattcattagtgctgaccttagtcatattgggcagcgcatctttccaaataaagcacacacacttgagagtgagagtctagtgattgaaactttaactaaagctcaaaatctttatgcactagaattagagaaattaaagcttagtgattt…	llmg_2002	llmg_2002	GeneID:4798579	llmg2002-llmg2002-mg5227
31	llmg_2064-llmg_2064-MG236	agccactaaagcgagtgctggaattatttcaccatggctttctaaaagaagaaatcaaaaatggtatcaactagctaaagatggtgcagcattttttgaaaaattaaaaactgattttgacttaactgatgaagtatatgaaaaatgtgggaccttatttttacgaaaaaattcagacttagaagagttagagaagttagctttagaaagaagaaaaaatgcaccagagatgggcgagattaaggtgctctcaaaagaggtaaccgtcagcttatttccattacttaagccaagtgaaagtttatatctatcgggaggagcacgattaga	llmg_2064	llmg_2064	GeneID:4799046	llmg2064-llmg2064-MG236
31	llmg_2178-patB-MG1290	gtaaccctcacaatccgggtgggcgcgtgtggaccaaagaagaattgctaaaaattggtcaaatatgtcaaaaacacaatgttttgttggtctcagatgaaatccaccaagatttgactctgtttgggcatgaacatcatactttcaataagattgccccatacttcaaagaattttcagttcttttatcctcggccactaaaagctttaatattgctggtgtaaaatgtgcttatgcaattattgaaaataaaaatttacgcgagaaatacttacaaagaagattaatgaataatcaacaagaaatcagcagtttaggtatgcttgcaactcaagttgcttacaataaaggggcacagtggttgagtgaactcaaagaagtattggaaaaaaatatta…	llmg_2178	not found		llmg2178-patB-MG1290
31	llmg_pseudo25-llmg_pseudo25-mg10354s	gacctctgtttatgctaatactggtagtaacgtttctatgattcagtttggtgacagatctggtggagcctctaatcctattatgattacaggaaaagtcgttaatttcacttctgctaaagtgatttcaggtgttaatacaactgtatctggtggccttttaaacggaacaaatgctacagcaacaaaccatgctggaacttattctaaacatggtacgatcgaaatggatgaagattctatattggccgtatcttcattaacatcagtgatatcaggaagtgagttgattgcctatccaaatgcaacactttctacaccctatgtccaaacttctggattgattaatttatccgatttagacctttcaactaacaagggtaatttattttggaagcc…		mg10354s	NA	llmgpseudo25-llmgpseudo25-mg10354s	llmg_pseudo25
32	llmg_0175-gatA-mg8548	ctcttgaattgacaaaggcgacgctttctgacattcaagcacgtgaaccacaaattgacgcttttttgaaagtcacagaagaaaaagctttgaaagaagctgcagcaattgatgctcgtggaattaatccagacgttgtgactgatgaaatttcgattggtgtcaaagataatatcgttacagaaggtattgaaacaacagcagcttctaagattcttgggggttggattcctccttataatgcaacagttgctaataaattgagccaatctgggttaattacaattggtaaactcaacatggatgaattcgccatgggtgggtctggtgaaaattcttcgattaagccaactaaaaacgcctgggaccaaacaaaagtacctggtggctcttcatcag…	llmg_0175	gatA	GeneID:4796605	llmg0175-gatA-mg8548
32	llmg_0349-fhuD-MG700	ctttcacgctttgaatggtgatgttaaagttcctaaagatccaaaacgtattgccgttcaaaattacccagatgaagtggcttcattaggtgcaaatgttgttggaacagactcatgggctttcccaaataccttcttatcgaaagaacaaaaaaagaatatggttgatttgggagcaccaaaattcaatatggaaaaattgattgctcaaaatcctgatttgattattacagttgataaagaccaagtggctgactatcaaaaagtggcaccaactgttctcgttaattataaagatctttcaggaatgaataaatcacttgattactttgctaaacttcttaatcgtgaagatgaaaaagcaagtttccttaaaaactttaaaaaagaagctgataa…	llmg_0349	fhuD	GeneID:4797014	llmg0349-fhuD-MG700
32	llmg_0807-ps317-mg6917	gtgattgctagacttgtaatttacgaattatgggatttaatttatgcagaaaatggttactttttaaagtttgataatatccaaagagttttattcttaggagatttaccaataaatgatgagcagctcacagatattttagatagctgttttgaaattggattatttgaaaagggacttttcgataaatatcaaatacttacatctgaaagcatccaaaaaagatatatggaagctgtaggtcgcagagctaaagttcctataatttcctcttactttttattgccgaaaaacagttatcgcaacattaacttagttaatgactacattaactcaataaatgatgacaataactcgattaatgacaacattaatccacaaagtaaagtaaaagaaagt…	llmg_0807	ps317	GeneID:4797266	llmg0807-ps317-mg6917
32	llmg_0914-ftsQ-MG1104	aagacaccggttgatgccagcaaacttgaaaaattgccagttttacaagattttactgatgaagaagtccagacttttgtcaaagcctatgaaactcttaaaccagctatcaaagctttgatgacgaatgtaacgaaaactcctacagatgcaaccaaagattttatcgcaattgatatgagtgatggaaatcaggttcgtgtctctctcagtcaaatggctgatcgacttccttattatccaagcattgctaaacaagttcaggctccacaagttgtggatatggaagcgggaatttatacgaaacctaaagcggcctatgatgcttatctttctcaattatccacttctaagtcggcttctatttcggctcaaaatgctaaaaaggctgaaacaagc…	llmg_0914	ftsQ	GeneID:4796917	llmg0914-ftsQ-MG1104
32	llmg_0953-llmg_0953-MG2185	gcccttattgccctgtctatggttttggtgtgtcagcagtcttacttttagttccagatactggaaatttatttagtctttatcttaatacaatagtgattgtgaccgtggttgaatttatcggtagttggattttagagaaattctttaatatgaagttatgggactactcaacactccctttcaatattgaaggcagggtagctgttcccgtttcattattttggggtgtaggttgtattatcttaattaaattagttaatccacctgttcaaaattggattcatgattttaatgcaatcacgcatagttggggagtgcttctcatattaattatttttggagctgaccttctatcaacgtttatctttacgatttcaaccaaaaaagaagtattgg…	llmg_0953	llmg_0953	GeneID:4797712	llmg0953-llmg0953-MG2185
32	llmg_0997-purD-MG1624	taattggctcaggtggccgtgaacatgctctggcaaaaaaatttatggaaagccctcaagttgaaaaagtatttgttgctccaggcaactcaggaatgaaaaaagatggaattcaaatagttggtatttccgaactttcaaatgatgaattggttgaatttgctcaaaaagagaacattgacttaagttttgtcggaccagaaacagcgcttatgaatggtgtagtcgatgcttttgaagagaaaaatctaattatctttggaccaagaaaaaaagctgccgaacttgaaggctctaaagattttgcaaagtcaatcatgaaaaaatatggtgttcctacggcagattatgcaacttttgattctttagaaccagcgctctcacatcttaaacaacatg…	llmg_0997	purD	GeneID:4798158	llmg0997-purD-MG1624
32	llmg_1281-llmg_1281-MG2505	ggcaggttaatcaaggggaaaattgggtgattctgggtttaaatggttctggaaaatcaagtttgttgaaattaattttggccgaagaatggaaaagctcaggccaattaagagtattagggactgaatttggtaaaggagaaattccaaaacttagaaaacgaatcagtgtggttggctcatttatcgccgagcgattccattcaaatatcaaagccgaaaatctagtctatacaggtaaatttaattcaagtatgctctataaatcttatagagatcaagaactcgacgaagcccgtaatcttttgatgaaaatcggagccgaagcacttattggtcgaacttacgggagcctttcacagggagaaaaacaagttttacttattgctagaagtctaa…	llmg_1281	llmg_1281	GeneID:4797673	llmg1281-llmg1281-MG2505
32	llmg_1435-llmg_1435-MG505	tagtcttttagtgacacagctccctgtaaaggcagatgccaatttttcaattaagaaaaatgaaaatcagtaccagacaaaagacgcatcattttatgatttgctgattccaactgattctacagctcaactctccttaacaatttctaataacgaaagtcaaactaataaattcaaagtttctttatataatggtttgacaaataatttagggcaaataacttatgcggccccttctaaagctactcttcctttccctagtacttcaacaactcttagccaattaaatgctgagactacagaagttgaaattgctggaaatcaaagtaaagaagttcttcttaatttgacccgaccttccgtttcatcacctggaatcatgttagg	llmg_1435	llmg_1435	GeneID:4798370	llmg1435-llmg1435-MG505
32	llmg_1509-pyrE-MG1464	gcggtcagtctttcaccaagccaaccttttacttgggcctcaggaattaaatcaccaatttatactgataatcgagtgacattagcctatccagaagttcgtagtcaaatcgaaggagcttttgcggaattgattaaaacggaatttccagaagttgaagtgattgctggaactgcgacagccggtattccccatggagcgattattgctgactatctcaaattaccatttgcttatatccgtagtaaaccaaaagaccatggggctggtaatcaagttgaaggtcgtgtggctaaagggcaaaaaatggttgtagttgaagatttgatttccactggaggttctgtcttagaagcggtcgcggccgcagaacgtgaaggcgctgatgtccttggtgtg…	llmg_1509	pyrE	GeneID:4797637	llmg1509-pyrE-MG1464
32	llmg_1957-llmg_1957-MG765	attcttgacaaagggccgttattcaagatttaccaaaaattgttttttcccgaagacggggctttatcaaaaattgcgttaaggtccaaattcctaatttgccgaattcaatggattaaacggccagatgcacgtttaaacttccaagaaggaatgaaccgtttagaagtgttggaaaacccatggattaaagttcagacactctcaaaagggaatgcccaaaaaatccaattattcgcacttttgattcatgagcctgaatttttgattttagacgacccattcccaggacttgatcctgtaaatcaagaatttttgcgaaatgaaattaagcgaagtcgtgataagggatcagcagttattttctctaatcataatatgagtgatgttgagctctta…	llmg_1957	llmg_1957	GeneID:4797788	llmg1957-llmg1957-MG765
32	llmg_2139-ps404-MG2659	cgagaacataaaacggcatttatctaaaaaaagcttaaatgttaaagagttctccgaaattatgggttttaagtatactactgttttggattgggttaatgcaaaaacatacccaagaattgataaaatagagttaatgtctcggtattttggagtagataaatctgatttagtggaaaagtattcagaaacatcttctattctatccgaaataaataaaatcagttcacaactcgaagagcctcgtcaaaaaatagtacttgatactgcttcttctcaattggaagagcaagaaaaggctaaaagagctgttaaaccaaaaccaaaagttactcctctttttgatataaattctccgcttactgacgaagagcttcaagaggctgttgacgaagctgt…	llmg_2139	ps404	GeneID:4796837	llmg2139-ps404-MG2659
32	llmg_2206-llmg_2206-MG1375	aggattttcagcagctttgacggctgatgtagaccatttttcaccacttacttggattgcgcttattttgctcttcgtctggggacttgcctcgattgttccaatgtcggcgctcgccatgcgccgaattcgtgatacaggtttgagtccatttttctggttggttttcccagcaagcctcattctcggcgaattcacacaaatttgggcaatgattatttcaggtgtgctagccattgtttatctaatattcccgcttttgccaagtaaacctgataaaatgaaacctaattcgcagataaaaggctcgcttattgtaacgactggcttacttgtcctgattatctttagcgttgggcatttgcctgcaaaggcggagcagattgctcaatctcaaat…	llmg_2206	llmg_2206	GeneID:4798075	llmg2206-llmg2206-MG1375
33	llmg_0328-llmg_0328-MG2490	aagaaagggaggattatacggcaacaaataataaaaaacagaggaaaaggaatggattataaaaacggaaaagtagttgccagtcatgaactatatttaaataagttaggaaatgcaatgctcaatgctatatacagggtaacttatgtcagtcaaagtgataatcctgcaaccgttgcggttaatgacgaattatttaacttgaaagttggtatgcttatttatcaaacgcaacttatcaatactcattcttcacacgtagaaattatcagtagtataaatcaattatatcgattaggtaaagaaagtgaattttgcattgaaaatacggcggaaggcatgattccggtagtatttgggaaagtctatcgcaaatttttacgtagtgttcctgaattt…	llmg_0328	llmg_0328	GeneID:4798769	llmg0328-llmg0328-MG2490
33	llmg_0391-llmg_0391-mg6302	ccatcatgggtattttgccaggatttctgctctcctttgccattgctatagtaagttatttactcaatcgttttatcttccatagtttaggttcagcaactattgcaatattattaggaattattttgggtaatttgtactttaaacaagtcactttgtttgcaggaacggcttggtcagaaaaaaaacttctagagttttcagttatgtttttaggagcgaccgtaacctttcaaaccattggtaaattagggttctccggagtaggatttattctgatacaaatgatttcaacaattatttttgttttgtttatgggtaaaaaactaggtttttctgctaatgtctctgccctaatggcttctggaaatgcagtctgtggttcatcagcaattgccg…	llmg_0391	llmg_0391	GeneID:4798662	llmg0391-llmg0391-mg6302
33	llmg_0439-llmg_0439-mg5535	acttgctacagttatcttcgcgataatgttgataaaatcccttatttacgcgtccgtgacattgctttagaggcccatgttggaacttcaagcgtcatgcgtttaatacataaaatgggttatgattcgtatacggattttaaagaatatattattgataaaaaagagctagaaaaaggaatttctaacactgctattcctttctcatcagatattttttcaggagacgttgaacagcgtttagataatttagcgcaacgtgtgattgaaagtgataatatcatttttaccggagttggctcaagtggtttaatctgtgattatgcagctagaagattagctggtgtgggcattaatactttttcatttagcgatgtaacttatccgattgcttcaaaa…	llmg_0439	llmg_0439	GeneID:4798730	llmg0439-llmg0439-mg5535
33	llmg_0619-llmg_0619-MG1341	gtgcaaataaagtatggcttaagcacttcatcagttgcttctgatagtgatggtaattttgagtcaagaaattacatattaatatatacactagatgaaattaatgcttccgctactgtattctcaacatctggtgagaaaataacaaaagagatagttgttaaacgaagtgcggaatctaaagagaagttgaataatgataaaataaaacaacaaaaagaagaggaagctaaaaaacaagctgaggaacaagcaaaggctgatgaaaagaaccctgctacttatccagagttaccgtatgatgaaatggcaaggaatggtaataatcacaagggtgagaaattaaaaataactggtaaagtaagacaagttatggatggtgatgatggaacagctaca…	llmg_0619	llmg_0619	GeneID:4797946	llmg0619-llmg0619-MG1341
33	llmg_0639-llmg_0639-MG2373	tggcctgattatcggcgcatggttgatgattgcaggcatctacatttataaaatttatgacgaaaatcgttataagaagcgattaactattgaaaaattactgcgtgaaattgaagtccgaaacacacttaatcaaaaagtgattgagattcttaatcgtccaattactggtaatgataaggaattgattaatcctcggagtgatgtaaaagtccccttttatgattataattttttgaagaactatacctcaatgtataatttatacattccaacttattttttgaatacttttttcaaaaaattgtcacatcatttagcagtatttgacgatgaacaagatttgaaaaacggcggatatattttcaaagaatcacgaacaatctttgaaaacttttc…	llmg_0639	llmg_0639	GeneID:4796569	llmg0639-llmg0639-MG2373
33	llmg_0752-pip-MG1089	gaagttgtttgccctagactggaaacgaatttttaaaaatcctgtggcgacctttttaatcgttgccttaatgataattccctctttatatgcttggtttaacattaaagccttgtgggacccttatgccaatacctcgcaattgccaattgcagtctacagtgcagataaacctgctagttttcaagataaaaccataaacattggtgatgaagttctgaagaatttaaagaaaaatcatcaattaggttggaaatttgtagattctaaagcagaattagataaaggagttaaatccggaaaatactatgctggaatttacttaccaaaggatttttcaaaagaccttttaagttttacaaccggtgatattaaaaagccacaaatagtttattctat…	llmg_0752	pip	GeneID:4797230	llmg0752-pip-MG1089
33	llmg_0824-ps333-MG150204	aacgcaactcaggcggctataaaagcggggtatagtaagaaaacagcatacaaaatcggtgctgaaaacctcagaaaacctcagattaaaaaatacattgatgaacgaatggaacagctcgcttctgagcgtattatgagcgcacaggagatacttgaaaggcttagccttatagctaatgcaaaaataaaagaaacggttgtagtagccaatgcagagggttattcggaagttgagaaacctcctgactttaaggttcaaatacaagcgatgaaggaacttcttaaa	llmg_0824	ps333	GeneID:4797306	llmg0824-ps333-MG150204
33	llmg_0882-llmg_0882-mg5850	tggacttgtcactttactctcaagaattttaccatttattttactcaaaaatgttaacttacctcagcctcttgtagaatatttgagtttcgttcccgtagttattatgtccgctttgtggatttctaatctttttgttcaacatttaggacattttccttctgtaaattggactaatttattggcttcattaccgacaattattgctgca	llmg_0882	llmg_0882	GeneID:4798632	llmg0882-llmg0882-mg5850
33	llmg_1001-xylR-MG1631	tgtcttagaagggctcggtactgtaaccactcaagaaaatttctttgaaatcactgctggacaagctattatttttaatagttgtcaggttcatgagctttcatcaagtgactctatgaaactgttaattctgcaattttcatcagaaatttttaaaattatcttccctcaacttgataaaatttattttgaaagtcaccctttcaatctagaaaatcaacctgaaaccttgaaattactcttgcaagcagccttaagttattttgcagatgataagaataattctttacgaactcacggctatacttcacttttactagaccgtttgttaagtatttctgagtacagtattttaagcagctctgaacaaaataaattgatggacctgcaagagcgaat…	llmg_1001	xylR	GeneID:4797646	llmg1001-xylR-MG1631
33	llmg_1165-llmg_1165-MG1819	ttgatgaataaaagctatgcaggttcactaagagccagacgtactatgatttatatctgttttgggattttgacacttttgagtctcttgccttttgcaatcatgctggcagattcaacacgttcggtagttcagcttaataccggagtttctctcttgccggggagttcgctaggacataatattaaagttttgttaagttatgattttaacttaggacatggaatgtttaactcggcgtttatcgctgtggtttcaacggctttgtccgtttattgttcggcactggctgcttatgctctagtcgcttatgattttaaagcaaaacgcttggtttatgcttttgtaattgctttgattatgattcctggtcaagtttcaatggtcggtttctatcaa…	llmg_1165	llmg_1165	GeneID:4798282	llmg1165-llmg1165-MG1819
33	llmg_1430-ribC-MG195	ctcggttattttgacggcttacaccgaggacatcaaagcctctttgcggaagcaaaaaaaattgctgcagtattaaatttaaaaattgctgtttttacatttccagaaaaaccaactttaacatttaataaatttgagccagatatgcttttaaaattaacctcagataaaaaaagagcagaactgtttgctgaaaatggggttgattatcttgtttttaaagactttacctctaagtttgcgcatcaaacttcaacagaatttgctaaaagtgtagtcatgagatttaatcctaaagtcgttattactggttttgattatacaacgggttctgatatgaagaatctagagtcaacagaagactatcgggttgttattatgccagaaaaggctgatgag…	llmg_1430	ribC	GeneID:4796614	llmg1430-ribC-MG195
33	llmg_1473-nadD2-MG421	atggctgaccaagtggctcaacaaatgaatttggagaaggtcttactcatgcctgaaaacattccacctcatgttgatgaaaaggaaacaatttctgcaaaacatagggtcaagatgcttgagcttgccatcaaagacaaccctagacttggtctcgaattgattgaaattgagcgcggtggaaaatcctatagttatgataccctcaaactcttgacgaaagctaatccagatactgattattatttcattatcggtggcgatatggtggaatatctgccaaaatggtataagattgatgaattaatcgaactagttaaatttatcgcgattaggcgaactgaaaaaaatattgagagcccttatcctgttcaatggttagaagccccacttctacca…	llmg_1473	nadD	GeneID:4799109	llmg1473-nadD2-MG421
33	llmg_1547-prfB-mg6601	atgcttgaagaagctcaaaccatgcttgaaatgcttcaggaagaagctgatgaagacatgcaagtcgaattagaagagatgaccacagctcttggtcaaaaaattgaatcttacgaactcgaaatcatgctaaatcagccttatgaccacatgaatgcggtacttgaaatccatccgggttctggtggaacagagtcgcaggactggggctcaatgctcatgcggatgtatacccgctggggtgaagcgcatggctttaaagtagaaattttggactatcaagatggagatgttgctggacttaaatcagtagccattcgttttgttggacgaaatgcatatggttttttgcgcggcgaaaaaggagttcatcgtttagttcgcatatcgccatttgat…	llmg_1547	prfB	GeneID:4799057	llmg1547-prfB-mg6601
33	llmg_1584-llmg_1584-mg7782	gtcagcattattttagtttttgctgtcatcatcggctcatacgttatttatgtctatgctcaatatcatcgtctgccaaatgatatcaagcaaagtatcaaaaatccgcaaactcaacaagttgaattgggaaaaacctataaaatgatgacatttaatattggttatggttcctacccaccttcttttaattttttcatggatggtggtgatgatgtgcgtgcttacagcaaatctgctgtcaagtctgcgattcaagaagatattagacttattaaaaaagaaaatcctgatttcggaaatattcaagaaattgattggcaaggagaccgaagtcagcaggtgaatgaacctcagttggtccgcgcaggtcttcctgattatagtagtgtattaacg…	llmg_1584	llmg_1584	GeneID:4798989	llmg1584-llmg1584-mg7782
33	llmg_1645-llmg_1645-MG1755	agttgagattatcgagccataaaatggataaaaaaagtcctaaattcggagatattgttgaagttgaaatcattggaatgcaggattatggtgcatttgtaaagtttttcctgcaaaatccagaaaccaatgaaaaaattgaacaaaaaggtttgattcatatttctgaaattcaatccggatatgtcaagagcatccatgatattgctaaaattgggcaaaaaataatggcccaaatcatcgatattgatgaatacaatggcaaaattagcttgtcaatccgaagtcttgaaaaaaatccacaagttcatcatatctaccgaaaaaaacattttactgattcacgagacaagattggctttaaaatccttgctcactctctac	llmg_1645	llmg_1645	GeneID:4798673	llmg1645-llmg1645-MG1755
33	llmg_1709-maa2-MG1345	gcccatgtaataagtaaaaggaaaaaaattatgagtaactataaaaatcgtcaacttttaaatgagatcaattcttcaaatatagaacaatcagaaaaaaatcaaaagataaaggaacttttaaatgtaaatgaaaatttatatgtcacgatagagtctcctttctattttgattgtggaacaaatattcatttttctggtttttttcatgcaaatatgaattgtacgtttttagattatggagatattttttttggtaaaaatgtaattttgggaccaggagtttcaatttatacagtcaaccattcattagagccagctaagagattttctttagaggctgggactgtcactattggtgataacgtttggattggagggagttctgttattaatcca…	llmg_1709	mrt-02	GeneID:4798454	llmg1709-maa2-MG1345
33	llmg_1768-llmg_1768-mg5777	tggtatccaaagtgttcaacttgtagaaaagctaaagcaaagttagatgaacttggaatagattatcaagcgattgatttgaaggaaacaccaccgagtcaaaaaaactttgagaaatggtttaaagaagcagattttcccatcaaaaagtttttcaatacaagtggtttagtttatcgtgacttaaatcttaaagataagttagcaacattatctgaaaaagaaatggcagaacttctttcgtcaaatggaatgcttatcaaacgtccattactag	llmg_1768	llmg_1768	GeneID:4796590	llmg1768-llmg1768-mg5777
33	llmg_1925-aroK-MG1225		llmg_1925	aroK		llmg1925-aroK-MG1225
33	llmg_1934-aroC-mg6010		llmg_1934	aroC		llmg1934-aroC-mg6010
33	llmg_1939-aroE-mg5999		llmg_1939	aroE		llmg1939-aroE-mg5999
33	llmg_1961-tenA-mg5140	tgtataatctagatctttgcacattgttccagttaaaaaatggtataatgtgcaaaactgttatatataaaatactttttaacttatggaaaattttaaggaaaatgaaaatgttatttactgaattagcaagagaaaagtcagcaaaatattgggaaatgagttttgaacatccttttatcgaaggtttagtgacggggaacttatcttctgatgttttccgatattacttacttcaagatcgctattatttagagcactttagtaagctctatctttatattgcggaaaaaactgaggataaaatgattcgagaacatttaaaattaaatgcagaagaattaaaagaaggtgaaatattcattcgagaaggtttttttagggacttagacattaccg…	llmg_1961	tenA	GeneID:4798435	llmg1961-tenA-mg5140
33	llmg_2006-llmg_2006-mg5508	ttttctatgggcagacaggagcttttagaatatctcctcaaagaaattgaaaaatgtggatttgagatttttgctgtggatatttttccaatccccgcagcagttaatgttgataaaaagttaatgatttataactttaaggaggcctctccttttgaaatagctcatgaactcattcatatccttaataaagataatcatcgtggagaatattttgacgcaataaaccctcaagaagtgagagcaaatcatgaagcaattcttcttctctgggaaatatttgacgctaatggagggact	llmg_2006	llmg_2006	GeneID:4798703	llmg2006-llmg2006-mg5508
33	llmg_2095-ps447-mg7503	agaagatgatgatcgcaaaccacaacttcaaatttattttgatacagcaaaagcatatgtgaaaaatgcggtgagttctgatacagttgatgctccatttttcagtgtagaaaacgtttcttcgatttatgatgtagctgttcttagctattctatggatttgtggattaatcgttctacaactatgccgcctactacggctgtagatcacatggttggtcagttgaga	llmg_2095	ps447	GeneID:4797144	llmg2095-ps447-mg7503
33	llmg_2122-ps420-MG150024	acagcattcagaatcataccaactgttaaattatttaacttagctaagaaagcaagatatgacggttatggaagtaattcggtttatatcacagttagaactaaaggaagtcatgagctggttgaaatttatcgagatattaaatctgttttcaacaacggaaaagatatgacttggaatcaactgtttaattttatggataggcaactgacagaatcattagttgtgtttgaa	llmg_2122	ps420	GeneID:4796926	llmg2122-ps420-MG150024
33	llmg_2225-llmg_2225-mg7053	gggtgacttttacatcaaggcttatcttaaacagtacgcagaaaaattagggttgaatgcagatagaatcattcaagcttatgatgaaggcaagggaatcacagtagaggataaggaggatatattagagacttatcattttgtgaaacccagtgagcgggttgaacccgaggaagaagagccaaaaacttggcgtcattatgtcccaattatttctttatcagcagcggcattattaattgtagtaggtgtttttgcggcagtgattatgaataaacctgaaacacctgatttaataaccaatgattattcttattcaaagagtgtagccagtacctctaaggctgcaacaagtgctacaaaaccaccagaaagtagtacacaagcaagtagtagtgt…	llmg_2225	llmg_2225	GeneID:4798380	llmg2225-llmg2225-mg7053
33	llmg_2336-llmg_2336-MG1584	tgtcagttgagtcaatgcttgaaagaattaacttaattcctgacacctttatcgctgcaagaaatagtgaaggaactgtcgtcggttacatttctggcccagttacagaaggccgctatttagacgatgaatcttttgaacggactgacgccaaccctgaacaaggtggttttcaaaaaatcatcagtttgaccgttgaccccgattatcaaggcttaggaattgcaacaaatttacttcttttacttgaaaaagaagcgagagctaaaaaacgtttaggaattagcttaacttgtcatgattacttagttccctactatgaaaaacatggttttactgatgaaggactttcagagtcaacattcggtggcgaaacctggtacaacatggtcatg	llmg_2336	llmg_2336	GeneID:4798955	llmg2336-llmg2336-MG1584
33	llmg_2340-llmg_2340-MG1580	aaggtttgctttggggcttttggttgcttatatctttctaactttacctcttgttctgttgactatttttaaaagtaatcgaaaagctaaagttgttggtacaaatgcatcggaaaatgaactggcttaccttctgaaagattttcctggttatcttgcattgagtgttactgatgagagcttaaaaagttcaactacaattatgagttttattcaagcccaaaaaaatgagaatgttttatatatggtttcagataaaaaagcatcaaagatttatgacttaaaaaagaacccattagtaagttttacaacttggtttgactccttagaaaatggaggacgtttatcttcgaatcgagtgaagtctgaagttcttgagggagaggcagctcaaaagct…	llmg_2340	llmg_2340	GeneID:4797350	llmg2340-llmg2340-MG1580
33	llmg_2346-gmhA-MG360	ggaaatggtggaagtgccagtactgcctctcacttaatgaatgactttaacaaaggactctcatatgatcaagagaaaaaatggcatgtcgtttctttgaacgataacgtggcaactttgatggctatttccaatgatgatagttatgacaaggtattttcaaaacaacttgagggaaatatcacaaaagatgacattcttcttgcgatttctggaagcggaaattcaaaaaatataattgaggcggttaaagaggctcaaaaagtgggagctaaagtcgttggaatgacaggttatgatg	llmg_2346	gmhA	GeneID:4797273	llmg2346-gmhA-MG360
33	llmg_2493-tnp905-MG1396	gcttgaacagattatcagtcaggcttacccattagctaaacaacaacgttgcttaattcatattagtcgaaatctagctagtaaagtgaaacgagcagatagagcggttattctggagcaatttaaaacgatttatcgtgctgaaaatttagaaatggcagtgcaagctttagagaactttatcgccgaatggaaaccaaagtataggaaagtcatggaaagtctggagaatacggataatcttttaactttttatcagtttccctaccagatttggcacagcatttattcgacaaacctcattgagtctcttaacaaagaaatcaaacgtcaaacgaaaaagaaggttctttttcctaacgaggaggctctggaacgttacttagttactttgtttga…	llmg_2493	tnp905	GeneID:4798655	llmg2493-tnp905-MG1396
33	llmg_2537-ps613-MG1720	attatattaacgggcgcacacaagccaaaataaaagcaattgagagccgttatctatacagggtaaaacaggataacctagggattagaacagcttataaaggcacagcggagccagaggggaacacattagacaaggaacgcatggaagaggacaaagagctgataggattaaggcgaacacttgaacttttaggagctttatacaatactttaacaatatcagaaaaaagaattatagagttaagatataaaggttataacggttttacgtggtatcgtgtcgctatggagttagagagtgcaggcatagacatgcctatcaagagagcgaaaaaaatatacattgctttcaaagaagacgtg	llmg_2537	ps613	GeneID:4797900	llmg2537-ps613-MG1720
33	llmg_2556-fusA-MG2812	tcgcgaattttcacttgctaatacacgtaatatcggtatcatggcccacgtcgatgctggtaaaacaacaacaactgaacgtgttctttactacactggtaaaatccataaaatcggtgaaactcacgaaggtgcatcacaaatggactggatggagcaagaacaagaacgtggtatcactatcacatctgcagcaacaactgcagaatggaaaggtaatcgcgtaaacatcatcgacacaccaggtcacgtggacttcacaatcgaagtacaacgttcactccgtgttcttgatggtgctgttaccgttgttgatgctcaatcaggtgttgaaccacaaacagaaactgtatggcgtcaagcgactgaatacggtgttccacgtatcgtttttgctaa…	llmg_2556	fusA	GeneID:4797421	llmg2556-fusA-MG2812
33	llmg_pseudo37-mnaA-mg5871	ctctttatttttgggacaagaccagaatttatcaaagtttatccggtaattcaagaggccaaaaagcaaggaaatccaattgttttggttaatacgggtcaacacaaggagatgttaaatgaacttcttgatgaattttcagttgaagttgattatgacttgaagattatggattcttattctggtttatcagaaatcgtatcaggaacacttagcggtcttgaa		mg5871	NA	llmgpseudo37-mnaA-mg5871	llmg_pseudo37
34	llmg_0277-llmg_0277-mg7928	aacaaaagaggcgcaagctattcttcctaatgtcattgaaaaactttctcactatcctaaagaaaatcgttttgccacgcaagacacgcattttgaagattatttatcaacacaagaaggaaagaatttgccggttattcactgtcaaaatgggacttatggttgggaaattcgcaaagaagcacaagttggctttgctaaaatttttgaaaaaacaacttttggttcaagaagtttagcggaatttatccgtgatgaaaactttgatgaggttgaactcatcggaatttgtacggatatttgtgtggtttctaatgccttgttaatcaaagcctatgctcccgaagtgaagttgacagtcgatgcttcttgttgtgc	llmg_0277	llmg_0277	GeneID:4797223	llmg0277-llmg0277-mg7928
34	llmg_0760-llmg_0760-mg7467	aatcgctcatgcggatacacctaaatcaactcatgaagttgctattgaagttattaacggaaattacggtaatggagacgcccgtgtcactaaccttaaaacaaaaggttttgatgtaaaagcaatccaaacagaagttaataacattctgacaggaacaacaacacaagtttctgctacacctaagactgctgaagaacaccctactaaagttacatcagctgcacctgctcaagcagcagaaagtgttcctggtgcgcttaatatgagccaaacttctggacaaatgacatccaagctcttgctaattatatggcatcgaatacagctaatgcagcgggactattctgctagtgaatgggcttatatcatcactcatgaatcaaatgggatggctga…	llmg_0760	llmg_0760	GeneID:4798486	llmg0760-llmg0760-mg7467
34	llmg_0938-llmg_0938-mg6341	gaaaaagaaaatggaacgcccgaaacaaatctaaatgttcaatttcaacttgttcctaaagaacaacttgaaaaattgggtgacggagatactgggattcatgctgtcttaacctacttgattgtattggataatatcgtactttcaggttttgtaagtcaattgaattatgtacgcggaaaaatcatcaaagaacaagaagaacttgaacaagaagaattagctcaacttgctgcacctttgtttgatcttcttcaacgtttggtttatgaaacaaccgaggttgctttagatcagc	llmg_0938	llmg_0938	GeneID:4798060	llmg0938-llmg0938-mg6341
34	llmg_1002-xylA-MG1632	cttactttaacgacatcgcacctatcaaatacgaaggtacaaaaactaaaaacatgtttgccttccgccattataacccagaagaagtggttgctgggaaaacaatggaagaacagcttcatttcgcccttgctttttggcatacaattacgatggacggggctgacccatttggtagtgccacaatggaacgtccttgggacttggaaggtggctctgaacttgaccgtgctcatcgtcgagtagatgctttctttgaaattgccgaaaaattgggtgttaaatattattgtttccatgatattgacatcgcgcctacaggaaattctttgaaagaattttatgcaaacttagatgaaattactgaccatcttcttgaaaaacaaaaagaaacaggca…	llmg_1002	xylA	GeneID:4797279	llmg1002-xylA-MG1632
34	llmg_1081-llmg_1081-mg6146	agatgtttggggcgaccggtttaccgtctaaggcttttggttttgaagaggcagagttccaaaataaaacattaccggtcgctttatctaatcaaggactttataatgtgggacttggtttgttgattattgctttgacaatagctaatgcaagtattcctgtattaagtttgacaatgatttttgttgttttggttggtatttatggcgccttaaccgttacgaaaaaaatatttatagttcaagctctccctgctcttatc	llmg_1081	llmg_1081	GeneID:4797343	llmg1081-llmg1081-mg6146
34	llmg_1470-nadE-MG417	cttggaatttctggcggacaagattcaagtttagcaggccgcttagctcagattgctatcgaagaaatgcgacaagaaacagctgatgcttcttataaatttgttgctgtacgtttgccttttggtgtgcaagccgatgaagaagatgctcaacgtgcgcttgcctttattaagccagatgtcagtttggcagtaaatatcaaagcagctgttgaaggacaagtagcggctctaaatgaagcaggtgttgaggtttcagacttcaataaaggaaatattaaagcccgtcaacgtatgattacccaatatgctgtggctggacaatatcaaggtgctgttcttggaacagaccatgcagcagaaaatattactggatttttcacgaaatttggtgatggc…	llmg_1470	nadE	GeneID:4797773	llmg1470-nadE-MG417
34	llmg_1484-comFC-MG2531	caaacatgtctgctttgttccagaattatcaaacaaacactcacttttagtgaattctttttactaaagaataagagaaatttaatatgcaataaatgccaatcactgtttaaaaaaattcctaacgaacgttgtcctcgttgctctaaatctaactctaaaggtatatgtgctgactgtctcaggtgggaagaaaaaggaatcattgttaatcatcaggcaatttttatttataaccaagaaatgaaggattactttagtctttacaaatttatgggagattatcgattacacgaagtcttcgattcctattttaaaaatttgtccaaaaaaattcctctggttcctattccggtttctcctaaaagattacaagaaagagggtttaaccaagtaaca…	llmg_1484	comFC	GeneID:4798782	llmg1484-comFC-MG2531
34	llmg_1600-llmg_1600-mg6132	cattttgccaatcttgcggaataccaattgctgatgattcttacaaaggaacagaagcaaacggcgaattttcagcagactactgtatctattgctatatgcaaggtcgttttgttaaaccagatcttacttttgatgaaatggttgaaattggacaaaaaggtttggataataatccaatgcctaaaatgcaaaaatggcttttcaaaaaactttatccaatgcaactcaaaggtttgaaacgctggaaaa	llmg_1600	llmg_1600	GeneID:4798886	llmg1600-llmg1600-mg6132
34	llmg_1695-llmg_1695-MG150340	atggaaaatatcgatagctatcttgattctaatgagattagattagaaataaaaaaactgcttcaagatactaaagattatttacttcaaggaatctttgatatttttgacgctaatcgttatcttagaggtaatattaattttctagttcatcaagggagtcaattaaatgattatgaacgaaagattcttaaatcatt	llmg_1695	llmg_1695	GeneID:4798804	llmg1695-llmg1695-MG150340
34	llmg_1717-mutY-MG2340	taccttggcgacaaacgaccgaaccttataaaatctggatttcagaaattatgtcgcagcaaacgcaagtggaaacggtcataccttattttgaacgcttcatgaaaaagtaccctacagttgaatcattagctcaagctgatgatacagagttattaaaactttgggaaggtttgggttattattcacgagctcgaaacttaaaaattgcagcacaagaggtcgtgaacgaatataatggaaaatttccagataatttgaaagagattctatccctcagaggaattggtccttatacagcagcggctattgcatctatttcctttgatttggctgaaccagctatcgatggaaatttgatgcgcgtgacaagtagaatttttgaattagagtgtgata…	llmg_1717	mutY	GeneID:4796733	llmg1717-mutY-MG2340
34	llmg_1856-lmrA-MG434	agaggtccacaaatggccaatcgcattgaaggaaaagcggttgacaaaacatccattaaacatttcgtcaaattaattcgtgcagcaaaaccacgttatctcttttttgtgattgggattgtggctggtatcattggcacactcattcaattgcaagttcctaaaatggttcagccactgattaatagttttggtcatggtgtaaatggcgggaaagttgctttagtcattgctctttatattggttcagcagccgtttcagctattgcggccatcgttctggggatatttggtgagtcggtcgtcaaaaatttgcgaactcgtgtctgggataaaatgattcatttgcctgtaaaatattttgatgaagttaaaacaggtgaaatgagttctcgctta…	llmg_1856	lmrA	GeneID:4797383	llmg1856-lmrA-MG434
34	llmg_2143-llmg_2143-mg8088	aaaaaattgtcggacttgcccttgaatctgtcaatggattacttgctgttgatggaggatttttctcaaatctcacaggaaaacttgtaaatacagaggatgtcaccgctggtgttggcgttgaagtcggcaaaaagcaagttgccgtggaccttaaggtagtaacagaatataaaaagaatgttccagatatctaccaaaaaatcaaagaagttatccgtaaagaagtttcggatatgactgatttggaagttgttgaagtcaatgtaacggtcgtagatattaagacaaaagaacaacaaaaagatgatgaaaaaagtttacaagatcgtgtggttggcgcactcaaacaa	llmg_2143	llmg_2143	GeneID:4799108	llmg2143-llmg2143-mg8088
34	llmg_2150-llmg_2150-mg8097	acgcttggctgaccaaagatatcaataagttattaagtggtctgtcagcagatattatttacacagaatgttacggagctcaatatcatggaaaagcagaaattgaaaagtggttccgtcagtggaataatcctgtggaaaatcaagtgaaatcatggtctgtggataagtcttatgtagataatgaaacttgttttttcacatggactttccattatgtctataaaggggaagaaaatatttttgatggaatttctctcgttaaattttctggaaataaaatttgtcaaattcaagaatttgaacaaaaacatgaaaaatttcgtcc	llmg_2150	llmg_2150	GeneID:4797054	llmg2150-llmg2150-mg8097
35	llmg_0188-llmg_0188-MG150195	aggaggaaatactatgatactcgtaaattctgcaatgatgcaaaaagaaattattgaacttttagaagaaaatggctttaaacataccaaaaaacaaggattaaaacttttctttgaaactccaacggacgatgcaacgactgacgcagccatggctaaacaattaattaaaggaagctcatttggagcggctgtcttctttaatgtgagtgttgtatgagtacctggggaatagcttttatcagtttaggcctactgcttgtggcttatcataactggcttggtctagcgattgtattaattggtttcgtaatgatttttattgcacgcagtcaaaaaaagaa	llmg_0188	llmg_0188	GeneID:4796950	llmg0188-llmg0188-MG150195
35	llmg_0211-rgpA-MG631	tgggagtcgtggcttaccagcgaaatatggagggtttgagacatttgttgaagaactcgtcaaacatcaaaataataaaaatataaaatatcatgtagcttgtcaaagtgagaattcagacatggcactacctggtgaacattttgattatcttggagcagactgttttgttattaaggtacccaaaattggaccagctcgcgtgattgcttatgatattttagctattaatgcggcgcttaaatattgtaaaaaagaaaaaattgaagcaccaattttttatattcttggaaatacggcaggtggctttattggacattatgccaagaaaattcacaaacttggcgggaaattgttcgttaaccctgacggattagagtggaaaagaacaaaatgggc…	llmg_0211	rgpA	GeneID:4797874	llmg0211-rgpA-MG631
35	llmg_0229-llmg_0229-MG910	ctacttgtcgaacccgtactagccgaagataatgtcacctctgacaatcatccgatgggctattttatcaagcaagaacaggagcaaagtcaacaggcatctgatgaaactagcaatcctaccacagatgaaactccaaatattagagcacgctcatttgcagcagctccggcagcaagcgccccttccaatctctcttccactgataactcactccctagacaagatgctgtagatatttcagactaccaaaactggatggttcaatctgattttaacgctttgaaatcagaaggggttaaaacagctattatcaagttaactgaaggaacaagttatcttaatccaagtgctgcaaaacaaattctgatggcaaaaaatgctggactgactgtagct…	llmg_0229	llmg_0229	GeneID:4797064	llmg0229-llmg0229-MG910
35	llmg_0230-guaB-MG911	attgctgattccagcggagtctcatgttttacctaatgaggtgagtatgaagacaaagttggctaaaaatttgactttgaatattccgattatctctgcagctatggataccgtaactgactcaaaaatggctatttcaatggcccgtcaaggtggacttggtgtggttcacaaaaatatgtctgttgaggaacaagctgaagaaattcataaggtaaaacgttcagaatctggtgttattacagacccatttttcttgactccaaatcataaaattgaagaagctgaaaacttgatggcgacttaccgtatttctggtgtaccaattgttgatacgcttgaaaatcgtaaattggtagggattattactaaccgtgatttgcgttttattacggatta…	llmg_0230	guaB	GeneID:4797333	llmg0230-guaB-MG911
35	llmg_0314-phnB-MG1137	actcctcacgggtgaagtggttgaagaaaaagtcagtcgtacttggatttactggataattattattatcattatcggtttatctgtacttcttacaaattttgactttagtgcgcttagtcgaagtgggctctttttacaaaaattagcaagtatgcttccaccaaactggtcttactttgataaggtacttcctcctttacttgatacgattaaaatgagcttttttgcttccttattgggtgctttattagcggtcccttttgcgattttagcagccaataacatcgttaaaaatcggttagtaaatggaatcattcgctttatttttatgcttgcaagaactttgccaacgctagttttagctttgattgcgacttatatttttggactggggac…	llmg_0314	phnB	GeneID:4798213	llmg0314-phnB-MG1137
35	llmg_0368-prfC-MG119	ggacttttgccattatcagtcacccggatgctggtaagacgacgattacagaacaactattgaaatttgggggtgccatccgtgaagctggtactgtaaaagcacgtaaaacaggaaattttgccaaatcagactggatggacattgaaaaagaacgtggaatttctgtaacgagttctgtcatgcagtttgactatgcgggaaaacgggttaacatcttggacacgccagggcatgaggatttctcagaagatacttatcgaacgttgatggcagttgatgcggcagtcatggttattgatagtgctaaagggattgaagcacagacgaaaaaacttttccaagttgtcaaacgtcgtggaattccagttttcactttcatcaataaacttgaccgtg…	llmg_0368	prfC	GeneID:4798388	llmg0368-prfC-MG119
35	llmg_0385-ppiA-MG716	taattgttgtcgttgggctcttagttttctttgcaaatcgcccaaaaacagatgatagttcagcaagtagtacaaatacgtcttcttcaagtcaaaaagttaactatccaacaaattataccttaaatgctgcagtaaaaaattcaagtactgcccttaatgatttaactttaccacaactttcaacaactgttggtgaagacgaagctgaagttcaaatcaaaacaagtgctggaaatatcaacattaaacttttccctaaattagctcctaatgccgttcaaaatttccttgttcttgcaaaacatggatattataaaaataatgaatttttccgtgtgattaaagatttcatgattcaatctggagacccttcaaataaaggaactggaacagctt…	llmg_0385	ppiA	GeneID:4797555	llmg0385-ppiA-MG716
35	llmg_0426-mvaD-MG2035	atgaaaaatattgttactgcacgggcgcatacgaatatcgccttgattaaatattggggaaaaacggatattgctctaaatatcccgacgacatcttctttgtcaatgaccttggagccattttatacaacaacctcggttgaatttactgacaatgagtctgactcattaatcttaaattcagcgatggaagatagcagtcgtgtcagcaaatttttggaaatgatgcgtggacaatatggaaatttccctaaagtaatgattcaatcagaaaatcatgttccaacagcggctggattagcgtcaagtgcttcaagttttgctgcacttacagctgctatgtttggacttttagacttagaaaaagatgattccgaaatgtcacggattgccagacgg…	llmg_0426	mvaD	GeneID:4796736	llmg0426-mvaD-MG2035
35	llmg_0483-dnaE-MG586	aatcactcaggttgaccctgtcaaacataatcttttctttgaacgttttttgaacccagaacgagtggccatgcccgatattgatattgatatgcccgatgaccgtcgtgctgagttgctggcctatatgaaaaatcgttatggttcagaccatgtagcacaaattgtcactttttcaactttaggaaaaagacaggcgctcagagatgtcggtaaagcctttgggatgaccgaagctgaattatctaatttgactcggatgcttgttcgccgttttggaactctggctgatgaatatgaaaataatcaacgttttaaagccgaagtattgaaaaatggaaaattaaaacgaatttatgaagtcgccagacgaattgagggaatgcctcgccagacttc…	llmg_0483	dnaE	GeneID:4797492	llmg0483-dnaE-MG586
35	llmg_0731-llmg_0731-mg6573	tgcgatgaaagaagaatcgactgaaatgaaaagacatgatagaggaaaagaagaaagcaaacgtcctttgacgacacgctttttaacttttcttgttgtcctcatgttcattcttgttggatttgctattggttttattttatggaataatcaagtaagaaatacagctagtattgctaaaagctttcatcaatcatcagcatctaagtcagaacaagcatcaagtcaagtcccggcctcttcatcaacagaagctagtacaccagctagtagtagtacgactgcttcatcatcaagcagtagctcagaagctgccgatacctatacaattgcaacaggggattacccaagtacaattgcggctaagacaggtattccttgggcgacaattgccagcct…	llmg_0731	llmg_0731	GeneID:4796875	llmg0731-llmg0731-mg6573
35	llmg_1003-tnp1216-MG150005	aaagcaatttcagcaggatgtgattattgtagccgtgggctactatcttcgttataaccttagctatcgtgaagttcaagaaatcttatatgatcgtggcattaacgtttctcatacgacgatttatcgttgggtgcaagaatatggcaaactactctatcaaatttggaagaagaaaaataaaaaatccttttattcatggaaaatggatgaaacgtacatcaaaatta	llmg_1003	tnp1216	GeneID:4797835	llmg1003-tnp1216-MG150005
35	llmg_1127-llmg_1127-mg7973	ctccggcagctcctattgtgagtggcgtcacagggaatagcaccaatggctataccgttacaggaactgccgaacctaattcgactattactattaaaaatggttctggtacaacagtcggaacaggaacaacagacggaagtggaaattacacagtgactctcccaggctcagttggtcctaatgcgccattaaatgttacagcgacagatagttcggggaatgttagtacgccaacaccaacgacaacccccgcagacccagttagtccagtactggtagctccaacaggaaatctaacagcaacgacctcagcagttggtgcaagtaatgcaactgcgacgattccaactacattaaaaaatagtgcaggagccgatgtagcggtcacctcggtta…	llmg_1127	llmg_1127	GeneID:4797200	llmg1127-llmg1127-mg7973
35	llmg_2018-llmg_2018-mg7649	actctctaaaaaaataggggcagttgttgcttataaaaatttagaaacaaatgaacgctatattgatatagcaccagacttagcaggtgtaaaaaatcgttttgaatttgctaaaaagactgggattggtttgccttatgccattgaaaaagcagcaaaaacggctgattttgaattagaagttcttgaagaactagaaaaagatgaacttcaaacgacgaaaga	llmg_2018	llmg_2018	GeneID:4797206	llmg2018-llmg2018-mg7649
35	llmg_2140-ps403-MG2658	ctttcagaactcgcactaaaaataaaatattataatctttcagattaccctcatcttaaagatggaatgaagtttaatattcgaggaacaacttatatttttattgatatattcaatagtgaaaaggtaactcagaatatattacttcacgaaatagggcacgtttcctttggtcatagacatcttgactgtcgttcttctggttgggacagaaggcaagaaagagaagccgaccgctatatgattgaacatagagccgatgaatggcttgctcagttcgattgggaaccggatgttattgattatgataaatttattgaacattttgagttagaaaaacgtcattatggattggttgttgaggtgtttgatgaaataatcggtcaacctcaactacat…	llmg_2140	ps403	GeneID:4799010	llmg2140-ps403-MG2658
35	llmg_2414-cdsA-MG1260	atgcaacgaattatcacaggagtggttgcaggagggatttttctagcccttttgctcttgggaggtgcttacttccaaattttagtcgcattgcttgttattattgccatgcaagagctatttcgaatgtacaagcttcaattattatcatttgaaggaattttagcaactttagccgccctttcacttgctttaccagttggaaaacactggctagggcttaatgttgacggtggagtgatgctctttacccttttcttgtttgcaatgctgacaggaatggtgctttcaaacggaaaatattcttttgttgatgctggttttccattcctttcggctttctacgtaggaattggttttcaaaatttactgacagcacgccaaacaagtgtttatatt…	llmg_2414	cdsA	GeneID:4797516	llmg2414-cdsA-MG1260
35	llmg_2494-ywjF-mg5752	tgggagtggtcaacataccaaaatggctaatcaaatttgtattgcaggaacaatgactggaatgacagagcttttagcttatgcccaaaaagctggattagatttggataaagttttaaatactgttggaggaggttcaggtgccacttggtctttagctaattatggtcctcgtattctccgtgaagattatagtgctggattttttgttaagcatttcatcaaggacttagggattgcacttgctgaggctgataaaatgaatcttgaaattccagcaactaaaggggcaaaggaactttatgag	llmg_2494	ywjF	GeneID:4797816	llmg2494-ywjF-mg5752
36	llmg_0118-ctrA-MG252	acaagttgccgctcaatttgcgggcccaggggttgtcttttcttatctacttgccgctttggtcgctggttttgtggccttggcttatgctgaaatgtcaacagtaatgccctttgctggttcagcctattcttggatttcggtcttatttggcgaaggtttcggctggattgctggttgggctttgcttgcggaatattttattgctgttgcctttgttggctcaggtttctcagcaaatcttcagcaattactagcgccactcggtttccaactgccaaaagtattggccaacccttttggtacagatggtggaatcgttgatattatttcacttttggtcattttgctctcggcaattattgtctttcgtggggcatctgatgctggacgaatcag…	llmg_0118	ctrA	GeneID:4797605	llmg0118-ctrA-MG252
36	llmg_0379-llmg_0379-MG722	gttacctgctgctaagcaattacgtgatgaggaagatttgcctaaaacgattagctcactaaatgcttgctatgaccgcttgcaaaaagtatcgcttgattatctaactgttaatttatatggacgtaaacagggccgtttgtttctccttttacttcaagattttttggaagaaacaactatcttggactatacagctcaaattcgtcagcaaattttacaagaaattggggtttctacactcaactttctggaatatcgctcttttgccaaaaaacatcttgctttaattttaaaagattttcgaaaaaacaatttccaaacttcaccagccagtttaattttaactgacaaagaatgtttgagagtggaaaattgtcctcatgcactctta	llmg_0379	llmg_0379	GeneID:4798890	llmg0379-llmg0379-MG722
36	llmg_0389-lysS-MG710	ccaaatgagagtccgccgtgaaaaaatggaaaacctgcgcgatgcaggaattgacccatttggacataaatttacacgtacgcacaactcgcaagaactacacgaagcttatgacgaaaagacgaaagaagagttgcatgaacttgcactttcaggaattgtcgctggtcgtttgatgactaaacgtggtaaaggtaaagtcggtgtcgcccatcttcaagaccgcgaaggccaaattcaactttacgttcgtaaagacgaagttggtgaagaaaattatgaaattttcaaaaaagctgacctcggagacttcctcggagttgaaggcgaaatcatgaaaactgatatgggtgaattgtcaatcaaagcaaaaaaattgactttcctctcaaaagcgct…	llmg_0389	lysS	GeneID:4799123	llmg0389-lysS-MG710
36	llmg_0524-llmg_0524-MG1663	gaaaaccaaccaaccttttgcccaaactgtggcaaagagattgaagcaggaagtgtattttgtacaaactgtggaacaaaaatggagaatcagccagccaatgaaacaagtacagcaaactcggtcaaaccttttgttactgaagaacaaagggaaattttgaaaaatggtgcgacaaacctttgggaatggatagttagtgctgtaaaggcaccaacaaaaaacgtacaagaaaatactcccctctggtttagttggttatcaattattttgacagctatttttggagcgcttgccttgggaaaaatactggtaaatattattacaaatgccagtacttctgtcgggaatgcacttggttcggcaaataattcactgggaagtctttataatcaaaat…	llmg_0524	llmg_0524	GeneID:4797378	llmg0524-llmg0524-MG1663
36	llmg_0954-llmg_0954-mg6701	gtcttaaaagtgatttcgtggcataataaattcatgaataaaacatttgaaaagcaagaaattttaaatgaactttataatctggtattagatagaaatattcgtgactgggaacgtcagtgtttacttcatacgaaagttcaattagagaatcaagggcgacttgctgatgaacttgctaaattagaagcaacccttaggcccttggcattacgctataatctcacaccaaaagttgccgatttttatcaaaaaatttctagtaacaacctctttggacgaggagtt	llmg_0954	llmg_0954	GeneID:4797033	llmg0954-llmg0954-mg6701
36	llmg_1004-llmg_1004-MG1633	gacaggggatgggaaattcatcctcaaaccatttatgaaattgccaagcgaatccaagaagattatggaaatattccttggtttatttctgaaaatgggatgggcgtggaaaatgaagaacgttttaaaaatgaagagggtcaaattcaagatgattatcgaattacttttacgatagaacatctttattggctacataaagcaattcaagaaggttcaaattgttttggatatcatgtgtggacaccaattgattgttggagttggcgaaattcttataagaaccgctatggcttga	llmg_1004	llmg_1004	GeneID:4797081	llmg1004-llmg1004-MG1633
36	llmg_1057-llmg_1057-mg8254	tgctcatggtagttgggcttttgatggtttattttctatttagagaggtttataatctcggtttactagcttttctttctgagagtgaagttcgttattacgatattttggaaagtattctttccttctttatcttcgttgaatttttaactttaatcatcacttcattgagaaacaagggacatgtgtcactgattttcttattatcactaggaattacttcgcttatccgattattattgacttaccatgaacgtttagttggagggcttttgattgcta	llmg_1057	llmg_1057	GeneID:4798248	llmg1057-llmg1057-mg8254
36	llmg_1215-llmg_1215-MG2636	ccacactgattgcttccttgtggtttgtcacgcttcctattatcatttttcaatttctctttaaattattaattgaacatcaaggctttgatttcagtatcgtcagtaatatggatattcgttatttgattgttccatttatgccgattatgtatttaagtttttgtaaatttacgggaattgatgtcaaacaattaggtaaaaatatcaagtctaccgtctatgttctcttggtaatttatttggtagccctggttgtttattcgggaactcagataaatattacttttaattttgctcaagaaggtttctttaatagtattgaacttaactatagtgcttttctagctcattggatagagggtttaacagtagtctctcagtttgttctaccgatta…	llmg_1215	llmg_1215	GeneID:4798094	llmg1215-llmg1215-MG2636
36	llmg_1409-orf3-MG1165	gtgcatattttctgacaatgcttaaattaaaaaaagtattaatagctgactttgattttcagatgaacctcacaaacagatttattccagttaatcaacgaaaagatttaatcaaacctgaaaatgatgtattaaatttctttaaaaatgacattattccagagccgattctagttgatgataacctttggttgataccaggtaatccaaaactagaggagctactagatgatgttaagaatggaaaacagcgtaattaccttcttcaatggtattacagcaatatggaaaaactttctgaacaatatgattttattttatttgatactcataatgaccataatatgattactgacaacattcttgctgtatctgataaagtaatagcaatagcagatg…	llmg_1409	llmg_1409	GeneID:4798074	llmg1409-orf3-MG1165
36	llmg_1496-llmg_1496-MG522	accttaaaatttagagggggttttgttttggaaaaagtctttcgcgacccagttcatgattatattacagtgacacatccagtaatttctgaactgattgatactgctgaatttcagcgtttaagacgaattaaacagcttggaacgtcaagtttcacttttcacggagctgaacacacgcgcttctctcactgtctgggtgtttatcatatcgccaaacgtatcacagattatttcagcttaaattttcctttggaatggaatcctgacgaaaatcttttaacacaatgtgccgctcttttacacgatgtcggacatggagcttattcacatacttttgaaggtttatttaatacagaccatgaagcagtcactcgtgaaatcattacttcaccagat…	llmg_1496	llmg_1496	GeneID:4797759	llmg1496-llmg1496-MG522
36	llmg_1559-flpA-MG209	ccaccattgtatccagctagtcccacttttttctgacttgagtccagacgagcttgctcaagttgaagaaattgttcaacataaaaaagtcaaaaaaggtgaaacggttattcaaccatcggcagagccacttctgacaatagttgccaaaggaagtttaaaaatatatcaaatctcatccactggaaaagaacagctattaagagtgattgaacctggtggatatgaaggagaaaaatctattttcggccttgtcaataaaaacttatttggcgaagctctatcggatagtacgatttgttttgtcagaaaatccgattttacggaactcttactcgctaaacctcaactttccctccgtcttcttgaaatgaacgctgtgaaacaaaatgaaacgga…	llmg_1559	flpA	GeneID:4798105	llmg1559-flpA-MG209
36	llmg_1871-glgP-mg8240	agcgacgagtgaaactttctaaaaaacaatttaagcaagatttcgaagagcgtctaacttcaaaatttgcgactgacctgactaaagcaggttatcaggaaatttatgatgcattagcatctgttgtgaaacactactatgctaatatctgggtttctgataatcaatataaggatgaaactgggaaaaaacaagcttattatttttcaattgagtttttaccggggaaaatgcttaaatccaatttacttaatttagggtattttaaaaaccgttcgcgaaggtctggaagatttt	llmg_1871	glgP	GeneID:4796756	llmg1871-glgP-mg8240
36	llmg_1909-pepF-MG2721	agcttcatggctaagaatagaaatgaaattcctgaaaaattaacttgggatttgacaacaatttataaaacagataaagaatgggaagcagagctaactagaataaaaagcgaactttcactcgttgaagagacagaccctggtcatttacttgattcagctgaaagtcttctgacaattaccgaaaaaatgctatccatttctcaacaagttgaaaaactatatgtttatgcttcaatgaaaaatgatcaagataccagagaggctaaatatcaggagtatcaatcaaaagcaacagccctctatgtgaaattcggagaggtctatgccttctatgaacctgaatttttgaaaatttcaaaagaagtttataacaaatggttgggggagcttcaaaaa…	llmg_1909	pepF	GeneID:4797941	llmg1909-pepF-MG2721
36	llmg_1980-llmg_1980-MG1031	tcccaattctggtgcaggtaaaggtgcacgaacattcgagattctgattccatatttggaaaaaaacaattatgattatcgactttttaaaactaatgctcctggtgaagaaggggatttagtaaaacaaatattagaacttaaagtggctgaagaccatttagtgattataggcggtgatgggaccatttcacttgttataaatgaacttccagaagaagaagcattttcgtatattccatcaggttcaggtaatgattttgctagaagcttgaacttaattcttgacccaattgaatcttttgaggctgctcgcagtggaatgaatcatgaaatttttattatgaattatcaatctaaaggattgaatggctatgctttaaataatattgggattgg…	llmg_1980	llmg_1980	GeneID:4796841	llmg1980-llmg1980-MG1031
36	llmg_2533-ps609-MG1724	cccaaagaacaagccctaaactgtattaatcgcggtttttctgttatcgctggttatcccgctggaaaaagtgagagggctgttatccgcgggacttcaagcggaacacttgacgaaatcacagtaagcgcgtggtttgatgaaataccgaaccgcaacatcatgattaatcttaggaatagcggtttgatttgtattgacttagaccagcaccaaaacggacagaacggcagaactgtatttagtcgcttgtggaatgaacacagcgagggggaaatattaagtacctatgttgagaaaactcccacaggcaacggcttgcatgttttcttcaaagttcccaaagagctattcagtcagccaattgtcagcgaactagcggacggcgtggagataaag…	llmg_2533	ps609	GeneID:4797945	llmg2533-ps609-MG1724
36	llmg_pseudo43-leuA-MG2496	ctagcctaagagatggcgaacaaacacctggcgtgagtttttccatagccgagaaggtaactattgcaaaacaacttgaaaaatgggggatatctgtgattgaagctggctttcctgcagcgagtccggatagttttgaagctgtaaaacaaatttctaaagctttaaaggagacggcagtaacagcattagctcgttgcgttataactgacattgataaagcagtagaggcagtaagagaagctcaacatccacaaattcatgtttttattgccacttcacccattcacatgaaatataagctcaaaataagtcctgatgaagttctaaaaacgattgataaatgcgtaagatatgctcatgagcaagttgaagttgttgaattttcgccggaagatg…		MG2496	NA	llmgpseudo43-leuA-MG2496	llmg_pseudo43
37	llmg_0039-ps117-MG150236	attgaacttagtggcaaagatagaaagtatttgtataaactagtaaaatccaaaaaactaaattatgaacaaggtaatttatcgcatcaagttttaattgaaaacaagttagcaaaagtttactttacaagcgataaatatgatcctgacttaggggaacacataaatccacaaaatattattgctccaactagtac	llmg_0039	ps117	GeneID:4796925	llmg0039-ps117-MG150236	NA
37	llmg_0140-pmrB-MG108	gggacatttatgacgggaattggctcaagccttatttccccttttatatcactctatatcggaacactaggtcactattcaaaaacagaattaaatatttggtctggtctggttttctcatctacttttattgttttagccatcgtttctcccctatggggaagattagctgaccaaaaaggtcgaaagttgatgctcttaagagcctctctcggaatggccatttcaatttctctaatggctttcgtcacggctgcttggcaactccttattttgagaatgttgcttggtgctttttctggatttgtatccaattcaatggctttgatggcaagctcggcacccaaagaaaaatccggttcagttttatcattactcacaacaggttctgtagctgga…	llmg_0140	pmrB	GeneID:4799106	llmg0140-pmrB-MG108
37	llmg_0348-fhuG-MG698	tgtcagcagggattgccctttcattatccggttatatcattcaaaatatcacagagaaccctcttgctgatagtggagcaattgggataacttctggtgcatcagcaggaagcgtcgcctttttattaattgctgatcattttaaattgacgggcatttggaatttttcttatcccctattcgccttaattggtgcccttctttcttttgctttaatttatatttatgctctgagaaagcaagtgagctctgtcagagtactcttgacagggattgcaattacagcttttttccaagccctgattacgattggtcaactttctgtcaatgcttttgattttcagaaagtggcagtttggctgtcaggagatatttggcaaacgggaaccacttatctga…	llmg_0348	fhuG	GeneID:4797044	llmg0348-fhuG-MG698
37	llmg_0515-llmg_0515-MG150045	gaaaaacaattgggaagagattttgagcagagcagtggttactcactttatcgagcgctcaaggaggtagaagctagtgggaaacgatttgtcagtgctgacaa	llmg_0515	llmg_0515	GeneID:4797194	llmg0515-llmg0515-MG150045
37	llmg_0591-miaA-mg6389	acaggactctatattcagtcactgatagaagatatccatcagggaggtcaagaaaatcatcaagcaatgatggaacttcgagaaacattattggctttaactgacgaagagctctttgaaaaagttcttaaattaaatccaaattttcctgaattgaatcgcagacgagcgattcgctttttggagttgcaaacttttggttcaactgatgaaaatagtggctctgattataattttttattaattggcttgaatgcagagcgaaaagtgctttatgaaagaattaatcagcgggtagagcaaatgatgagcgaagggcttttgtctgaggcaagaagtctatttgaaaaggcacccgatgctcaagcagcaaaaggaattggttataaagaatttttc…	llmg_0591	miaA	GeneID:4796811	llmg0591-miaA-mg6389
37	llmg_0600-llmg_0600-mg6401	ccagcatacaacgaagaagaaacactagaaatatttctaaacgaagtaaataaacaaactattgaactacctctagaaaaaacatatttttttattaatgatggttcaacggataacacattagaagttataaaagagttatctaataaatatgataatgttaagtatattagtttttcaagaaattttggtaaagaagctgctttaatagcaggtttagaagtttctgatggtgaatttataactgttatggatgcagatttacaagatcctccagagatgttaaacgaaatgtttgcaaaaataactgaaggttatgatgttgtagggactcgaagagtatcaaggataggtgaacctcccattcgttctttctttgcaaagaccttttataaacta…	llmg_0600	llmg_0600	GeneID:4798487	llmg0600-llmg0600-mg6401
37	llmg_0609-pabC-mg5216	gtcaacttgaagaaaatgcagcgaaacaagcagaaactaagttcccagaccctgaagatttcgaacgtcccaaagggagtgagccagtaacttctgagcgaaaaattgaaccacggaaagttgaacttgaaccgttcaagcttccagttttcaaatttccagaagcagatgaagaagaagattttcaagcgcaagtagatgaaaacacttctcaagaaacgggttcactgcgtcaaaaattagaagaaatagtttctgatgaaaaccaagaacaaactttcccacctcctttttcaagaagtgaatcagcagttcaagaagaaccgattgaacaggaaaatatttcagaaaaaagagaatcagaaaaaatggtgaaacaccaaccttcaagaagaacga…	llmg_0609	pabC	GeneID:4797538	llmg0609-pabC-mg5216
37	llmg_1009-lplB-mg8499	cccctgctaagatggatggagccaatcgttggcaacaaatgctccatgtcaccttgcccggaattttacccacaattatcacgatgcttgttttaaatgttggttctgttttaggagttggttttgaaaaagttctcctccttcaaaatccgttggtttactcaacaggagatgttgtttcaacttacctctatcgagtagggatactttcgtcaaacttttcttatgcgacagcgattggtatttttgaagc	llmg_1009	lplB	GeneID:4798767	llmg1009-lplB-mg8499
37	llmg_1132-sbcD-MG2074	cgtttgattatgtggccttaggacacatccacactagatttgcttcacccagtgagaaggtacagtattctggaagtccagtaaaatttaacacaaaagaagcaaaaactcaaaagggagtttttattgtagaaacacagcaagattccgtcagctctgagtttattcctttacaaatccaaacggatttagttgttattgaagaagagtgggacaccttaatcagtcgagagttttacgaaaatcagccaattcatcaagcttggttcgctatcaccataaaaaactttgatagagcaaaacttgcaggacgaaatttacgtgcccaacttcaaaaagtatatggaaccatagtggaattggattataaatttaaaaatatttcgtcagtaaaaagta…	llmg_1132	sbcD	GeneID:4799072	llmg1132-sbcD-MG2074
37	llmg_1219-dltA-MG408	ccaagcctgacaactggtggaacattagtctcactttcacgtgacgaaacaacaaactttaaattgctttttgaacgattgaattcaacagtcatcaatacttggatttcgacaccatcatttgttgatatttgcttattggatccctcattcacagagaaagaacatcctaatttagtacaattcatcttttgtggagaagaattgacgaaaaaaacagctgaaaaattactgacagcatttccgtcagcaactatttataatacttatggtccaacagaagcaacaggagccatttcatcaataaaagtgactgaaaaattactgacagaaaatgaccgtcttcctattagttttgccaaatctggtgtagaactaaaaatcatggatggtgaaatc…	llmg_1219	dltA	GeneID:4797046	llmg1219-dltA-MG408
37	llmg_1298-hisC-MG1051	tgcgttctgtaagcccctatattgcaggagaacaagcagaacttactgacatgattaaattaaacactaatgaaaatccatatccaccctctttgcaggtccaaaaagtaattgaagatttcaaatctgacaacttgcgactttatccaagtactgacgcaaaagttttgagaaaagcattggccacgtatcatcatttaaatactgaccaagtctttattggaaatggttctgacgaagttttatcgcttagttttctgacttttttcaatagtgaaaaaccacttttgatgcctgatattagttattctttttatccaatttattgtggactttatcatattccttatcaaaaaattcctttggctgatgattttagtctgtcagtaaactcttact…	llmg_1298	hisC	GeneID:4798509	llmg1298-hisC-MG1051
37	llmg_1346-xpt-MG150177	cgagacaataaggaaattcgatttttcagtaaatttaatttcttttttgcgtatttgaaacgtcttgttattttttataacgagacgtttttctcacctggggcacagatgagaaaaaaattttttaaggagagaataatgaagttattagaagaccgcattaatacagacggtcaagtattaggccaagacattcttaaagttgaccgctttttgacacaccaagtggattatcaattgatgaaggaaatcggtaagcgttttgcacaagtttatgcagatgccggagttacaaaggttgtaacgattgaagcaagtgggattgcccctgctttatatgctgctgaatcactcaatgttccaatgatttttgctaaaaaagctaaaaatgtgactatg…	llmg_1346	xpt	GeneID:4798145	llmg1346-xpt-MG150177
37	llmg_1494-llmg_1494-MG520	acagaagaagcgaaaggaagaaaaaatggataagatacatctccctaaagaaatatatgagcgattagaccttcaggaaaatgaagaaattgaaatcgttgatttagcagcagacagcttcacgattcgtaaagtcaatgctcgaaaatcagataaggccgcaaaatggtttattatccctaccattatttcggctctaatatttattatctttgcctttgttttaaaacatccacacgttattgcactctcaggtaatgaatcactggcaaccgcagtaattaccgttgcgaatgcggtaggaatgctgacctttatttcggcatatttttcaagacgtaaagagttttataaacaaatgaccaaaagaagttattggcgtacttttgccacagttac…	llmg_1494	llmg_1494	GeneID:4797845	llmg1494-llmg1494-MG520
37	llmg_1649-kinD-MG1750	atgaaaaaatcgcttttcacaacctttttagcagtttttagtatcatccttattatgtatcttcttctattcataatgatgaatagtggacaacctttgggtggtctaaataccgctaatattattagagaacttcgtgataatttctatggtttatggatatttatatcagttgcaggattacttgcgctgatttttaccttgtttaatcatgttgaaaacatgagtattcaacaaaagtttcaagatgacataaagctattagaagaaaatcagcagcccgaatctcctgaattacaagctgttcatgataaaattatgaatatgtcggcagaactccaagaactctcgaagcaaaaatctgctgacaaggctgaaattattgaattagaaagaaaa…	llmg_1649	kinD	GeneID:4796745	llmg1649-kinD-MG1750
37	llmg_1669-llmg_1669-mg5800	actcaagatggctttgaccattatatgttgtccgctattaaaaattatgctaatgagaaagtaaataatggaacatgggagtctaaagatgccctttcaaattcaaagaaacagtatgcactcctgcttcccgacgggcttcaaactgctaatcattatttttactcaatttttaataaagaagaaaaaatcggatatatctggctggccaaagatgatgaaaataagcagagcgcatttatctatgattttgaaatttatgaagaatttcaaaatctaggatttggctcaaaaacccttgatttagttgccgataaagcaaaagaacttggattctcttttttgggactccacgtttttgg	llmg_1669	llmg_1669	GeneID:4798967	llmg1669-llmg1669-mg5800
37	llmg_1676-llmg_1676-MG1317	ttgccaactattgatgaatcaactgctcaaaagattgccaaacttgacggtgttaagtcagcaagttttacttatcaagcttcagcttccgcaagttctggcattgaaaaagtttccacgagtagtagttcctcaagtagttcaacggggacacaagcagctggtggttttggtggtcgtgaaggaggcatgggtggtgcttcgcaagaagacttcacaatcagtgggacaaatgatttagccgcaaacacaacatttacaagttcttataaaatgagttcaggacgagcaatcaaagcttcagatgaaggaacaaataatgttgtcattgaatcaactttgtccagtcaaaattctttaaaaattggctcaactttcgttattaaagatagcaacagt…	llmg_1676	llmg_1676	GeneID:4798971	llmg1676-llmg1676-MG1317
37	llmg_1727-llmg_1727-MG1951	actgggatttattggggaagttcacggtcaattttggctggagatgcttatcatcagtatgtcgccatacattctctctatcgtaatattttacattctggtggttctcaaggtctcttatatacttttacaagtggacttggtcttaatctttatgcattttcggcttattatatgggaagttttctcatgcctttcacttttttctttgatgtgaaatcaatgccagatgctttgtatttatttaccatcataaaatttggcctaattggtttgtcatcatttgtcagtttcaaaaatatgtatcaaaagctttctaatctgactgttttatcaataagtactgcttttgcactgatgagctttttaacttcgcagcttgaaattaccatgtggctt…	llmg_1727	llmg_1727	GeneID:4798319	llmg1727-llmg1727-MG1951
37	llmg_1806-llmg_1806-MG439	aacttttcaagcagcgagcagccaagattttactgatggagaagtctatcaagcagaatttactgatcagactttgacgattagccaacggaccattttttctggttgttctttcaaaaacacaacctttgaatttactgacaacacgatcagtgaatttacagattgcgttttcgagaaatgtgatttatccaatctgaacttcaataaaattggcatttatcgttcagtatttaaattctgtaaattattaggcactgattttacggaaagtcatttgcaagatgttcaatttacagagaatttattgacttatgccaatttttcaggaagtacattaaaagctgttcgctttttagaaaatgaagctaaggaaactttcttcactgcctgtaattt…	llmg_1806	llmg_1806	GeneID:4798363	llmg1806-llmg1806-MG439
37	llmg_1886-intTn5276-MG150352	cgacaagtaacggtcacattaaaatcaaagtcaagggttgctcaatcagaagctaaaaatagattagcaagaaaaatagagcaatcaaaaaaagtaccaactgctaacgagcttcaggaacaaatcgctcaaaataagactgtacaagaaatttatgaagagtgggttgtaattagaaaacaagacgttaagc	llmg_1886	intTn5276	GeneID:4798760	llmg1886-intTn5276-MG150352
37	llmg_1899-pstD-MG658	ctgtcattgaactccttgtagggattccgtcagtagtttatggtttcattggtttgaccgttgtcgtgcctgccattcgtaacgtttttggcggaacaggtttgggacttttgtcaggtgtgtttgtgctctttgtcatgattttgccaactgtaacttcgatgaccgtggacgctatgaaagctgtcccttcttattataaagaagcatcactcggacttggtgccacacgctggcaaacgatttggcgtgttctcttacgtgcggctacaccaggaattttgactgcggttatctttggaatggcgcgtgcctttggtgaagctttggctattcaaatggtcgttggtaatgcggtcatgatgccaaaagatttgatttcaccagcttcaaccttga…	llmg_1899	pstD	GeneID:4797852	llmg1899-pstD-MG658
37	llmg_2021-dinG-MG1691	gttcataatattgcgactcgtaagtttaaatcttctgtcagtaaaaaaaattcagtggcgaatctgtcagcaaatttttcggaaaacatcagtagattgggcttagcttctcgctcaaagcaagaaaaattagctcatttaatggaaacagagcttacacatttacaagcaagttttattgaggctccgacaggacttgggaaaacttatggttacttactacccttagtagcagcaggtcaacgaattgttgtttcaacagcaacaaaagttctccaaaagcaattggtgaatgatgttgctccaaaacttgcagaaacatttggtcttaaaatggccaaaattgtaggaaccaaaaactacatttccttgagaaaattttctgaactcttattaaat…	llmg_2021	dinG	GeneID:4798775	llmg2021-dinG-MG1691
37	llmg_2204-hslO-MG1378	tcgatagatagggcatgttataataatgatatggataaaattatcaaatcaatctcaaaaaatgggcatttcagagcttttgctttagattcaaccctaactgagcgagaagcacaagaacggcatcaaacttggcctacttctactgttgctttaggacgtaccctaattgctgcccaaatcctgggggctaatgaaaaaggagatactaaaatcaccgtaaaggttttaggtgatggcgcaatgggcccaattattgctgttgctgacagcaaaggtcatgtcaaaggctatgtgaaaaatcgggaactcgactataaaaaagcctctactggcgaggttttagttgctcctttcgttggcaatggctttttagttgttgtcaaagatatgggcctc…	llmg_2204	hslO	GeneID:4797626	llmg2204-hslO-MG1378
37	llmg_2232-llmg_2232-MG2429	tatcttggtcgaaagctcagcattcacatgctaaaagtgataatggaacgagtttgtcaacgacagcggatgttaaggagagtacttcctcaacttcgaattcaaataagcaagtaatctatcctacaatttatattgcaggttcaagtggaagtgttacaccagtggattggttagttcaacggctgcttccgattgaaaatgtacccgctcataaatctttggcaattactgcggatgttaataaagataacttattaaaaattgaagggcaaatttcgcaagataaccagtatccgatgattgaatttgggacagtaaaaggaactgactctggctcaatatattctgctggattacaaaaagtagtctcttatttgatgcagaattatcagattc…	llmg_2232	llmg_2232	GeneID:4797813	llmg2232-llmg2232-MG2429
37	llmg_2395-llmg_2395-mg6829	aagggtcagtttccttaacttcatggggggctgacaatcatccacatgttacgggaacatggatttcttatttacatcttaccaatgatgaacggatattggcaccagcggcagggatgcattatttagaagaagacattaaagtaaatgatacaatttatcttatgcttggggttagagaagtcgaaggtaaaaatggctatcaagggattggctttagggtgagtgttaaagcaaaacttatttcaagtggtccagactatgcga	llmg_2395	llmg_2395	GeneID:4796847	llmg2395-llmg2395-mg6829
37	llmg_2509-mreC-MG1556	tcagcaatgacccaaacaattaatgatgggacgagttttgttgaccgagttcttgttgcaccaatccattttgtacaagacaaagcaaatgagctttcaaacttgataaatacccaacaaaaaaagcaaagcctgaaaacacaactagcaaaatcaaaagatgatgataataaatggagtggtcttgagtcggagaataaagaattaaagaaagctctgaaacttcaagaaacacttactgactatcagacagttgccgctaatgtcattactcgtgagccagcgtcatggaatgatacactggtcattgatagcggaagcaaagatggcttgaaaaatggcatgattgtaatggcaaatggtggtgttgtcgggcgcgttacccaagtaaacaaaagt…	llmg_2509	mreC	GeneID:4798257	llmg2509-mreC-MG1556
38	llmg_0030-ps126-MG1414	agataaggagcttgttagccttttatggcagattatttccgcaagtaccaacggcaattactcctatcgtaaaggcgcttggctcgtcggtaaaggaaatgacggcaaaggtacatttcagagcctcatcatgaacttaatcggacgtgagaacgtggcaagtgtcaaagctgaacaatttgcggaacggttcgtcctttcccaagtcgttggcaaaacttgtattattggagatgacagccaagtcagttacttagacaacgcaggaaattacttttcagtagtgactggcgacccagtaccgattgaagcgaaaggaaagcaacccaccttagcagtatttaataagctggttatacaatccactaacttcttgccaaagtttagaaataagtcaaa…	llmg_0030	ps126	GeneID:4796891	llmg0030-ps126-MG1414	NA
38	llmg_0115-dtd-MG2217	taaagtcagcttctgtcagtattgatggaaaaattaaagaaaagattaatcagggttttttgcttttggttggagttgaagatgctgacagcaattttgatttggactatgcggtgcgtaaaattgctcaaatgagaatcttttcagatgaagctgataaaatgaatctctctgttcaagatattcaaggagaaatattatcaatttctcagtttactttgtatgcggaaaccaaaaaaggtaatcgtccgagcttttctgcggcaggaaaacctgattttgctaaagcaatgtatgaaaaattcaatgacagtttagctcagattgtgccagttaaagcaggtgtttttggtgcagacatgcaagttgaattgataaatgatggccccgtcacgatta…	llmg_0115	dtd	GeneID:4798597	llmg0115-dtd-MG2217
38	llmg_0173-llmg_0173-MG150038	tcgtgttttaattgcttctgtcagtaagttttattttaagctaagagcaatcattaaaaaatatgttaagaagccttttaaaattgctgacagactgcga	llmg_0173	llmg_0173	GeneID:4796783	llmg0173-llmg0173-MG150038
38	llmg_0406-trxH-mg7335	agcttgtcaaaggcccagaaaaaacagtcttctttttcacagctggttggtgtggagattgtaattttatcaaacctaaaatgccagaaattgaaacagagaatccagaatttagatttgttgaagtagaccgtgatgagtacatggatcttgctatcgagtggggaattatgggaattccaagttttgttgttattgaagatggacaagaaaaagctcgtcta	llmg_0406	trxH	GeneID:4797185	llmg0406-trxH-mg7335
38	llmg_0481-llmg_0481-MG589	atgataggagttggaactgtccatgctcaagcttctacaaatgtgcccctttaccggatgtataattcaaattctggtgaacatttctatactgaaaatctttatgaagcaacctccttacataatgtaggatggaattacgaagggattgaaagttatgaaccagttactggtggggctcctgtctatcgtctttacaatccaaacgctggtgttcatttttatactacaagtgcttatgaaaagcagaacttggtgaatcgtggttggcgctatgagttgattgcttttgtttcgggtggaaatattccaatatatagggcatacaatgcgcataatagtcagcataattatacaactagtgctggagaacagaacaatttaactagcctaggttgg…	llmg_0481	llmg_0481	GeneID:4798944	llmg0481-llmg0481-MG589
38	llmg_0484-llmg_0484-mg6791	gcggctaaggaattgggctatactccaaacagtgcagcaaaacaactctcaagtaagaagaaaaaaattattgctttaattttgaatgaaattaatgttacccctggagttgctatgccgttggaagtcttaggtggtgtggtcgataatttggataagacagattatgaatttgttttttatgccaccaattctactaaacaaaagcaaaaaagtttgaagcaattttgcaatgaacgtgatattacgggtttaattattcagggattacgtatttctgacccatattatcaggaactggcaacttttgatttacccactgttgcgattgatttagatattgaaaatgataaggttggaacggtctcaactgataatgttaaggctgcctttgaaatg…	llmg_0484	llmg_0484	GeneID:4798382	llmg0484-llmg0484-mg6791
38	llmg_0509-acmD-mg5726		llmg_0509	acmD		llmg0509-acmD-mg5726
38	llmg_0627-fadD-MG2358	ttggtgccttccctgaattagctctggaaacaacttaccaaaagacccatcaagcaattgttgataaggcaagccttttatcggaactaggaatcaaaaaatctgacaaagtcattatttttaaatcaagtgcttttgatacctatcttcttgccgtagctgtttcttatctcggcgctgttccagcaatgatttcttaccaccttccagctgaaacaatggatattttagctggtcgtttagatgacccttggctcatttatgaccaagtgactgaccagactgtgacagagatgaaaaatcttaagaattctaaaagactttctgttagcaaatttgcttcgcaaaaaccaagtcatcttgttgacagtcagcaactggataatgacgagattgctt…	llmg_0627	fadD	GeneID:4797698	llmg0627-fadD-MG2358
38	llmg_1010-lplC-mg8500	agtctaccccttttggaatgttgttgttcagtcattttcaagtgaaaatgcaatcacagcaggaaatgttgttctaacacccgttggttttaatttagaaacctataaatacgttatgagcgaccctattttctggattaattataaaaacaccattatttatacagttgttggaacagcaatttctttatttttgacgacgacacttgcttatgtcacctcaaaaaaatatcttccagggcgtaaatttttcattggactttctgttttcactatgttctttgctggaggattgattccaaactacttgttgattaaatcattaggttggatgaatacgatgtgggcagtcacagtaccaggagcactttctattttcaatatgttgattatgaagtc…	llmg_1010	lplC	GeneID:4796680	llmg1010-lplC-mg8500
38	llmg_1398-cluA-MG70	gagaccagttacttggggtttctaaagctcatcttaactggaagaataagacaaaggtctttatttatgggacagccatattattaatggttgcgcctaatcttgcaagttcagtatcaagagcaagtgctgatgaagaggggaatgctccaaaagtaacacaagcaggagagcgctcagggaaattagcattaaatatttcacattcagcccttgaccaagccatctctgatgcaaaagctgctggcctaagtcttaaagagggagctatacaggataaaggaaatgcccaaggaacagatgcaatcacaaagcttcaaaaagctattagtgatgattatgcaagtcaggtctcaacaattaaaaagcaaacatctgattataaaactgcccttgatg…	llmg_1398	cluA	GeneID:4798533	llmg1398-cluA-MG70
38	llmg_1597-llmg_1597-MG150216	tttaggtgggcttgggctttttgtaatgaggttgatggtccaataactgagccagaactagcagatgaattattaaacttagttttagtgggaaaaaagagtgcaactgcaagtgctcttgctgattatggtgaagatgaaccattgccaagtgttgatgggaagtttgatattttattagatgggaagggtcaaccaagagccgcaattaggacttcaaaagtatatgttcgaaaattttctgaagtgagtgcggaacatgcttacaaggaaggcgagggagacc	llmg_1597	llmg_1597	GeneID:4798981	llmg1597-llmg1597-MG150216
38	llmg_2114-ps428-MG890	ggaaatgcgactattccagaacgagcgacagaacatagcgcagggtatgacatttcatcaagtgaaacagttacgattcaacctgatgaaattaaaatggtaagcactgggctagctgttcaacttggtgatgatgaagtattgaaattatacgaccgttcaagtaatccagttaagcgtggcattgcattgattaattcagtaggaattatcgattcagattactatccgcaagaatttaaaggcttatttatgaacatctcaaaagagcctgtaaccatttctaaaggtcaaagaataatgcaaggggtatttgtcaaacaccttacaacagacgatgacaacgcaaatggaaagcgtacaggcggttttggtagcactggg	llmg_2114	ps428	GeneID:4798157	llmg2114-ps428-MG890
38	llmg_pseudo03-llmg_pseudo03-mg8354	cctgattttgtcaatgaccaagtggttgaaaaagcgaaaaaattggttgaagttaaaaaaggcttggatttatcaggacttgaatttggaaaagttgaagatggcttatgtttacaagcacttcatgtcggctcctttgaccaagaggaagaaacttttgagaagctttttgcttatgctgaaaaacatgatttaaaagctatccacaaagagtttcatcatcgagaaatttatatcagtgatttcagaaagacagcagcagaaaaattg		mg8354	NA	llmgpseudo03-llmgpseudo03-mg8354	llmg_pseudo03
38	llmg_pseudo52-kinX-MG2349	atcgagaaacaagtgcgattatgacaggaatgaaaaatgtatcaaatttatctacgatgaattttcaagatttaaatggttttcaagaacaaaaagattttattcgtatccgctcacaagaaaatcaaacaataatgagtaaaggaaccgaaaattttttagaaaatcgaacatttagtttctggaagattacaatatcaaatggaaaactttatgatacagtctataagaaggataagggaattacttatgaaatttggctttctcttcaggatatatttgaagaagttggagctgttttagctagtgtctttgctatcttgcttcttaattatttaattggattacttctaatcagacattactcaaagaagataaatggaccaattcagaaattgg…		MG2349	NA	llmgpseudo52-kinX-MG2349	llmg_pseudo52
39	llmg_0184-llmg_0184-mg5294	gcctaatggttcaagatttggaaggaatgcgtcacttttatgagcattattttgaaggacaggcaggtcaaaaatatcataatcctaaaacgaattttcaatcttactttttaactttttctgatggagcgcgacttgaaattgggactaaagagaacttgaaaagtgatgacaaatctgtttggacaggttatgctcatttagctatttctgttggttccaaagaaaaagtggatgaactctgtcagcgatttttggaagatggttttgaagtcaaatctgggccaagaacgactggagatggatattatgaagccgtaatcttagaccct	llmg_0184	llmg_0184	GeneID:4797141	llmg0184-llmg0184-mg5294
39	llmg_0588-kupB-mg6191	acctctgcgggattcctgattgcattaggaattgtttatggtgatattggaacaagtcctctttatgccatgcaggctattgttcgaggacagggaggattagcaaatctttctgaaagttttattttaggggctgtttctcttgtcatttggactttaacgctaatcacaacagttaagtatgttttgattgcattgaaggctgataatcatcatgaaggcggtattttttcactgtttacgcttgttagacgaatgagaaaatggctgattgtgccagcaatgattggtggagcgacattactagcagatggggcattgactcctgctgtaactgtcacctctgcgattgaaggtttaagaggggtaactcatgtttactctaatcaaacaacggtc…	llmg_0588	kupB	GeneID:4796720	llmg0588-kupB-mg6191
39	llmg_0777-llmg_0777-mg5948	gacgcataattcacatctcttgctttttagtgataacttcttttcaattagatgaagccttttatgcgagtatagcttttttggcaatttttgtagtcgtttatcttattgttcgtcttattggtctctttttgcattttgcactcagtcctttaggaaaaaacgggaagattattgctggagttttaggctttgcagcaacttatttcgggttacaaatgctacttacggcacttagtttagttccaattgccactgtacaaagtcaactggatgctagctttctagcacgttttatggttttacacacaccgatttcatcaggaat	llmg_0777	llmg_0777	GeneID:4798634	llmg0777-llmg0777-mg5948
39	llmg_0917-llmg_0917-MG1107	agcgtcatctccgatggacaaattacgaccaatgagcttctgacgcaaagtcattttaaaaaatttgatagtaatccgaatggtttcgttgttggaattacaggatttgaattaatcactaataatattcgaaaaagattctattatcagccaaatttatcttttgaggatgctgagcttttacttagaaatgaactcgaaaaatataaaagtaaacaagtgatttttcgtcagaatatctcatttaatgcaatcattgctgggtttcctctggcagctccgtctctgccaagagcaatcagttttcacattgaaaatcaaacgatttctgaacaaaattatgaaaaatcagcagttctttctctagttcctgacgatatcaattttaatcctaatcaa…	llmg_0917	llmg_0917	GeneID:4797537	llmg0917-llmg0917-MG1107
39	llmg_1011-lplA-mg10676s	ggcagtgattggcgcttcagtgatgttggtcgcttgttcatcgaacagcaaatcaacatcaaatgcaaaagctggtgttattaataggtcaagccaaaaaggctatatgaaaaatttcaaagctgatgaaacttttaaagcgacttcggcattaaatctttcaatgatgtatcgtgattcccctaattatccagttaaaaacagttggatgttgtggtctgaactagagaaaaatcagaacgttacttttaaaagaacagacattcctttatctgattatccacaaaaacgctcaactttgattgcggctggtcaaacgccagagatcgtaacagcagtagcccctggtgaagaaacacaatttgtcgcaggtggacaaatcctccctgtatcagatta…	llmg_1011	lplA	GeneID:4797636	llmg1011-lplA-mg10676s
39	llmg_1214-llmg_1214-mg5867	ctttcaatccgtctgtctcatttttatctttctttttaactttgagtttatcttacgactttcaaatttcacatcaagagaaaaatttttcacaattttcttttttgtggctccattaatgctcagctcatttttcatcatcacggacagtgaaaagatatcaaattccgttagaaatttgagtattattggtgtttttggtttcttaatttatggctcaaatcggttaatcgtatctttaacttatttaattggtggagaatttgctgttc	llmg_1214	llmg_1214	GeneID:4798563	llmg1214-llmg1214-mg5867
39	llmg_1379-orf28-MG1786	tcaaactaggcaactctcctcccacttagagcgcaaaaaactcagagaagatgccaacaataagaatatcgttgaagtcgcacaacaactcggaatgacacttgagcgtattgggaaagattatcaatggaaagaccatgatagcttaaaatttgacacaaggaaaaactatttttattggaacgcccagggctttgggggtggccctataaaattggctcaaactattatggagtgttcttatggagaagcggttcgatttttaactggaaaagaaatttccaaatttgatcaaacattagttcctaaacgtaagtttagctataaattaaaagatgtatcaaacccaacagccatgagagattacttgaaaaatcaacgtcaactatctgatgaaac…	llmg_1379	llmg_1379	GeneID:4798023	llmg1379-orf28-MG1786
39	llmg_1512-llmg_1512-MG1467	gttatgtcgaacaaagggagcaaaaacttctattagaacttaaaaactttgaaaagcaacaaaaagaaattgcaaaattagaagactatgttgccaaaaatctagtgcgtgcttcaacaaccaaaatggcacaatcgcgtcgcaaaaaattagaaaaaatggatcgactggatgcaccaacgagcgatgacaaatcagctcatgttactttcaccccggaaaaaacctcaggaaatgttgtcctgaccgtgtcagaggctacggtaggctattcagacaatcgtctatctggaccaatcaatattgatgaacgcaaaggggagtctttggctattgttgggccaaacggtgtgggtaaaacgaccttaatcaaatccattgtcggtcaaatcccttttt…	llmg_1512	llmg_1512	GeneID:4797715	llmg1512-llmg1512-MG1467
39	llmg_1638-mleS-mg10510s	aggtctactttttgatgatatggatgaccttacaccagctcaaaaaccatttgctaaaaaacgtgctgattataaagatgctggagatatgactgatcttcttaatattgttaagacagtaaaaccaactattttggtaggaacttcaactaatccaggtgcctttacaaaagaagttgttgaagctatgtgtgctaatacagagcgcccagtaatcttccctatctcaaatccaactaaaaaaatggaagctactgctgaacaagttattgagtggtctgatggaaaagcttttgtcgctactggtgttccttcaggaacaatcaactacaaaggtgttgattatcaaatcggtcaagcaaataactcacttatctacccaggtttgggcttaggaat…	llmg_1638	mleS	GeneID:4798616	llmg1638-mleS-mg10510s
39	llmg_1723-llmg_1723-MG150113	ttccctttgtttcagctgatacttttgctgggttaatcgataagcctgaacttagcagtaaaccacctaagattaaagatgaatacaaccaagttttgccagatttccatgttcgaaatgaattttttg	llmg_1723	llmg_1723	GeneID:4796710	llmg1723-llmg1723-MG150113
39	llmg_1769-llmg_1769-MG150343	atgacaaaaaaatggaaaatcgcttgaaacgagcaacaggacaactcacaggaatacttaagatgatggaatctggagaggaatgtattgatgttgtgactcaattaactgctgttcgctctagcttagatagcctgattggtctaatcgtagctgagaatctcaaagaacttttactgg	llmg_1769	llmg_1769	GeneID:4797408	llmg1769-llmg1769-MG150343
39	llmg_1955-comEA-MG767	aattcaccaaagccagctgaaactctgtcaatagaaaatttgagctctagttctaccaaaagctctgtcagtaaatttaatagtagcagtagtgaaaaaaataaaaatgaaattatggttgatttaaaaggagcggttgcaaaacctaatgtataccaaatttcgtcagatgagcgccttgttgatttaattaggcaagcgggaggatttactgaccaagcagacccaaaatcaatcaatctgtcagcgaaacttaaagatgaagaagtgatttatgtaccaaaagttggggaaagttcaagttcagaaagtactgacggtcctactggtagctctgtcagtaatcaagtttcaacgacaagtggtccaaaagtaaatatcaataaagcagacctgaca…	llmg_1955	comEA	GeneID:4798781	llmg1955-comEA-MG767
39	llmg_2099-ps443-MG150368	gggattcgatgaagatttttaaaaacttattttctttaatttggaaaatatttgatgtacttatgtttattacttttgcagtaaccataacagtaacaatgtttatgtggaatataacagctggaggaattactttatcagttgtttttattttagcaggattaatttccgagtttatagaaaagaaggga	llmg_2099	ps443	GeneID:4796884	llmg2099-ps443-MG150368
39	llmg_2129-ps414-MG876	atgcctaaaaatttgaaatggagaattgaaatggacttacaacttataccagtagatggcgatggacaaagggttgacttgaatccatcagctataaaagatatggacaatgtcacacttacagaattcttagctcaggcaaagattatagctgacctttataaaaagggagaaactgaggttaaaaaacggcttgatgaaggtcaacaattcaatcgtttgagttatggtaaagcagcacaacaaaaggttttaaccatgactaataaacagaaatatgacttagttaaagctcatggttgggattgtgtagagccaattactttaactaaactcaagagcaagtttggagatggaatcgagcaagaacttgagcagt	llmg_2129	ps414	GeneID:4798705	llmg2129-ps414-MG876
39	llmg_2228-llmg_2228-mg7048	ttggtttaatctcaacaggaggacaagcaaaaattttccttgccgaaaatgaaggaaatattttctacaatggtgaagttgaaaatcgtcgcggaaaaaaactccgcgatggagacttacttgagttcccaacttttgacttaaaggttacttttgaacaagccgacgctaaagcgattgccgaacacgaggctgaaaaagctgaggaagctcgtgtca	llmg_2228	llmg_2228	GeneID:4798660	llmg2228-llmg2228-mg7048
39	llmg_2421-llmg_2421-MG546	agcaggaacaagagttttagcagcaaaaaatccttatttatctgaattaatcaatgatgatgaatttggaagactttttatcggtgatgacgatttagctgaagttactaaaagtgcgattcgtgacttacacccaattgataaagataaatttgaaaagaaactctatgaaatttcagcagaaaattttgctaaaaaagtttatctcttctatattgatacaattatcgaatataataaccttaaatctattgaggcggaacgtttcccaatgaaaatggaagataccattcgccaaatgccag	llmg_2421	llmg_2421	GeneID:4797505	llmg2421-llmg2421-MG546
39	llmg_pseudo29-llmg_pseudo29-MG1446	gttggtttactgatgctccttttgtttatccttgttgaattacgtgtcgaaaacccacttttacatttgcgagctttcacgattcctgaatttacaaaaggtatttcactcatgtggctcaatcaaattgttgtgtttggagccatgcttctggttcctctctacttgcaaaatattgtgggactttcctctgttaataccggattaatgatggttccacaggcgattgcaagctctttaggaatgacaattggtggtcgagtttttgataaatttggtacgaaagccgcggttcttcctggctttacacttggcggaatcagcctcatcttattcgcgcaaattagtccgcactcttcattgacttttacgctttgtgcgattgttttacttggttta…		MG1446	NA	llmgpseudo29-llmgpseudo29-MG1446	llmg_pseudo29
39	llmg_pseudo47-llmg_pseudo47-MG2600	cgtcggaattgtcttcctcgtgtcattttttgccatgcgagatgttattccaaaccgtccaatgaaattagacttcctttcagttatcctttcagttgccggttttggtgcattcctttggggattcactaacgttgcaacggatggatggggtaaatttaatactgtaattgccccaattgttggtggtttaattatcatccttctctttggattgcgtcaacttaagatggacgatcccttccttgatatccgtgtctttaagattcgacaatttactttagtcactctcgcccttgctttaagcacaatggcaatgatgggtgttgaaatgatgcttcctctctatcttcaagatgttcacggcctttctgccttcaactcaggacttgtcctctt…		MG2600	NA	llmgpseudo47-llmgpseudo47-MG2600	llmg_pseudo47
40	llmg_0117-llmg_0117-MG150168	agcaacttggcgtcaaggatttttctagctactttaatccacaaaaacaagttgatttttttgaagaactagaattaggacatatatcaccagacgttttctacgatgagtttagaaaagcgactaaaagccagctgacagacgaagtaattgaagaaaattggaatttaattctaaaagattttcaaaaagaacgaatgaatttactgacagacttgtcagcagatttttcactttatcttttctcaaataccaacgctattcatgctaaatgttttgagcaacgttgtatcgaacaaatgggtcagcctttagcaacttattttacaaaagcctattattcacatgaattacatttaagaaaaccaacagttgaaagttttcacgaggttctccgtc…	llmg_0117	llmg_0117	GeneID:4798739	llmg0117-llmg0117-MG150168
40	llmg_0201-msrB-MG1897	aatgggacagaagctcgcttcactaatgagtttgatgatttctttgaaaaaggcttgtatgttgatattgtcagtggagaaccactgtttacaagtcttgataaatatcaatctgggtgtggctggccagcctttacacaaccaattgacaaaaaagtggtcaaagaaaaacgagataagtctctttttatggagcgtacagaagttcgttctagtaatgctgacagccacttgggtcacgtttttactgatggacctttagataaagggggcttacgttactgtatcaattctgcagctttgcgttttatc	llmg_0201	msrB	GeneID:4798539	llmg0201-msrB-MG1897
40	llmg_0755-llmg_0755-mg7461	aagataaaagaaagcgtgctcgattatcaagaaaaaataaaaaaaggaggaaatatgttaaaaaaagaaagagaaatgagagagaaaattttgaatcgaattgaggaattactacatgcaggttcaaaattaaacgaggcagaaaagaaaatactaatggagtatcatgaacgaattgaaaaatctaaaaatatggaatttgaactcgtgcatctcagaaatgccttgcttcctttggtgatttcttctcaactttctccagatgtcttaaaattttacaaggaacttcgttcagagcgaaaggtgacttggggcg	llmg_0755	llmg_0755	GeneID:4797057	llmg0755-llmg0755-mg7461
40	llmg_0933-llmg_0933-MG150298B	ggtgactcagcctgatgaagtttctttggaaattattgaaggtgaggagtttatggaataccatctcaaagttgctgacggagatattggaagaataattggacgtcaaggtcgaattattcaagccattcgtacagttgtatactttgttcctgttgaagggaaaaaagttcgactcctcgtg	llmg_0933	llmg_0933	GeneID:4798407	llmg0933-llmg0933-MG150298B
40	llmg_1012-llmg_1012-MG150302	ttaataccttaggcttgaacccaagtggtacaaaagacctgaaaaaagattttggtttccgtaatggtgtcttctatgctgttggctctggttcaaaagctttgatttactctcaatataatgatgtaactaaagaattttcacaagcaatggataagaatgcaaaaattgttgcaact	llmg_1012	llmg_1012	GeneID:4796730	llmg1012-llmg1012-MG150302
40	llmg_1052-llmg_1052-MG2675	cctgtttcggcttcttgtggaatttcaatgtcacaatcgacttggttaccttgggacccagaccataaggaattgtggttgaatactattcctaaaggagccattcatttagaaaatcaagatttttcatttttcaaagttggaatgtcagattatgattttcaaagtaaattttgtcagtggcttcataatgaaaaaggggcgactagaacggctgttttggttggaatacgtgcccaagaaagtttgaatcgttataatgcggtgacacgagatgaaacattctcacgatttggaacaacaaattacagtcatcgtattagtaaagatgtctttaatttctacccaatgtatgattggttatttgcagatatttggcgagcgaatgctaaatttgag…	llmg_1052	llmg_1052	GeneID:4796866	llmg1052-llmg1052-MG2675
40	llmg_1321-llmg_1321-MG833	aattaaaagggacaccgcaaagtttagaagcttataaagtgtatctagacgatttaggaaagcaaattgccgaggtacaaaaatatgttcctgtttttgtaggggaatggtcactttttaattcatatactgctggagttgatacaaaaggaggaatcaatcctactcaagaagaatttttagataaaaaaacaatgtcaaaaaatgaattagcgatgacttatttagaactatggaatgcttcagtgaaagcttggaaccaaggtgaaggtcatatttattggacttataaattaaatattgatactgtaaatgaaccagcgtggtatggttgggattcatgggatatga	llmg_1321	llmg_1321	GeneID:4796727	llmg1321-llmg1321-MG833
40	llmg_1499-llmg_1499-MG527	accttggatattcgtgagcaaacagtagcagaagcaaaatcactgggtgtagatttgattattgctaaacatcctttgatttttcggccattgactgctctaacttcaatggataaccaagaaaaattagttttagatttggctcaagctggtattgccgtttatactagtcataccaatattgatgttgtcaaggggggattgaacgattattttgctcaattacttggacttactgatgttgaggtgctggatgatgatgaaggattgggccgtgtcggaaatattgaaggtacagatttgtcagtgctgacagaaaaagtgaaagaagtttttgaattagatagactacgacttgtcacttataatcatgatttgactcaaaaaattgaacgagtg…	llmg_1499	llmg_1499	GeneID:4797756	llmg1499-llmg1499-MG527
40	llmg_1586-vacB1-MG1875	tgtcagtggaagaattgtcagttgctttacatatgaataaggccaaagattacaaagtttttgttaaaactttggcttcactagaagctgaacacttgcttcattttactgctaaagggaaagtagaattagcagaacaagaggaagcaaaagtagttatcagcgggattttccgagcaaatgcggctggatttggttttgtaagtattgatgctgacgaaccagacgtctttattggacgcgggcaaacaggttttgcacttgatggagatgaggttttcattgagattgataagaatgccaactccctaaaaggaacggctgccgaggggcatgttgttgaaattatccgtcatgagcttcatcaagtcgttggaacttttgttgctttatatgatg…	llmg_1586	vacB1	GeneID:4798987	llmg1586-vacB1-MG1875
40	llmg_1678-mraY-MG1460	acagccaacacttgaagatgtgaagcaacatgctagtaaagccggaactcccacgatgggtggatttgtctttgtggttgtcagcttagttgtttcattggttgcggctttggtttttggaaaatttagtccagcttttattaccgcttggtgggtttttgccatgtatgctgtcattggtttcttggatgacttcttgaaagtcttcaaacaaattaatgaaggtttgacagctaaacaaaaaatgctcgctcaaattttaattgggattgtttcatattttatttacagtcatggtgaaaaatcacatatcattcatattttgagttggcaagttaatattgggattttcttctctattttcattattatttggctagtaggctggtcaaatgcggt…	llmg_1678	mraY	GeneID:4798973	llmg1678-mraY-MG1460
40	llmg_1678-mraY-MG150108	gagcttcaaaaattaggagaagaaaatgttattgaatggaatagtggcggcggtaattacaatgattataacaatcattggtattcctcgcttcattatgttcttccacaagaaaaaattgggtggacagcc	llmg_1678	mraY	GeneID:4798973	llmg1678-mraY-MG150108
40	llmg_1852-llmg_1852-MG150348	atgaacggttatcaacaacaatatacttgtatcaaatgtggcaatcataattttgaagaagaccagcttcaagcaactggtggaaatttttcaaagctttttgatgtgcaaaacaaaaaatttattacgatttcttgttctcaatgcgggtacactgaactttataaatcacagacaagcaacggaatgaatattttaga	llmg_1852	llmg_1852	GeneID:4797978	llmg1852-llmg1852-MG150348
40	llmg_1878-nusB-MG2150	actatctcaacctttagaggcaatctacgaaatttacgagattctcggtgttaaagatatcgaaaaaacgaatgtcgctaaagcacttgctttcatgcgtgatttcggtggctacgctaagaaaatgaatgaatacgaagcaacaaatttattttcaggaattatggctaacctcaaacttattcgtttgttccaaattgagcttgatgaagagccagttgcaccaaaagtattagaatttttcaaaaatctgccagaaaatgcaacaaccgagcagacttttgaaactttccaaaaaaccttctctttccttcatgaaaatattcttgaaaagtacacaagcgatttatttgttctaaataccttaaaagaagagcttgatgagcagttacagcaggc…	llmg_1878	nusB	GeneID:4798601	llmg1878-nusB-MG2150
40	llmg_2157-nagB2-MG2592	gaagtgcctcttgctggagaacgttatggtttgacaatgagtgctttaaaaatggctttttatgaccgagtgcatattgatgatgggaatctccatgagttaaattctcaaaatattcaagtttttgatcaaaaaatcttgcaggatggtgggattgatttgattgtcatggggataggagaagatggtcatttttgtgcaaatatgccaggacatacaagttttgagcgagaagtttttgctgttccatttgaagaaggggatgaaatttatcggtcaatcaaagagctgacagataaagaaccggcttctccttatgtcacttttgggccacgaacagttctagcaagcaagcaacttttagtctttgctgatggaaaaagtaaagcagaaatcatg…	llmg_2157	nagB2	GeneID:4796882	llmg2157-nagB2-MG2592
40	llmg_2278-llmg_2278-MG1330	gttgattgtcatcggagttatggcgattctagctttaattgattcaattttaatcatcaatcttatcggacaaacagtttctggatacagccataatagtgccggaacagctgtcttggcagctttaacaattttcttcactttggctttaggacttggaatttgggcctttcaaatcatttatccattccatctattgtcagttgattatagtaataaagctttaggcttaatgattgcttctggagtaaatcgaatgacctattattttattaaattaatttcgacaattctttcgactttactggccctatttacaattttgattattccatttttcttaattttaggcgtttatgcccgacaactaagtgaatttttgagtatggtttcccgctc…	llmg_2278	llmg_2278	GeneID:4797915	llmg2278-llmg2278-MG1330
40	llmg_2316-murC-MG579	gtattaaaggttcaggcatgagtgcacttgcattgatgttacatcaaatgggcaaaaacgttcaaggttcagattcaacagactacttttttacacaacgtggtcttgaacaagcgggtgttccacttttgccgtttgacgaaaaaaatattaaacctgagtttgaattgattgttgggaatgcttttcgtgatgataataatgtcgaaattgctttcgcgcataaaaatggcttcccattcaaacgttatcatgaatttttgggccatttcatggaagatttcacaagtattggggttgcaggcgcacacggtaagacttcaacaactggaatgttagctcatgtgatgtcgaatatcgtggacacttcttacctaattggtgatggaactgggcgtg…	llmg_2316	murC	GeneID:4799142	llmg2316-murC-MG579
41	llmg_0055-ps101-MG2710	ggtgtaccgcgctaatgtttatctgggggttgattctctaactggtaagcaagtgagaaaagttataacggctaaatctgaaaagatgtgtaatacaaaaataagtagagctattaatgagtttgaaaagaacggccaaacagtcagaaaagtaagtgtagatgattttaaagatattgccatgctgtggtttgatagttataagctaggggtaaaacctcgaacagttcaaatcatgcagacacgcttaaataattatgttttgccagctcttggagagtatagaatagataaagtaaattctattattcttcagcaaattgttaatcaatggatgattaatgctagtcaaccattaaatggggcttaccacagaccaaaaggaaaaggcaaagactt…	llmg_0055	ps101	GeneID:4797037	llmg0055-ps101-MG2710	NA
41	llmg_0086-llmg_0086-MG150244	gaaagtttatcgtaatactgctgcttttaaattattggcttggggatcatttgccctttttgttattttgattcttattggtttgtacaccctaaaagagccactcatggttaaaggttattatttaatgggaactgttggagttatctcatcagcattcacaattgcaaaagtaactagagatga	llmg_0086	llmg_0086	GeneID:4796907	llmg0086-llmg0086-MG150244	NA
41	llmg_0292-hipO1-MG2629	tgcggaggaaaatgaagcagggggaaaactgatgtatgatggtggagcctttaagaattggctccccgatgaattttacggattacatgttagacctgacttaaaagtaggagatattgccactaatgaacagactctttttgctggaacttgtgaagttgagttgactttcgttgggacaggaggacatgctgcttttccgcatacggcaaatgatgcactcgttgctgccgcctatttcgtcactcaagttcagacgattgtgagccgtaatgttgaccccttagattcagcagtggtaacattcggaaaaatggaggccggaacaaccaataatattattgctgaacgtgcctttttgcatgggaccattcggagtttgacccaagaagtcaatga…	llmg_0292	hipO1	GeneID:4798877	llmg0292-hipO1-MG2629
41	llmg_0295-llmg_0295-MG150008	gaaaatggaactaatcttggctttattggaaaattacaaacaggaaatcagggaatgcctaataaatttcaagataattttattacaggtgccacgagggtatcatttttccaatttgacccacctttgacgtctttaagaccttatgattttatggaaattaaaggctatcatttcaaaattcctaccccaaaattgagagcaaatcttagtctgaaatatgaacatttgccaaattatcc	llmg_0295	llmg_0295	GeneID:4798629	llmg0295-llmg0295-MG150008
41	llmg_0311-llmg_0311-MG1140	tcactctgtctgattttggtttagaaattcatcttccatcagaggcccgtttgcttctcttggaacaaaacaatgcgcgttttgatttaaataatgatgaacttttctttttattaaaaaaaggacagattaaaatgatagctaatgacttagaattaattcctaaattagaatttgataaggttgtgattctaaatgtaaaagcttatgaattagatgcaaattatctgactcagtatttggtcaatttggctgaggaagctggaattaatttgcgtgataaggcagaaccacttaaaattcctaataatatcgaaaaagcttgtgcaacttatgcagatgaatttttaagtgcactcggcgcttttggaattaaattagaaaagaaaaaagccttct…	llmg_0311	llmg_0311	GeneID:4796831	llmg0311-llmg0311-MG1140
41	llmg_0424-llmg_0424-MG2038	attacaaggacagggacaaattttaaatattctaatggaaaacagtaagatgacgcaaaaaaatctggtggctcaactggatatgcgcccccagtctgctagtgaaatgataaaaaaattggaaaagaaacaatttatttcacgtcaaaaagatgctcaagataagcgtggatttatcatatcactaactgaaaaagggaaagctgttttggaagaaagtacagaacaaacaggacgtgttccaggcatt	llmg_0424	llmg_0424	GeneID:4798362	llmg0424-llmg0424-MG2038
41	llmg_0491-hly-MG563	gaagaaacacaaggttcaagaacctatcagattctcaatgagattttcaatgcgataactcatggagcaggaaccggcttagcaattgccgccttagttcttctcgtgattaaaggtgctgcttctgggtctgcacttgaagttgttgcttttacaatctatggagcctcattagtaattctttttctgtgttccacattagcacacagtttacattttactaaagcggtcaaagtttttcgagtttttgaccataacgggatattctttttaattgctggaacctacacgccttactgtttagttgctttaaataattggttaggttggattgtgctagcagtgatttggatttgttctattttggggattgtcttaacttcaatttacttgccaaaa…	llmg_0491	hly	GeneID:4796613	llmg0491-hly-MG563
41	llmg_0764-llmg_0764-mg7474	acagaacttcaagatgctggatttgataaaaatttattatctacagcagcaatgattgcgggactaattttaatcgctttgcttgtacttaattggatagcttttgctaggttgaataaagaaaaaggttggggaatttatttcttagtcgtcggcattttttacggactcgcctcagtttttaacggagcaggtttaattttaactttaccagttgccatttgtttcattctagcttttgtctatcgaagacgagaagtg	llmg_0764	llmg_0764	GeneID:4799041	llmg0764-llmg0764-mg7474
41	llmg_0767-llmg_0767-MG501	cgcttagaatttggaattcgacctgctgatgatgaaattttaaaagggggaatgaaagccccagttaaagcactttatgaagaattaaaagtagataaaaatatcacttcctctcaaacatttattccgggtgtggagtcatatcgaccaattacatggaatgatgccttgcacggaaatcaaatgacggaagatgagggatttattggtggagcttatgccactttcgaccccaacgaaaaatataaatctatcgaagaaagagttgccgtacctgataatgagattgtcagaaatgcaaaatcgagttttgctaagctatttaagtttggctgcataggttttgc	llmg_0767	llmg_0767	GeneID:4796840	llmg0767-llmg0767-MG501
41	llmg_0812-ps321-MG150017	acagcattcagaatcataccaactgttaaattgtttaacttagctaagaaagcaagatatgacggttatggaagtaattcggtttatatcacagttcggactaaaggaagccatgaactggttgaaatttatcgagatattaaatctgttttcaacaacggaaaagatatgacttggaatcaactgtttaattttatggataagcaactgacagaatcattagttgtgtttgaa	llmg_0812	ps321	GeneID:4798423	llmg0812-ps321-MG150017
41	llmg_1087-acmC-MG494		llmg_1087	acmC		llmg1087-acmC-MG494
41	llmg_1113-galU-MG1858	gctgttattcctgctgctggtcttgggactcgctttttaccagcaactaaagccattgccaaagaaatgttgccaattgttgataaacctactatccaattcatcgttgaagaagctttgaaatctggaatcgaagacattttgattgtaactggtaaagcaaaacgtccaattgaagaccattttgactcaaatattgagcttgaacaaaatttacttgaaaaaggaaaaacagaattacttaaacttgttgaagaaacaacagatatcaatcttcattttatccgccaatctcatccaaaaggtttgggacacgctgttcttcaagccaaagcttttgttggcaacgaaccttttgtagttatgcttggtgatgatttgatgaatatcacaggcaat…	llmg_1113	galU	GeneID:4798258	llmg1113-galU-MG1858
41	llmg_1126-llmg_1126-MG2082	agtggcaatgcttttcggggctctgtttttacttggtatccatcagacaaataaaagtttagaaaaaacagctgtttctggaaaaattgtttatggtacagatgtgaaagcaattcatgaagtatcctataaatacgacggaaatgaatatcaaaaacgtcccttggatgtttattttagaagattaggtgatgaaggcgataaaattacagtttatgttgctcaggatcatccgacacgaattttcatttcaaggacagggcgaccactaatcgattctgcaggattaattggaggttggagtctggtt	llmg_1126	llmg_1126	GeneID:4799134	llmg1126-llmg1126-MG2082
41	llmg_1268-llmg_1268-mg5830	atcgaaatgagttgttccgctgcagtgaagcgtccatatatgaatattgcttagactttagaaagtacctccaatggctccttgatggtagtataacaaatcataatcaaatcatagaaattaccttgccagaattagcaaatgtaaccaaacatgaattggaggactttgtgttacatgagagactacgtttggaatctaaatgtgggtcaaacgcacatacttcagcattaaatcgcacaattgcagcgattaagagattatataattatttatgtgagcaaactgaagatgaacatggaaatacatacatgaccagaaatgtcagtcgtttaattcatatccgaaaaaaaagcgagaccttgcattaccgtgcggctcaactggaaggtaaactat…	llmg_1268	xerS	GeneID:4797744	llmg1268-llmg1268-mg5830
41	llmg_1664-pnuC2-MG1214	caacgattaccacgctgtcagttatcacgctgattgctacattaatgggttcagcatgtacggtctacatgatgattgggaagccgattaatggtttattaggattgataagtgcttttgggtacatttacatcaactggaccgcaggacactatgcctcagttttagaccagattgtttttgtattactgattgaccttccattaatttttacttggaagacttgggggcaccggattgaaaatggcgtcaagtttatgaaacttagaggctgggtgctgacaataatcagtatgctaatcctttggtggccaattacacttatttatacaaaattaggagatacgaatcctttatgggatgcactaactcttatcattggagctgctgcctctattt…	llmg_1664	pnuC2	GeneID:4798963	llmg1664-pnuC2-MG1214
41	llmg_1904-llmg_1904-MG2781	atgcaaatccgtcagaacttttgatcccacagcacaaatcagcaaccaagaaattatggatattcttagccatgcggctaatgccccttcaggaaataatttccaaccttggaaagtcttcgttgtcaaaaataaggaaaaacaagaaatcttgaaaaatatttctttcaagcaacaacaaattgccgatgcctccgcagtatttctaatttttggcgacaaaagtaactacgatattcaaaaaattatgaaattcaatttagaaaatcacatcatttcagaaaatcagctgacagaaaaaactagtcgagtacatacttatctaaaacttcatcccgaggatatcagtaacgaagggctcagatttgataacggactttttgccatgaatctgatgca…	llmg_1904	llmg_1904	GeneID:4797001	llmg1904-llmg1904-MG2781
41	llmg_2021-dinG-MG1692	gtgaaaaatatgactcgatatgctgtggtggatctggaagcgaccgatgctcatagtagtgaaaataaaattatacagattgggattgcgcttgttgaaggtggaaaaatcgttgaaacttattccacagaagtaaatccgcatgaacctttgcttccaaggattagtgagttaactggtttgtcagataagcaattaaaaagtgcccccgatttttcagaagttgcctcagaggtgagaaaactgctgacggatagtgtttttgttgctcataatgctcggtttgattatggacttttagaaaaaagttttcttaatgctggtttagaatttaatgaaatgttacgcgttgacacggttgatttggcgcgggttttctatcgaacttttgaaaaatat…	llmg_2021	dinG	GeneID:4798775	llmg2021-dinG-MG1692
41	llmg_2120-ps422-MG150023	gtttaaagaagcttatgactatcagatagataaagctaaagtaattcgcaatgaacgtgccaagacgattcacgcttaccgaaaaactattgggcgaagtccaaagccctttagtggtggtattgacaaggaaagcttaataacaactgcagatggcgaagaagtcaaaattattaagcaacttgaatcaggtaattacattgtagaatttgacaatgaaaaacgacttctt	llmg_2120	ps422	GeneID:4797244	llmg2120-ps422-MG150023
41	llmg_pseudo46-glf2-MG2120	gctgacggctataccgcgatttttgacaagctccttgcgtcagatttgatagctgtcaaagtcaacaccgactttttgacggataaagaaacttacctgtcagaattccccaagattgtctatacaggtatgattgacgctttctttgactacaaacatggcgaattggaatatcgctctgtccgcttcgagagtgaagtgcatgaatctgataacgttcaaggtaatgcagtcattaactacactgacgctgaaacgctttatacacgcgtcatggaatggcgacattttgataagcatgcagatactggaaaatcaatcatcagtaaggaatttccacaagattgggatagaagtaaagaagcttactatccagtaaatgatgaaaagaactctgag…		MG2120	NA	llmgpseudo46-glf2-MG2120	llmg_pseudo46
42	llmg_0043-ps113-MG150389	tttggatgaattaaaaaaagaacaaaaaagaaatctacttctatttgttgttcttaatctattgtttatttttatagtgaaaacaaattttgtatatatgatagctttaaatattgctttaatcactaatatttttataaaacatattaataaatttgcgaaaatagcactatataccata	llmg_0043	ps113	GeneID:4798656	llmg0043-ps113-MG150389	NA
42	llmg_0095-llmg_0095-MG150167	cgcaaggacttggctcctcttttgttactacacagtacgggtggggacgaacatcaattgttagaaattgctgaaatgattgctccacatcatccaattttatcaattcgagggcgagtaaatgagcaaggaagtaatcgatattttaaacttcgcggtttaggtggttttactaaagaaaactttgaccttgattctcttgatgaggaaacgaattggttaacgagtgaagtacagtctttagctcaaaagcatgatcttgatgtacagaaaatgattgctttaggttattctaatggagcaaatgttgccttaaatatgtttctcaaaggaaaatttaattttgataaaattattgcttttcacggcatgcaacttgaagaatttgaagaagctatt…	llmg_0095	llmg_0095	GeneID:4797358	llmg0095-llmg0095-MG150167	NA
42	llmg_0161-llmg_0161-MG460	aaacaagagggataaatgggtttagttttgcagatattgccaaagttattgatatcaaaaaggcaagtattcattattattttccaagtaaaaccgatttaattgaagcagtcctagaaaagtattcaacgaacttttttgaagctttagagcaaagcacagcatccactcttaaagcaaaattagaatattatacttctttatatagaatgaatttgatggagggaagaatctgtctatgctcagatttagcaatggatacttataatctgaatgatagtatcaataacaaagttggtgacttttttcagaaaaacatttcatggctagaaaaacaatttaccgaatataagagttctcaaaaagccagcgaattttttgctgggattcaaggagctc…	llmg_0161	llmg_0161	GeneID:4797195	llmg0161-llmg0161-MG460
42	llmg_0224-glf1-MG903	aagactccagaagaagctgctgcaaagattgaggagcaaaaagttgctgctggtctttctggtatccccaaaaatcttgaagaacaagctatctctttaattggtactgatatttatacaaaattgattaaaggatatacagaaaaacaatgggggcgtaaagctacagaattaccaagttttattatccgtcgtttaccagttcgttatacctttgataataactatttcaatcatcgttatcaaggagttccagtggatggatacacagcaatttttgataagatgctggactctgaattgatcgatgttcaagtaaatactgactttttctcacataaagaagaatatttagcagaatttcctaaaatcgtttatacaggaatgattgaccaatac…	llmg_0224	glf1	GeneID:4798554	llmg0224-glf1-MG903
42	llmg_0358-pbp2B-mg5404	ataagcgcaataaagtcggtcagtctaaaaaaacaaataaagaaacaaaagtattaaaagatccaacaaaattaatcccaaaacgcattaatcttctatttttcgttatttttgttctgtttatgattttaatcggaaaactttttcacatgcaagttttgaattctcatttctatgccgaaaaatcaattagcgccggtggcgatgttcagattatcgaaggagctccgaggggaaatatttacgatgcaagtggtaaagctttagcaacaacaatccctgtccaagccgttgaattcacacgtagtcaaaatgcgacagcagatgaaatgtatcaggtagcgaataagctagcaactattttatctaatgatattgatgttgctgatttgacaactc…	llmg_0358	pbp2B	GeneID:4797509	llmg0358-pbp2B-mg5404
42	llmg_0866-llmg_0866-MG150290	catgtgtatgtcaatcaggattaggaacgagttttatggttcaaatgaacattcagtcattattagaagaatcgggagtaaatattgataattttgaactggaacatatggatgttggttcagcgacaccagatagtgcagattatttttttgttgaggcaaccttagtttctgcc	llmg_0866	llmg_0866	GeneID:4798857	llmg0866-llmg0866-MG150290
42	llmg_0890-pyrR-MG2412	gggattaagacacgcggtgtttatttggccaaaagaatccaagaacgtttgcaacaactggaaggtttggaaattccttttggtgagctggatacacgtccattccgtgatgataaacaagcacaagaagatacaacagaaattgatatcgatattacaggaaaagatgtcattcttgttgatgatgtgctctacacaggtcggacaattcgtgcggcaattgacggaatcgtaaaacttggtcgcccagcccgtgttcaattggctgttttagttgaccgtggacatcgcgaattaccaattcgtgcagactacgttgggaaaaatattccaacaggtcatgatgaagaaatcatcgttcaaatgtctgagcatgatggcaat	llmg_0890	pyrR	GeneID:4799051	llmg0890-pyrR-MG2412
42	llmg_0914-ftsQ-mg5604	ccttggcagcaaaaacatcttgaatatcagaaaagaaaagctgaagaagctaaaaaagaaaagaaagcaaatcagcctaaaaaggctcgcttgagctctccttttcttaaaagtcttccaaaaactgaaaaaaactttgatgacactgaaggtcaagctgagtcagctgagttgttagatgaaaacttggaagtaaaccaagaagaaagccaatcaagcgaatattcaactgaaaatgaacaaattgttgctcaactagattctctttctcaagaagtcgaagaagaagagaagccaaaaaaagctagattttcaaagttgtttgaaggctcagctccacttttaaagaaaatgtggccagctttattggttgttattctggtctttttgggctctctc…	llmg_0914	ftsQ	GeneID:4796917	llmg0914-ftsQ-mg5604
42	llmg_1013-llmg_1013-MG150076	tttctatttttccaatccctctctcatttttgtttgttaaatatgagattggaaattttattttcatgactcctttattttttctagtggctccggcattagcagctttaagctcggcgactctttatgttttagaaagtgaagatgtaaagcatttagggatatatttttgga	llmg_1013	llmg_1013	GeneID:4797107	llmg1013-llmg1013-MG150076
42	llmg_1136-mtsB-MG1390	atcggtatgattggcccaaatggtgcgggtaaatcaaccttaataaaagcaattttaaatatcattccttattcaggaagagtactaattgaaggaaaggaaagtaaaaaattcttaaaaaatatcgcttatgtggagcaaaaaagtaatattgaccttacttttccaatcacagtcaaagaatgtgtttctttaggaacttatacaggcttgaaactctttcaaaaagttggaagtaaagagtggctgcgagttgcccaagcacttgaaaaagtaaatttgtcagaatatgcaaatcgacaaataggggaattatctggcggacagtttcaaagggttttattagcgagatgtctggttcaagaagctgattatatatttttagatgaaccctttgtg…	llmg_1136	mtsB	GeneID:4798268	llmg1136-mtsB-MG1390
42	llmg_1191-xerD2-MG2678	agcttagtaaactctctgctgcggcacaacggcgaaaaatttcgagtgccaaccaatattttctatttttatatgaaaataaaaaaataaaccagtttttcaaaattaagcaagttgttcagaaaaaaactcaaagttctgagagttatcatcctatgataaaagaatttccagaattttatggacctctaagttgtccagggcaatttttagctttattgatattagaatttggtcttaattttgcagagattcaaaaattaaaatgggaaaattttaattggaattttaaatatctcacaatcgaaaaagctggaataaaacgagtcttacccattcgagaaaaatttgccatcagagttaaggccataaaaaatgccgatgaattatttgcaaaat…	llmg_1191	xerD	GeneID:4797962	llmg1191-xerD2-MG2678
42	llmg_1270-llmg_1270-MG1054	ttttttagctggttggtggactcgggggttgctgatgttgataaaataactgacgtttcactctctgttctggaaaacttaactaaacgagatttggagtcgtttattctctatcttagggaaaggccacgcttaaatacccattctacacgctatggggttagccaaacgacgattaatcgtactttatcagctctttctagtctttataaataccttactgaggaggttgaaaatgaagatggtgagccttacttctatcgtaatgttatgaaaaaagtacaaacgaagaaaaaatctgaaactttagcttctcgtgctgaaaatatcaaaggaaaattatttttaggagatgaaactcagggtttccttgattatattgatagtgaatatgagaaa…	llmg_1270	xerS	GeneID:4798583	llmg1270-llmg1270-MG1054
42	llmg_1441-frdC-MG2276	gtctctagaactcaccgtccacatgatggttcagcagtagggggctatctggtaaaaggactcgaagaaaacatctctaaacgaaatattccattatttgtaaatagtgatgtaactaaaattactgaaaaagatggaaaagtatctggagtaaaggttaaaatcgaaggggaaacaaaaaatatttcttctaaggcagtagtagtcacaactggaggctttggtgcaaacaaaaaaatgattgccaaatatcgtccagatttaaaagattatgtaacaacaaatgctgctggttcaactggtgacggaatcactatgatttcagaacttggtggtcaattagttgatatggataaaatccaaattcacccaactgtattccaaaaaacaggttatctg…	llmg_1441	frdC	GeneID:4797182	llmg1441-frdC-MG2276
42	llmg_1546-ftsE-mg5639	tcgaaattgaagcgggagaatttacctatatcgttggaccatcaggagctgggaaatcgacctttatcaaactactttatcgtgaattaaagattgaccgtggttctggaacagttgcgcaatatgatttatctaaattaagacgtcgagacattccattgttacgtcgttctgtaggtgtggttttccaagactataaactcttatcaaagaaaacagtttatgaaaacattgcctatgccatggaagttattggtaaaagcccgcgcgaaatcaaaaaacgggtcaatgaagtgcttgacctcgttggattgaaacacaagattcgttcatttccaaatgaactttcaggtggggaacagcaacgtgtggcaatcgcccgctcgattgctaatgcac…	llmg_1546	ftsE	GeneID:4798846	llmg1546-ftsE-mg5639
42	llmg_1747-llmg_1747-mg5533	ggctgttcctgctgcaagttttttgcagctctggtttgctaatgttcccacttgggtttttgtcttgattattgcccttttaacttcccttattaacttattctcagttgctctctttgctgagacagaatactggttggcatttattaaaattagtgttgttattttgttgattatttttggtgtttttcttgtggcaaaacaaatttttgatactaatctagtgactactttctctggaatgaccgctcatggtggctttgctcctcatggctttaaaggggtcattaattctttattaattgttatctattcgtatggtggttctgaattaattgctattacagttagtgaaacagaagatcctaaaagagccattcctaaagccatccgcggtgt…	llmg_1747	llmg_1747	GeneID:4797618	llmg1747-llmg1747-mg5533
42	llmg_1871-glgP-mg5208	caaggatgatgaaaaaacgcttgaaaaactgcaaaaagctaaatatgatgataagcttagattagcagccttaattaaagaaaaaaatgggattattgttaatcctgatgctatttttgatgttcaggtaaaaagattgcatgcctataagcgtcagttgctaaatgctctacatattcttaaattatattttgatttaaaagagaatccagagttagatagggttccaagagtatttatttttggagcaaaagcggcaccttcttatcattacgcgaagtctattatcaaatgtattaatgaaatcgcgaatatgattaataatgatcaaacggttaaagataaactcaaagttgtctttatggaaaactataatgtaagtctagcagaaatgattat…	llmg_1871	glgP	GeneID:4796756	llmg1871-glgP-mg5208
42	llmg_2071-llmg_2071-MG150365	tgcatctattaagcaggtgattccatcatctagctccccatcactctattttgagttgagtagtgtgaaagattatctggccagtcaaggttataaacaaattgataaccaggcttttcagcaggatttaaccaataaatcaatgaaagcaaagacttactggttaaatgatggaacggataaaacgca	llmg_2071	llmg_2071	GeneID:4797688	llmg2071-llmg2071-MG150365
42	llmg_2073-pfs-MG225	gatggatgaagaaattcgcatacttgttgaaaatttagaaaatgctgaaaaatatacccgtcatggtttagtttttcatagtggttcaattggccgtcacgaagtagttttggttcaatctggtattggtaaagtcatgtcagctttggcagttggatttttggttgatatttttgatgttgatgcaattatcaatacaggttctgcaggagcggtagctcaaggattggcaattggagatgttgtggttgctgataaacttgcttatcatgatgtagatgtcactgcttttggttatgcctatggacaaatggctcaacaacctctgtactttgaatcaagcaaatactttgtttctgaattgaaaaaggttttagaaaatgtgcatgttgggttgat…	llmg_2073	pfs	GeneID:4797803	llmg2073-pfs-MG225
42	llmg_2491-mutS-MG1310	ttatgccctctcttatatggacttatcaactggggaattcaaggtaacagaactcagtgaattttcagcagtcgtcggggaaattgcctcgctcaaagcgcgtgagattgttgttggttttcctttagatgaggctcaagtaaaagtttttgaaagacaaatgaatcttttgatttcagaacaatttgagattcctgaaaatttactgatcgaattatcaggactgaccgccttagaaaatcaagccgcttcaaaattattggcttatgttaaagaaacgcaaatgcgtgacttgagtcacttgcaagaagttgagcactatgaaattaaagattttttgcaaatggactttgcgacgaaatcttctttagagctgacagcaaataaaagagaaaacaa…	llmg_2491	mutS	GeneID:4797478	llmg2491-mutS-MG1310
43	llmg_0187-celB-mg5289	ccttgggacaggtaaagctggtgtagcagcaactgacaagatcaatggcgtacttggagatcaaggacttgccgcttggaaaccactctttgcctcagctcacctcgatgctggagcttacttcacagttattattatgggtgcccttgcagttattatttatgcaaaactcatgcttgctgacatcacaattaagatgccagaatcagttccacctgcagtagcaaaagctttcttggctatcattcctacaatcgcagccctttatatcgtcggcttaatctactacatcattggtaaattaactaatgactctgtcattaaccttatcactcactacatcgcagaaccgttccaaattctgtcacaaaatatcttctcagtactgattgttacact…	llmg_0187	celB	GeneID:4796591	llmg0187-celB-mg5289
43	llmg_0332-llmg_0332-MG926	taattgctcttggtgcagcgattatcgcggttctttctccattggctatcccaattggtatcgtcccagttaccttacaaacactagctgtcggactcgttgccacagtactcaaagcgcgtgatacttttttcgccattttactttatctacttctcggatttattggaattcccgtattcactggaggaacttcaggaattgctgttctttttggaccaacaggtggttttctacttgcttttttagttatgggaaccctcatttcttggggacttcatcaaatcaaatacaaaacaatcccagcttttatcataaatattgtcggtcatctcctaatgttggtcatcggcactctctggct	llmg_0332	llmg_0332	GeneID:4796802	llmg0332-llmg0332-MG926
43	llmg_0359-recR-MG1099	atgtattatccagaacctattgctcgcctgattgagtcattttcaaaattacccggaattgggcagaaaacggcgacacggctagctttttatacgattggcatggaagatcaagatgtcaatgaatttgcgaaaaatctcttgtcagcaaaacgagatttacgcttttgctctatttgtgggaatttaacagaaagtgatccttgtgctatttgtactgatcccacacgtgatagaacaacgatattggttgtcgaagaatctaaagatgttcttgccatggaaaaaatccgtgaatatcgcggactctatcatgtcttacatggaacaattagtccaatgaacgggatctctcctgatgaaattaatgttaaatctttgattacaaggttaatggac…	llmg_0359	recR	GeneID:4798152	llmg0359-recR-MG1099
43	llmg_0376-llmg_0376-MG17	cactgccatcattctcgtagcaagtaatttccattacaccacagtcttaagtggtaaaacggttaatgatacggcttctctaaataatattcttcacggtttccaacttttcccacatggtgcttggaattttgtcggagccctacaaatggtgatgtttgctttcacttcgatggaatttatcggaatgaccgccgcagaaacagttaaccctaaaaagagtctaccaaaagctattaatcaaatccctgtccgtatcttgcttttctacgtcggagcacttctggcaattatggcaatttttaattggcactatattccagcagacaaatcaccattcgttattgttttccaactcattggaatcaaatgggctgcagctctcattaacttcgtggt…	llmg_0376	llmg_0376	GeneID:4796620	llmg0376-llmg0376-MG17
43	llmg_0711-tnpR-MG2723	cgcacgagtttcaactggacttcaaaatttagatttacaaaaagatagtctcaaaaaatataactgtgaaaaaatatttactgaccatatgtcaggaagtaaaagagaaagacctggattaaaatccgccatcgaattttctcgtcctggggatacgattgttgtttggcgattggatcgactaggtagaaatatggaagatctcattaatattgttaattctcttaataataaaggggtaagttttcatagtctacaagaaaatattacaatggataaatcaagttcgactggacaattgatgtttcatttgtttgcggcttttgcggaatttgagcgaaatcttattttggagcgttctgccgctggtagagaagccgcacgtgcaagaggacgaac…	llmg_0711	tnpR	GeneID:4796634	llmg0711-tnpR-MG2723
43	llmg_0824-ps333-MG150204B	aacgcaactcaggcggctataaaagcggggtatagtaagaaaacagcatacaaaatcggtgctgaaaacctcagaaaacctcagattaaaaaatacattgatgaacgaatggaacagctcgcttctgagcgtattatgagcgcacaggagatacttgaaaggcttagccttatagctaatgcaaaaataaaagaaacggttgtagtagccaatgcagagggttattcggaagttgagaaacctcctgactttaaggttcaaatacaagcgatgaaggaacttcttaaa	llmg_0824	ps333	GeneID:4797306	llmg0824-ps333-MG150204B
43	llmg_1014-llmg_1014-MG150077	ctgaccgaatcatcaggagtttatctgttgccaagttggagcaaggtaaacatcgtctgctattttatgctaaaagtccagatgtgattttgcaaaaaatttgtgcttcattttggagaaataaaagaaacttatttgggaagaaatcattc	llmg_1014	llmg_1014	GeneID:4796905	llmg1014-llmg1014-MG150077
43	llmg_1218-thiE-mg5860	ttcactagatgaagcaacgcaaaagattgcaaaaattataaaaagtggtgtcactgtttatcaatttcgagataagggaaccatttataaagagcagaagcagcgtctgtcaattgctcaaaaattacaaaaagtgtccgaagaagcaggcgtttcttttattgtcaatgatgatgtggagttggcgcgtgaactaaatgctgatggaattcatattggacaaacagatgagtcggtcagtaaagttcgcgagaaggttggtcaggaaatgtggttgggtctttctgtcactaatgctgacgaattaaaaacggcacaaagcagtggggctgattatttaggaattgggccaatttacccaacaaa	llmg_1218	thiE	GeneID:4797017	llmg1218-thiE-mg5860
43	llmg_1400-orf9-MG67	tggagtttgatgtttccaggaacaaaatactcaggcgattgggaaccaccacagccagaggataatagctattatgaagagcatgaacatgagtacaaatattatagacctcaacaaaaagtgaaagctgaaagttgttatgatgtgctaggggtatcggctgatgatgatttagtaacgattaagaaagtctatcgtagtctatcaaaaatttatcatccagatgttaatcaaagtaaattagcaaaagaaaaatttaaaaagattactgatgcttgggaacaagtccaagaattaaat	llmg_1400	llmg_1400	GeneID:4798566	llmg1400-orf9-MG67
43	llmg_1634-llmg_1634-mg5908	ctactttctcctatcatcggaattagtttagcttttctgaccattaacaatagctctcttccttcaatgattatctcacttgatcgggaaaattttaattattttaaaagcttacccatgaagttgaatttctatctcagagtgaaatttcattttgccttttttattcaactagttcttgatttaatcttatctttagtgattggtattttactgaaagtccctgttaccttgctctttgggctgttaattgggaatattattggggtatatctgatttcacttcattattttgtcagagattggcatctcttaaatttaaattggactgcgttgactcaactttttacaagaggttctgggggatttcgggtttttatcattttctttgctacgctt…	llmg_1634	llmg_1634	GeneID:4798679	llmg1634-llmg1634-mg5908
43	llmg_1636-llmg_1636-mg5905	gctctatgcagttgttgccggttgtatgtggggaatttctggcatttttggtcagctttttttccgtgactatcatggtagcccactttggattacatcaacacgtttaacgattgctggtattattttactggtcatgtcttattcgcgagaccataagcgtttttttgatgtctggaaatcaaaaaagaacatgccaacgctctttttgtatgtttttggtggagttttctctgttcagtatttttattatgttgccattcaattgtctaacagtgccacggcgacaattttacaatatacagcacccgtttttattatgctttatttattcattttccaaagacaagtgccaaaacctaaatcggtcttatttgtcattttagcaatgataggtgt…	llmg_1636	llmg_1636	GeneID:4798677	llmg1636-llmg1636-mg5905
43	llmg_1719-pnuC1-MG2346	gattccttcattgggatgatttcgggtgtctttggagtgctttgtctcatttatgggatgaaagggcgtaaaattaattttgcgtttggattgatacagactatagcgatgactttaatagcttatcagacccattcatggatgagttttgtaatgggaattttttatattttatctcaacctgttggttggtttttttggggacaagatgatgctattcatgaatttaaaccaaaaactcgtcgactgatatttttaggagcttttattgcttggctaattgtttgggttattgatgcttttttaaatggccaacttccttattttgactccttaaatctgattatcccacttatcgcgcaaatattatacattttgaaatataaagaaaattggtca…	llmg_1719	pnuC1	GeneID:4797324	llmg1719-pnuC1-MG2346
43	llmg_1740-llmg_1740-mg5517	ctcaatgaactagaaactgcgacatttaattttatcttatctaatttatcaagtattgataaaatgtcagtcagacagcttgcacaagctgtccatgtttccacagcaacagttatgcgcatgaacagaaaacttggttttgagggctgggtagaactaaaatattatcttaaaaaccaaaatcaactgacagaaattccagttaattactatgaaaatttattacaactcgacctatttttacgaaaaataacctctaaggaagcgggaagaaaattagaagaagctgtcaaattaattcgagaagctcgttatattatttttattggagtaggttcttcaggagctttagctgaatatggtgcccgctattttacaaatattggcttagaatcttat…	llmg_1740	llmg_1740	GeneID:4797425	llmg1740-llmg1740-mg5517
43	llmg_2333-llmg_2333-MG2088	caaatctcaaagtgcaggaacagtcaatcatcattgaaaaacattttcctaatagctttttagagacagagttacttagaacgctagaaaaattagagattgagcagttggtcatctgtggaatgatgacacaaatgtgtgttgattcaacaactcgagcggcaaaagaacttggctttcagccagtattgatttcggatgcaacagcaacaaaagatttaatttttgaagaaaaaaaagttttggcagaaaatgttcaaattagttttctttcagccttaaaaaattttgcgcaagtactgacagctgaccaattcttg	llmg_2333	llmg_2333	GeneID:4798637	llmg2333-llmg2333-MG2088
43	llmg_2401-zitR-MG1244	cgaccagtttcttggggcaattatgcagtttgcagaaaacaagcatgaaatattacttggcgaatgcgaaagtaatgttaagctaacaagcacgcaagaacatatcttaatgattctagctgcagaggtttcgacaaacgcgagaattgccgagcaactcaagatttcgccagcagcggtaactaaagctctcaaaaaattacaagagcaagaactgattaaatcaagtcgggtcacaaatgacgaacgcgtagtcctttggagcctgacagaaaaagcaattccagttgctaaagaacatgctgctcatcatgagaaaactctaagtacctaccaagaattaggagacaaatttactgacgaagaacaaaaagtgataagtcaattcttatcagtact…	llmg_2401	zitR	GeneID:4799067	llmg2401-zitR-MG1244
43	llmg_2456-llmg_2456-MG299	ttagtggcattccttgcatttataggggttcttattacaaataatagaaataagaaaaatattcggatgcaagcaaggattgattggatagaaaatgtcaggaaacaaacggcaaatacattgtctagctatcataaactaatgaaatttcgtacaggtaatgagcacaaagaattattgtggaatttccaaaaggatttagaattactttcgttatattttgcagatgataaagacattgataataaggccaaccaggttttagataaatggacaaggttttggtggcacaataataaaggaaaacataaggatttaaatttattgattgaaactatttctggtaaacaagaatcagtatcaaaagatgaaatttcggaacttaaatcccaaattagt…	llmg_2456	llmg_2456	GeneID:4798436	llmg2456-llmg2456-MG299
43	llmg_pseudo59-llmg_pseudo59-MG150356	gaagttgttacctctgaaaataattttaaaagaaaaccaaatcctgaggcaatcaattacttagttaaaaaatataatttaaagactgatgaaacctactatatcggtgaccgaaaattggatattgaagccgcgcataatagcggtcttggttcaatcaattttctttcgtcagcaaattcacaa		MG150356	NA	llmgpseudo59-llmgpseudo59-MG150356	llmg_pseudo59
44	llmg_0255-dhaK-MG2296	atgaaattctatacttcaacgacagaaattccagaagaaatgttaaaaggagtggagttaactcacactcatttgtcctatctttcagaaactggaattctctatgataatacattagataataaggcagttccaattatttcaggaggtggaagtggtcatgaacccgctcacattggttatgttggggctgggatgcttgctgcagctgtgactggccctctatttgtaccgccaagagctaaaaatattttaaaagccattcgtcaagttaattcaggcaaaggtgtttttgttattatcaaaaatttcgaagctgatttaaaagagtttaaaaaagcgattgaagaggcaagaactgaagggattgacgtcagatacattgtcagccatgatgat…	llmg_0255	dhaK	GeneID:4797546	llmg0255-dhaK-MG2296
44	llmg_0675-llmg_0675-MG150202	gccaatggctacacaggttcgtgtattaatacatcaaacagataagtccaattcactattacatcagctagatttggacaataaacttaaactttggcactcacctaacagcagtttttctccacataatttactaactacttgggatttgttgataatgtcgattggaagtgagggggcctcttatcttccgttaggaagtaaagaggtatttaacagaagtcgagatgattctaacaatatcaggccagaaatatttttacccctagaattatggtggaatcagactgtcttctcacaacagtctgattatgtttcg	llmg_0675	llmg_0675	GeneID:4797082	llmg0675-llmg0675-MG150202
44	llmg_1014-llmg_1014-mg10679s	cgaagcaatgggagagggagaaaatatttcccttttagagcaaattatcaataagcaaaggaaaattatttccgaagtgacagggcgttctgctaaagagacaccacagatttgggcgctttataaggaagtgcaagattattatgataaaggaatgcgcgtgcctgatgatgtcatcttacttttatgtgatgataattggggcaatcttcggaaacttccaagtttagaaaatcgagatagaaaaggtggctttgaaatttactatcattatgattatgttggtggaccacgaaatagtaagtggattaatgtttctcaaattcaaagaacatgggaacaaatgactttagcttataactatggagttagaaaactttgggtagtgaatgttggaga…	llmg_1014	llmg_1014	GeneID:4796905	llmg1014-llmg1014-mg10679s
44	llmg_1287-llmg_1287-mg8488	caggttggcttgttcgtgaaggatttaaagatgttggtcaacttcatggcggaatagctacttacggtaaagacccagaagtccaaggggacctttgggatggacaaatgtatgtctttgatagccgaattgcagttccgattaatcaaaaagaacacgtcatcgtcggacgtgattggtttgatggaagtccttgcgaacgttatattaattgtggaaatccagaatgcaacagacaaatgttagcttccaaagaaaatgaagctaaatatcttggtgcttgttcacatgaatgtcgagttcatccagataac	llmg_1287	llmg_1287	GeneID:4796611	llmg1287-llmg1287-mg8488
44	llmg_1416-llmg_1416-MG1173	tacttgtaaccatgcccaagttggagctttattggtgagtccaaatggtcagctgctttcaaccggctataatggtgccgtttctggaatgcctcattgtactgacattggatgtacagaagacaagtatggtcattgtgttgccaccgttcatgcagaacaaaatgcaattgctcaagctgccaaacatggagtatcgcctgagggcgcaattctatatactactctttttccttgtctagcctgcctgaaattagtcgttgctgctggggtgaaaga	llmg_1416	llmg_1416	GeneID:4798842	llmg1416-llmg1416-MG1173
44	llmg_1548-llmg_1548-MG2176	cattataccatattcaccgcctataagcctaacctaagctattcaatagaaaatggacttaaacttttttataataggaatctcaaaaattatatattagatagaattactgacacatgctataatttgactatgactaaaaaaagacgattggctataatttcagattttcatttggacagtaatcacttttctatagaggaaattgaactttttatatcccttctaaatgatttacaaattacagatttacattttgctggagatatttctaatgatttacataatatctctgaacctttttttcatcaattagaatcactgacagatttatcagtcacgtttaaccttggaaatcatgacatggtcgaactttctgaggaagaaatctctgtcagt…	llmg_1548	llmg_1548	GeneID:4798165	llmg1548-llmg1548-MG2176
44	llmg_1647-llmg_1647-MG1752	aggatttatgcctgaatcaatcaatgaagtgtttaaaaaacttcatgaaaaaggaatcatgaccggaattgcaacgggaagaaatctttttggtgttgttccagaagttcgtgccttgaaacctgattattacgtggccattaatggcgcttatgttgaaaatgcgtgcactcaaaaagttttatataaaaatactttttccaaagatttagtagaggaaatcattgcttggttgagaaccgaacaaagtgagtattcatttgtggcagctgacagctacgcgtttcaaaatgggataaaatcgcaagtgaggcgattggtccagtttatgct	llmg_1647	llmg_1647	GeneID:4796924	llmg1647-llmg1647-MG1752
44	llmg_1829-menD-MG53	aaagttggttcgggaggaaattccttttgagggcgttttgttccaggatttccaaaaccttttgaaggcctttgcggttcacttttttttttcaattgttttggaattcggggttttggttttttgttggaaaagggaggtttccaggttcggatttttgggaattgttgttttcattggctttgcgggaccggattttccggggtttgtttttgttccaccgggaaacccacggtttttcttgccgggggttttgtccatgctccatgacttaaatgggctaattattggtaaaacgcatgaacttaatctgacaatcgttcttttcaataatgatggtggcggaatttttcatcatttagcgcaaaaaggcgtgccaaattttgattatctcttttc…	llmg_1829	menD	GeneID:4797539	llmg1829-menD-MG53
44	llmg_2138-ps405-MG150124	ttgttgaaatcaaattatctgcaaattaactcaaaaaaagattttgaaactgtcaatgataaaataagagatgtggctaagaaatatgatgcaaatattaatcaaaatga	llmg_2138	ps405	GeneID:4798545	llmg2138-ps405-MG150124
44	llmg_2455-valS-MG296	ggtgaggatgaagctgaaaaagacattacacgtgcagtattgctccatgttttagatcaagttttacgtctattacacccaattatgcctttcttcactgaagaaatctttgaaaaattaccaaacacttctggctcaattgttgttgccgaatatccaaaagtacgtccagaatttaatgatgacaaagcaagcgaaggtgtggcgatgttaatcgaattaattacagccgttcgtaatattcgtgctgaggttaatacaccattgtctaaagctgtcccaatgttgattaaatctgaacatgcagatttcttgaatgctgtttctccttatatcagtcgtttcactaatccttcagaattaacaattgctaaagacttggcggttccagaacaagcg…	llmg_2455	valS	GeneID:4797649	llmg2455-valS-MG296
45	llmg_0016-llmg_0016-mg7289	ggtgtcatggcaaaacaagtgattcaactaaataataaatatagtcaaaatcagaaaaaaagaaatctaacagtagtaccaaaaagaaaacatttgggacttattttgattgtggcaatcttacttttcagtctaacaagtatgagtttgataaaatcatatgaaactttgcataagcaagtcgctttagaacagaatgcaaagaaacaatatgaaagtctttctaaagaagtaacaataaaaaaagcagaaatcaataaactgcaagaccctaactatctgcaaaaatttgctcgtagtgatgggcaagaatattctcaaagtgacgaaaaagttttcactaccgacagtcctttaattg	llmg_0016	llmg_0016	GeneID:4796653	llmg0016-llmg0016-mg7289	NA
45	llmg_0059-llmg_0059-MG2703	ccgaaagttctagttcgaaaatatcgcagaatgataacagcaaatatgattcagtcatttcagatttaaagtcagaacttgcagataaaagcgaatataaatgggtgtttaaaattgaacacaatataactaatgctgatatttctaagggagttatgattaatatagctcctgagaaatatgatgattcaaaagaattgaaaaatacttatattgaattagggttgggggacaagcaatctaaaaataaaattattttacttcaaaagttagtctcaaaggctgcaaaaaaactccctgatgataattctgaaattacgttaggctttaaaagtgaacaagaaagaaagggagttgttcccgttgcccgctcggtaaaatctatg	llmg_0059	llmg_0059	GeneID:4798185	llmg0059-llmg0059-MG2703	NA
45	llmg_0149-llmg_0149-MG2391	tgacgcctgctttggaggcattcccagaacatggtgtggatgtggcaaactctcttgcacggactccgttttggacacactctttagatttatttgtaattgggccgatttgtgaggaacttatttttcgtgaatatatttatcgacttttcgataaaaaatggttggcttgctttgtaagtgtcgttgtgtttgcatggatacatactggttttacttattccttctttttttatttgccgatgagtttggttgttactttggcttatcatcgacgtaaagcaattggggagagtattattcttca	llmg_0149	llmg_0149	GeneID:4797836	llmg0149-llmg0149-MG2391
45	llmg_0155-llmg_0155-mg5090	acaggactcagcaaatctgaaattgctaatgatttaaaaattagcgaagtcaaacttgaaaaaatttttaaacttaaacaaagaacactagaagacacttggattttaagaaattacttgctagaaaaagttgaaaatgctggtcaagaacctgttccatttactgctttagcgggagattggcaccacca	llmg_0155	llmg_0155	GeneID:4797763	llmg0155-llmg0155-mg5090
45	llmg_0199-feoB-MG1899	atgaaaataattgctctactcggaaatccaaatagtggaaaaactagcatttttaatcttttaactggttccaatcaacaagtaggaaattggccaggcgtcactgttgaaaaaaaatctggaatctaccgaaaagataaaaatgtttgtattcaagatttaccgggtctctactccctctctccttactcgcttgatgagcaagttgccagagattttttagtcaaaaccccacctgatgctctaattaatatcgttgattcaactaatctggaacgttctctctacttaactttacagttgatggaatttggaattcctatggtactcgcgctcaacatgagcgatttgttagaaaatcagggaaagaaaattgacctcgaaaaactttcttacagt…	llmg_0199	feoB	GeneID:4797135	llmg0199-feoB-MG1899
45	llmg_0202-llmg_0202-MG1896	aatggttcaagcagcggcaagccgcttgaatgaacaagccgaatacgtcaactcgcttaatgttttccctgttccagatggagacacgggaacaaacatgggcatgaccattactaacggtgccaaagatgtcgcttctaaaccagccgaaactgttggtgaggttgctcaaattctttcaaaaggacttcttatgggggctcgcgggaattctggtgttattttaagccaacttttccgtggatttgctcaatatgttaaagattatgaagaaattgacggaattcatcttgcagctgctcttcaaaacggggtagaagtggcctacaaagccgttatgaaacctgttgaaggtacaattttaaccgtttctcgtggggctgctgaattagcaaaacg…	llmg_0202	llmg_0202	GeneID:4797930	llmg0202-llmg0202-MG1896
45	llmg_0297-tex-MG1837	tggtgaaaaattggggattctgtcagtaaaatttgaaaataacgaagacaaaattttacgttattttgccgcccgttttgctgctcaaaataatttaatgatgcaagtggccattaaagatgccgtcaagaaaaaattgattccggctatggaacgaagtattcgaggcgagctgacagaaaaagctgaagcatctgctattgaagtttttggcgaaaatttgaaaaatcttttattggttgcaccgcttaaaggccgtgtagtcatgggatttgaccctgcttaccgtactggagcaaagcttgctattgttgatgagacaggtaaattattgatgacaactgtcatttatcctgtcaaaccagcaaatgcaggacaaattgctcaagcgaaaaaaaa…	llmg_0297	tex	GeneID:4799021	llmg0297-tex-MG1837
45	llmg_0306-llmg_0306-mg7598	ctttgtcagtcgcattgcttactgacggattattgcttggtgaagtgacactaaatttgaaaaaaaatcatagtacgacattgatgacgacgattgattttttgatggctcaggttggcatggaagcaaaagaccttgatcgaattgcagtagctcaaggtccaggctcttacacgggattgaggcttgctgcaactgtaggaaaaacgctggcctttagtttgaataaagaacttgttggcctatcaagtttacttgcgattgccaatcgtgttcaagatgatgaagcctatgttttgccaattattgatgctagacgcggaaatgcttatgccgccctttataaaattggtcagcaaattattgccgaccaacattgtaattttagcgaatttttgg…	llmg_0306	llmg_0306	GeneID:4797241	llmg0306-llmg0306-mg7598
45	llmg_0380-llmg_0380-MG721	gtcgctattgtcgctggctgaatatgaccagctcaaaaaactctttactcacgtaacccctgttagacaaactaaccactacttagattcaaaagattttaagttgcgcaagaaaaaattagctttgcgaattagaacttttgataagtccgccgaaatgaccttaaaggttccacaagaagttggaaatatcgagtataacattgatctcagccttgaagaagctcaacaacttcttggtgaacgaaatattgtttgtggggctactgatttaagtgaaatatgtgaattattgacggcacgcgatatcaatcttgaggaaattaccttgattggaagtttaacaaccattcgttatgagcaacaccttccgattggtcttgctgctttagataaaaa…	llmg_0380	llmg_0380	GeneID:4798921	llmg0380-llmg0380-MG721
45	llmg_0412-vicX-MG2052	tcgcccgtaaatatggtattaacctttatgcgaatgaagatacatggtctgaacttgatggtaaaaacgctttaggaaaaattcctcttgagcaaaaacatctttttgagatgggaaaaacgatgacatttggtgatattgatattgaatcttttggtgtcagccatgatgctattgccccacaattttatcgtttcatgaaagatgataaaagtttcgttatgttgactgatacaggatatgtttcagatcgtatgcgtggaaccattgaaaatgctgatgcttatctaatggagtctaatcatgacattgaaattctaagaatgggtgcctatccttggcgaacaaaacaacgtattctaagtgaccaaggccatttatctaacgaagatggtgccg…	llmg_0412	vicX	GeneID:4798732	llmg0412-vicX-MG2052
45	llmg_0417-llmg_0417-MG2045	gaggcagaattagtcccacaatcagaagtcatcattcgttcagaaaaaggaactttttacgggaaaattattcgtagtttttctgatgatgctaatcttgaaactcatcatacaattgaacgggaagtcactgatgaagatttagaagtaatcttaaaacttgaagaactttcaaaaaaggcaaaagataaggttcgacaactcgttgtggaacaagaactcgagatgaaaattattgatgtggcttacactttcgatcaaatgcaactctttatctcttttaccgctgaaaatcgagttgattttcggctactgctccgtgaattagcaacgacttttcggattcgaattgaacttcgacaaattgggccaagagacgcggcgaaaattcatggtgga…	llmg_0417	llmg_0417	GeneID:4796639	llmg0417-llmg0417-MG2045
45	llmg_0512-recU-MG762	ctatctctcacgcggtcttgccgttattcataaaaaaccaacaccgatacagattgttaaagtagactatccacaacgaagtcgtgcaaaaattacagaagcttattttagacaagcctctacgactgactattctggagtctataaaggtcattatgttgattttgaagcaaaagaaacacaccaaaaaacggtttttcctttaaaaaatttccatgaacatcaaattgttcacatgagtaatgttctcgctcagcgaaggaattgcttttatattgttacattttgcggctctagacgagacatatcttctcccgtcttcctatttaattacgttttattacgaaaaaaacggtttaaagtcaatcccactcgcttatattcgcgaaaatgg	llmg_0512	recU	GeneID:4796592	llmg0512-recU-MG762
45	llmg_0534-uvrB-mg5745	tatgacccggctggtgaccaaggtcaagcgattagtgaactcgtagaaaatattgaaaatggagaaaaagcgcaaattttgcgtggggcaactgggacaggaaaaacctatacgatgagtcaggtcattgctcaaacgggaaaaccgactctggtcatggctcataataaaacactggctggtcaattatacagcgaatttaaagaatttttcccaaataatgcggttgaatattttgtatcctattatgattattatcaaccagaagcttatgtaccaagttctgacacatatattgaaaaagacagttcggtcaatgatgaaattgacaaattgcgtcatagcgcaacttcaagtttattagagcgtaatgacgtcattgttgtggcctctgtttct…	llmg_0534	uvrB	GeneID:4798741	llmg0534-uvrB-mg5745
45	llmg_0583-lgt-MG2353	gtgttttccttgctcaagcaatgggccgctggggaaatttcgtaaaccaagaggcttacggtaaaattgtttcaaatttagattggcttccaccatttattagaaatcaaatgtttatcgagggtcattatcgaatgcccactttcttatttgaaagtattggaaccttaagtggatttattctggttatggtttttagacatcgtatcaaaggtttgaaacgaggagatatttttagttcttatctcgtttggtatggggcagtacgctttattgttgaagggatgcgtactgatagcttaatgttgggcccagcacgggtgtcacaatggttg	llmg_0583	lgt	GeneID:4797708	llmg0583-lgt-MG2353
45	llmg_0623-abiP-MG34		llmg_0623	abiP		llmg0623-abiP-MG34
45	llmg_0732-cmk-MG324	tgcgattgacggtcctgcgtcaagtggaaaatcaactgttgcaaaaataattgctcgaaatcttggactcatttatttagacacaggagccatgtatcgagtggctactttggttgctttgcaagaaaaaacagaagatgcttcaaaaatcatccaatttattgaaaatcatccaatttcttttgcaaatgggaaaaatggtcaagaagtgctggttggtttggataatgtgactgaagttattcgaacaaacgaagtaacgaatgctgtttctaaaatttcagcaatgatggaaattcgtgagtttatggttgctgaacaacaacgaattgctcaaaagggtggaatcattatggatggtcgtgatatcggaaccgttgttttacctcaggcaaattt…	llmg_0732	cmk	GeneID:4798164	llmg0732-cmk-MG324
45	llmg_0763-pta-MG999	atttcacgtggaattaacccagagggctttgagatttacgacccagaaaattgtggacgttttgaaacaatgacagaaacatttgttgaacgtcgcaagggtaaagttacagaagaacaagcaaaagaaattttgaaagacccaaattactttggaacaatgcttgtttatatgggaattgctgacggaatggtttctggtgcaattcattcaactgctgatactgttcgtccggctctccaaatcattaaaacaaaaccaggagtaaaatctgtttctggtgcctttattatggttcgcggtcgtgatgacaatgaaaaatatatttttggtgactgtgcaattaacatcaaacctgatgctccaacacttgctgatatcgccgtagcctcagccgaa…	llmg_0763	eutD	GeneID:4797970	llmg0763-pta-MG999
45	llmg_0785-rbsK-MG2450	gttgcttttgctagattagctcctcgtgatgtaaatatgattggagcagttggaaatgatgcttttggagaaactattctaaaaaacttcaaagaaaatgctgttctttttgacgatgtgggaacggtaccacaaacgacagggattgcccaaattaccttatttgatgacgataatcgaattatcattattcctggggccaataatgaagtccttcctgattatttagagaatttctgggagaaaattaaagacagtcaacttgtggtcttacaaaatgaaataccacatgaaactaaccttgcagttgctaaattttgtaaagaaaatgcgataaaagtcctttataatccagctccagcaagaaaaacggatttagaaatgattgaatttgtagat…	llmg_0785	rbsK	GeneID:4796582	llmg0785-rbsK-MG2450
45	llmg_0796-ps307-MG150279	tgaacgaattaattaaaatttcgtcaaatgaaaatgacgaacaagaagtaacagttaagtcttcacttattgaagcgaacgaattaataaaagcagctttctcagattatggaattcaaaatgaagacggagaacaaatcactcgaaaagaatttgctgacttagtaggtcaaaagatttggcttg	llmg_0796	ps307	GeneID:4797171	llmg0796-ps307-MG150279
45	llmg_0889-llmg_0889-mg7677	tttaggacttttgggcggtttgttagctgtcctctttgcttatcgctatttagctattttaatcactttacttcatgaatttggtcatgcttttatggcaaaagtcacttttgggaaggtttataaaattcatctaaatcctgatacatcaggtgtaacagaaacaactggtggatggcggagtctttttattttattatcaggttatcctagccctctactatttagtggactttttgtctggtttttgcgattaaattatccagagtttgttttgtttgtattgctttttgtcagtatctctgtcctttttgtaatactagcta	llmg_0889	llmg_0889	GeneID:4798628	llmg0889-llmg0889-mg7677
45	llmg_0895-llmg_0895-MG150293	actaagtttaactggactcttgctcaatatcgtgcgttaactgtgggtgattctgatggtaaaggtggcgtaaattataatgctatcattgctgcacacgatattccttccgatgtaactatatacgaaaatggcagctactcatctaaaaatgtactctatagtaattctgatttcaacagtggagtctat	llmg_0895	llmg_0895	GeneID:4797643	llmg0895-llmg0895-MG150293
45	llmg_1015-ypbC-MG150148	gcgcccatcagaaaagcaattgctcacttatcaattcccatgatgattggaatttccgcaacaacaatctataacttaatcaatgcctactttatcggccttgtccatgacaccaatatgatgtcaacaattactctaggtttaacaataaccattgtttttatggccatcggaaacctttttggtgtcggtggtggaacctttattactcgcttgctaggttctggcgataaagaaaaaggaaagaaaatcgctggttattctttttatatgagtttaatcattggtttgcttattggtcttgtttctcttttctttttaagtccaatcgctcatcttttggggtcagacgctgcaactcttacttatactaaagaatatgctgcagttttattaggt…	llmg_1015	ypbC	GeneID:4797013	llmg1015-ypbC-MG150148
45	llmg_1114-gpsA-MG1857	gttttaggtccaggctcatggggaactgctctttcacaagttcttaatgataatggtcatgaagttcgtatctggggaaacaacctagaacaaatggccgagataaatgaaaaacatacgaatacacgctactttaaagatgttgtcttagatgaaaaaataaaggcatatagtcgtttagatttagctttggaaaatgttgatgccatcctatttgttgtgccaacgaaagttacacgattggttgcaaaacaagttgcccaagttcttaaacataaagttcatatcctacatgcttcaaaagggcttgaacaagggacacatgaccgaatttcgacaattcttgaagaagaaattccagctcaacttcgcggtgaaatcgttgtcgtttctggtcct…	llmg_1114	gpsA	GeneID:4797670	llmg1114-gpsA-MG1857
45	llmg_1143-llmg_1143-mg5106	tttgatcgtgtgcgattggccttttatattcttggtatatctttagaagaatatgagcacttttttaatgattgtaccaaaaagaatcgagagacaaaattagtagaaatcgaaaaatatcgaatacaggggtctagactagaattaaaaaagctagaagaagaagcaaaagagtcgggtgagcgattaattggtattttagcaaaaagtatttacgaatgtcttccagaggaagaggtggagtacataacttcttatctctatgaggttaaaaactggggatatacagagttatacgtt	llmg_1143	llmg_1143	GeneID:4798044	llmg1143-llmg1143-mg5106
45	llmg_1155-trmA-mg7186	aaatcaagttcaaatcagtcagctgagcgcgtaaccagttggttcaaaaagcgaaatattccttatgttgttatctctaaatcttctttatgcaaagaagatattgtcagagttttggagctttcaaataaaggctttgatgaaattattgtttcggaatcaaaagcaccaaaactttattcagaattgagaagttcttgcgatttagaccaaatttcaactgagcaaatgattcaatttattttgaaaaatcaacagcttttacgttcaccaattacatttgatgaccgacgcttgctcattgg	llmg_1155	llmg_1155	GeneID:4799078	llmg1155-trmA-mg7186
45	llmg_1160-llmg_1160-MG1983	cccccattaaacaaggggacgattttatagaaagttttaaatggagtagtaaaaagaaaaaatcaaacaattgggcgaatttctggaatcagtatggaatgaatgaaataaaaattgatgaattcgaaaaattagtaaatgctgtccaatgcgttcctgctgaaagtactgcctctgaaaacgaaaaaatatctgaagaagaaattaaaacttttgtcgaaaaaggttttataatttcctatgaagaagataacacaacccactctaaaagaaaaaaaacaactaaatttattgcaaaacaaattgactttgaaagtattcaaaagcaaagacaaaaaataggcgcactcggagaagcaatgtatt	llmg_1160	llmg_1160	GeneID:4797577	llmg1160-llmg1160-MG1983
45	llmg_1203-llmg_1203-MG2808	attacaacagctctggcttcactgatgccttttgttttatcagtttttatggattcttatttgactccaatgaaggcaactgaccagattattttctattttgcaggactttatctgcttctagcaataattaattcaattgctttctttttcaaatggaattatcttcagaatggttcaatttttgtcaatcaatacattcgtaagaaagtttatggaaaaattcatcagctaggtatgagatattttgatcagaagccaacaggctggctgataaccagaattacaaatgatactgatttatttgatttctggcagactttattatatgcattgacaagtgttctttcgattgtcattgcatttgttgctttgtttggtatg	llmg_1203	llmg_1203	GeneID:4799120	llmg1203-llmg1203-MG2808
45	llmg_1331-thrB-MG1058	atgaaaattattgtgccagcaacatcagcaaatttaggtgccggttttgattcaattggtatcgccgtcaatttatatttgacagttgaagtacttggggaaagtagggattggaagattgaccatgatttaggtgaaaatattccaactgacgaaagaaatttattactgaccacactgtcagcagttttggaagacaagaatgtcgctctgtcagcaaaatttcatctaaaaatgacttcagaagtccctttggcaagaggactcggctcatcaagttcagtcattattgctggaattgagttggccaatcagttggcaaaacttaatttgacttctgatgaaaaacttaagttggcttgtgaaattgaaggacatccggataatgtcgctccagct…	llmg_1331	thrB	GeneID:4799049	llmg1331-thrB-MG1058
45	llmg_1537-dnaQ-mg8206	cttatgtttcgacagaaattacccaattgactggtataaaaccagcggatttattgaatcaaccaacgattgaagaaattttacccgattttttagattttatcaaaggtcatttagtagtggcacataatgcaccttttgatatttcattcctctatcaagcgattattgattgcgccatcaccgatgttgaagcttttcgtgtttatgatactttagcagaaagtaaaaaacttctgaccatgtcctcttatgctttggaaaattccaaagatttactggaaatgaatgatttacgttcgcacgatgcccttaatgactgtctaattacagctaaactctatcaatatttacaaaaaattgaagaagttgaacggtcagtagaatcagaagttgctg…	llmg_1537	dnaQ	GeneID:4797529	llmg1537-dnaQ-mg8206
45	llmg_1538-llmg_1538-MG150105	cgtcaaaacagccaaggatggagctgaatctgcttttgagtctttcattatcgaagatgcttgcgctgacagaaagttaaaaaactaccagaaaacgctgacagaaattcctgaatttgggaaagtaattaaaacaaaagaaattattgaggaactaaataaaaatgtc	llmg_1538	llmg_1538	GeneID:4798398	llmg1538-llmg1538-MG150105
45	llmg_1595-fhs-mg7761	cacggtggcgttgataagaaagaattgacaagtgaaaatgtcgaggctgttaaaaaagggtttgctaatttggaacgccatatcaaaaacatgcaaagttatggcctgccagttattgtagcgattaatcaatttgcatcggatacagagtcagaaatttcaactttaaaagaactgacagaagctttgggagtttcagtttcactaactcaagtttttgctaaaggtggcgaaggtggtttagatttagctgaaaaactgtcagcaatgttacaagcaaaacctgatttccgctatctttatgagctaaatcaacccttgtcagtaaaacttgacaaagttgtgacagaaatttatggcggttccaaagttaatttatctccgaaagctaagcgtcag…	llmg_1595	fhs	GeneID:4798982	llmg1595-fhs-mg7761
45	llmg_1644-llmg_1644-MG1756	ggcggagtttatctgtggcgactgggtgcttttcaaaatcaagccgtcttgcaacaattgattgtcgcccaccgttttttggggccgctgattttcctttgtatgcaagttttacaagtaatcgtcccaatcataccgggtggaatcacaatggctgccggtgtcatgattttcgggcccgtttggggatttatttataattactttggaattgttgcgggttcgtttttgcttttccactttgggaaaaaatacggatcatcgttagctaagactttcgtcaaagaaaaaacatataataaatacatggcttggttagataaaggacaaaagcgctttaatatcgtctttgcgctccttattttatcaccgattgccccagacgacgctctagttttg…	llmg_1644	llmg_1644	GeneID:4797296	llmg1644-llmg1644-MG1756
45	llmg_1736-llmg_1736-mg5511	atggaacttgcccaagattcaaaaactgatgatcagcaaaaaccaaagcattttaaaattgaaacaaccgtaatgaaattagtagtagatagctatctccatggcgctcaaacctgtgaagttcaaaaaggaaaaattttaggcgtcagtattcatcaaggagcatgtgatagtattcacctttttattaacgacgaccataaagtcacagtagaagttagtcaaggcattagccgaatttcactgatgcaaaagaaaaatattgaagatattgattatatacttcctttcatgaaatgtttaggtgtatctgaggggcaa	llmg_1736	llmg_1736	GeneID:4799101	llmg1736-llmg1736-mg5511
45	llmg_1823-ansB-MG63		llmg_1823	ansB		llmg1823-ansB-MG63
45	llmg_1846-cspB-MG150117	tgacaaaaggaactgtaaaatggtttaatccagataaaggatttggctttatcacttcagaagatggtcaagatgtgttcgcacacttttcacaaattcaaacttcaggttttaaaacacttgatgaaggccaaaaagtaacttttgatgttgaagctggtcaacgtggccctcaagctgttaa	llmg_1846	cspB	GeneID:4797397	llmg1846-cspB-MG150117
45	llmg_1877-malQ-mg6077	ccggaatagcagtcccagttttttctcttagaacggaaaactctagcggagtaggtcagttctcagaccttaagaaattggctgattttacctatcgctctggcatggatgtcatccagttactaccaattaatgatacgacgacttttatggattggcgagattcctatccttatcgggcaatttccgtttttgctttgcatccactctatttagatattcatgaattttggaaatcttacacaaaagagcaacaagcaaaacttttgattttagaatcagaactaaattctttagaaaagatagattatgaaagatgtctggcactaaagtgggaatatgcgcaaattatttatcaaaattcagtcgtaaaatatcaaaaaaccaaggcttatcaac…	llmg_1877	not found		llmg1877-malQ-mg6077
45	llmg_1906-alaS-MG2783		llmg_1906	alaS		llmg1906-alaS-MG2783
45	llmg_1933-llmg_1933-mg6011	cggtggagcaggatttgcttggtataaagtcagctacggcggtggaacttattatgtacaaattaccaaagacggaaaagaacaacaggatacagcaaatggtcaaaaatatacaagatattcatatcaaatgaattcttataaaaaagacggtaaagaaaagaaagttgaatttacggcagaccataatcttcgtaaagaagcttatttagaattaacagttaattccgttaaaggagtcacttcatg	llmg_1933	llmg_1933	GeneID:4797441	llmg1933-llmg1933-mg6011
45	llmg_1969-sufB-mg5379	tgtctggtctggaggttcatttgtctacgttcctaaaggagtcaaatgtgagattcctattcaagcttatttccgtattaataacgaaaaatcaggacagtttgagcggacattgattattgttgaagaaggagcctctattcaatatgttgaaggatgtactgctccaacttattcagcgagctcacttcatgcggcagtcgttgaaatctttgttgaagaaggtggctacatgcgctactctaccattcaaaactggtcagataatgtttataacttagtgactaaacgtgcggctgcagaaaaaaatgcaaccgttgaatggattgatgggaatcttggttcaaaagtatccatgaaatatcctgctgtgcatttaaatgggccaggagcgcgtgg…	llmg_1969	sufB	GeneID:4798702	llmg1969-sufB-mg5379
45	llmg_1986-llmg_1986-mg10169s	atgtggcacacttggctggcctttcaaatggggctcgacaggtttcgagagttttgcactccatgtccaaaaaatatggacttccttggtggcgtgtagtccgttcagaccgaacaattggacttccagaacctgctaaaagtgaacaaatggaacttttgaaaaaagaaggagtttcatttacagctcaag	llmg_1986	llmg_1986	GeneID:4798131	llmg1986-llmg1986-mg10169s
45	llmg_1988-llmg_1988-mg5925	acctttacttgcgacaacgatttccttcttaattggcgttttcttgttcatcagaaaattacacgaattaactcatttttcaattaagaatacaattcgtggaattcagggggcagctttactgacaggatttatgacgattgtggtaattatcgttgaagttattttaggatttatcttcggtaagagcccagggcgtattgcgtcagtatttattgcggcgatagccggtggtgcaggtttttatacttatctctggtttgctgccaaactaggacttttagagaagtggtttggccca	llmg_1988	llmg_1988	GeneID:4798578	llmg1988-llmg1988-mg5925
45	llmg_2175-llmg_2175-MG1293	ttgacaagagaactggttatcattccttatcaaaaaaatatggttttaaagatacccaacaaatcagaagatggatttttgcttatgaaatagctggtgaagaaggtttgaaaactggtaaaaatagagcatattcaaccgaagtgaagttagatgcggtaaacttatatttaacaagtaactggtctgctagagatattgctaaagacttaggtataattgattattcaagaatacttgattgggtaagacgttatagatctgacaattttgaggcttttaaacaatctcgtgggagacctaagacaggacaagagatcattaataagaagacagagttaagtctagatgaaaaggactttcgtataagggaattagagcgggagttggaaaacacta…	llmg_2175	llmg_2175	GeneID:4797003	llmg2175-llmg2175-MG1293
45	llmg_2218-llmg_2218-MG148	cttgaaaacgggacttcaaatatttcatttgagagattagctgaacttttaaaatttatgggttatactttgagtgactttatgtatttatctggagaaagtcgagttgatgggggttatggtgaaaagtttcatattattcgctatcagcaaggctatcgtgatgatttttttattccagttggagtaaatcctgttcgtttgaagctatttgaaagtggaaaaattttgctaccttatgatgtgattgatgcaatgcttg	llmg_2218	llmg_2218	GeneID:4796650	llmg2218-llmg2218-MG148
45	llmg_2321-poxL-MG2535	acggtttacccggcggatcaattgattcgacaatgaacgcattatataatcgaaaagacacattgaattatattcaagttcgccatgaagaagtgggggctttagcggctgtcggagaagcaaaagtaaccggagagattggtgtaacctttggttcggcaggaccaggagccgttcatttattaaatggcttatatgacgctcaatacgatcatgttccagtccttgccttagttggacaagttccaacgagtgcaatgaacactaattatttccaagagttaaacgaaaatccaatgtttgctgatgttagtgtttataatcgaacagtaatgacagcagaacaaatgccagcggtagttgacgaagccattcgtcaagcctatgctaaacgtggtg…	llmg_2321	poxL	GeneID:4798181	llmg2321-poxL-MG2535
45	llmg_2351-llmg_2351-MG352	gctctgatgataaatctcctcaaatctgtaaacactaccaacagaaagatcgtcgtatccaactattttatgagcaacatagtggacagagtgtagccagaaatctgggtctaactaaatctcagggaaaatatatttgttttatagatagtgatgattatgttacttctgattatttggaacggctttatgaagtgatagcgcaagaaaaagttgacctagtaagttgtcagatgagaggggagagctacttaaaaagtttgacaccaaaagagagtggaaagctcacctatttccaaacaaatgatgatttaatggctgcctatcttcaagaaagtccgtttagttttggaccggttacaaaactttatcatcgagcattgttagaagggatatatt…	llmg_2351	llmg_2351	GeneID:4799024	llmg2351-llmg2351-MG352
45	llmg_2466-recX-MG309	actctaccgtgtcgatctctctgatctagatgaagaaaaaatctacctctgtgaagatacaatcatccatttttttatcacgattgataaagaagttagtgagactgatttagaggaaattctagcgtatgatcagtttgctcaagggaagtccttagccttgtactacatttcatttaaaatgcgtacgggcgctgaagtaagaaaatacttactagaacatgacatcaatgatactgaccaaattgaacaagtattatcagtacttacagaaaataatctaattaatgacaagtcctatgctgaaaattttattgaaggtaagatttcaatgggaagtagcggcccctatcaaattaaacaaaaattactgaccaaaggaattagtaatgatgtcct…	llmg_2466	recX	GeneID:4797707	llmg2466-recX-MG309
45	llmg_2472-llmg_2472-MG2518	atgattggattgataataggagcattgctcttgattttgttaatttatggtgtttttatagaaccacatgtcatgaaagtaagacctgtaaaaatcgctcaaaaacaaaatataaaaattgctcattttaccgatacgcattttgcttggcatacaagtagtcgaagatttataaaatttgctcgaaatattgctgacgaaaaaccagacttaattattttttctggtgatttgtttgataaggttgcttgggcaaaagataagaattggagtgagttactggtgatattgtcagggcttaacgctcctttaggaaaatttgcgatacttggtaatcatgattttgatgatgaaaaatcttctggctttgttgaagagtttttagaaaaagctggattt…	llmg_2472	llmg_2472	GeneID:4797711	llmg2472-llmg2472-MG2518
45	llmg_2528-ps604-MG1727	cttagggataatcacaagcaaacttttttacctagattctaagcaccctttaaaacttaaaatcactaataatcaagctgaacgctaccgtattaaacaagaaattaagcaaacagactataaaggattcgttacagagggtgttgcgcaactagctgacatcatcgagaaaaaaattatcttgatggactatcacaacgcaaataaagaaaattggcaaggatggatgcgcacttttgtttacgaatatctttatgatgtggcgtttaatcgtggtattcgccatgaaagacaacgtagaaaaaccaagcacaaggcaatgacagcatttgatattatcagttccgaagatgtttca	llmg_2528	ps604	GeneID:4797316	llmg2528-ps604-MG1727
45	llmg_2543-llmg_2543-MG2065	atgtcaaatcaagaaccaatagcaaactacaaatttaattataaaacaacagcaaataaagttatgaaaaatattaatctttcaggaaaaacaatcatcatcactggtgggtattctggtattggtttagagatgaccaaacaactttcacgtgctggagtaaaaattattatccccgcccgaagaatggaggtagccaagaaaaatttatctaaaataaaaaatattgacattcttccccttgacctcaccaatccagaaagtattcatcaatttgccgaaagttttttgcaaaataattcaaaactagatattcttattaattcctctggattaatgtaccttcctttaaaaagagattcccgaggaatagaatatcactttgccacaaaccatcta…	llmg_2543	llmg_2543	GeneID:4796971	llmg2543-llmg2543-MG2065
46	llmg_0696-llmg_0696-MG150063	ttactattttaggtatgttcatgaattttctgaacattacgcgaaataaaggtaaagcaaaagttttggaggaaataataaaagcagtaatcatactaaaaactgcttttattattgttttatttttcatgctgctctgttttg	llmg_0696	llmg_0696	GeneID:4798022	llmg0696-llmg0696-MG150063
46	llmg_0858-uxuB-MG679	tttgggctatggcgaggctttgcctgtggttaagaatccgaaaattatcaatccgacagagtttattgaccagttactgactaaacgtttaccaaataaaaatattccagatacgccacaaagaattgcagcagatagctcacaaaaaattcctgttcgctatggggtaacgattggccactatattgccaacccaagattttctgtcaaagaattggaatttattccattagtcattgcagcttggtgtcgttatttaatcggaattaatgatgagttagaaagtttttctccaagtcctgaccctcttcttgaagagttacaaagttatcttccccaagtcaaattagatgttattcaaaaagaatttcttgaatttttgaaacccattttttttaa…	llmg_0858	uxuB	GeneID:4797622	llmg0858-uxuB-MG679
46	llmg_1017-rmaE-MG150208	aatgatggcttctagtcaaatgatgaaagatttagaagttaatcatcaacaagctagggtcatcgcttatattgcagagaaccaagataagggcttaattcaaaaagatttagcagaggtattcaatagacgaggagcaagtattacaagtatgctccaaggcttggaaaaaaaaggatatatcgaacgacgaattcctaaagataatgaacgtaaaaaaaatatctatattttacccaaaggacttaaaattattaatcaaattaatcaaatatttgaagcctctgaaagtaaattgattggtgctttgactgagaaagaacaa	llmg_1017	rmaE	GeneID:4798191	llmg1017-rmaE-MG150208
46	llmg_1466-cobQ-mg5659	cccttaatgtggctcacctttatggtgatttaatgaatacttatggtgataatggaaatattctcatgctcaagtatttcggagaaaaattaggggcagaaatgaccttcaatattgtttctttaggcgacacttttgctaaagaagattacgaccttgttttttggggaggcggtcaagattatgaacaagaaattatcgctgaccaatcactgcttgacttgtcagcacctttaaaagattacattgaatctgaaaaaccacttcttgcaatttgtggtggttatcaaatgctcggtcagtattatgttaattccgaagtgacaaaaattcaggggacaggaattcttggacattatactgataatttgcgaactgaccgttttattg	llmg_1466	cobQ	GeneID:4797423	llmg1466-cobQ-mg5659
46	llmg_1857-llmg_1857-MG150349B	tgagcaactacaatgaaattttgacacaaattgggaaaaaattaccgcaagcacaagtttatgtcatgcgctattacccaatcaatacccttgattttggacaagattcagatgaaaaaactgtgtttgaaacgagaagtaatgaaaaatttcaaaaagcatcagacaaaattgaaaaacttgctcaaaaacatca	llmg_1857	llmg_1857	GeneID:4797647	llmg1857-llmg1857-MG150349B
46	llmg_2066-llmg_2066-MG233	aatcaagcctttcttgggtttcaaatgcctataccattacatttggaggttttcttttgttggcaggacgtttaggagatttaatgggtcggaaaataatttttgtctctggcctttttatttttggactatcaagtttagcggttggtctatctacgtcaacagaaatgatgattatagcaagagcagttcaaggaattggctcagctatcattgcgccaacgagcttggctttactgatggatagctatcagggaaattttcgaatgaaggccatctcttactatggagcaaccgcgggtattggttcaagttttggtttaattctaggcggttggcttacctcagcaatttcatggcgtgtcggctttttattgaatgtcccttttagtttattac…	llmg_2066	llmg_2066	GeneID:4798452	llmg2066-llmg2066-MG233
46	llmg_2314-argS-MG582		llmg_2314	argS		llmg2314-argS-MG582
47	llmg_0362-dppA-MG112	aaaagagcagtagaccctaaaacaggttcagaatatgcctatttgatgggagcagtttctggagctaatgatattatttctggtaaatcatcacttgatactttaggaattaaagccgagtcagatacagaatttacagtcaccttagcacaaccaacaccatattttaaattccttttgtcagaacccgtttattatccacttgatcaaaaagtcgttgataaatatggtaaacaatatgggacatcctcagataaaaccgtctataatggcccattcatgttcaaatcagataaagcttggactggaacaaataagaatttttcaatttatgccaatccaaattattatgataaatcagcagttaagtctaaacaaattgattttcaagtcatttca…	llmg_0362	dppA	GeneID:4796664	llmg0362-dppA-MG112
47	llmg_0427-llmg_0427-mg5554	aggcgcttatgagtatctctgagaagaaaattaagacaaagataccggggaaacttttttttgcaggtgaatatgcggtcacaaaagaaggaaatcttgccctcattacgacaattgaaacaaattttgaaatgagtatttcaagagcgagtgacaaatcggttctcaaaacaaatgttggacttgctgattttgaattttcattgaccaaaattgaatttgataaagaaagtccttggaattttgcgctgacagccttaaaaaatactttgtcagctgctgacagttctaaaaaagagtctgtcagtaaaatttctgagctgtcagtagaaatatgccttgaaattcggagtgatttaggctttggtgaaaataaaaaaggctatggctcaagtgcat…	llmg_0427	llmg_0427	GeneID:4798562	llmg0427-llmg0427-mg5554
47	llmg_0504-llmg_0504-mg5734	ggaaagattgagcttgagtctatggctttaattcttctttatggctttattcaaggtttcatttctaaagtgattgatgagtttattagtatcgctttagtagagtttataagtcaagccttatgtagttatctcttagcttttatttacttattagtgaatacatggttgtttgataactcttggcataatcatatttggagttttactgtgacctgg	llmg_0504	llmg_0504	GeneID:4797116	llmg0504-llmg0504-mg5734
47	llmg_0673-llmg_0673-MG1960	gatggattaggttggggaatcttattttttatttttttatttttaggatctatgtggatctggtttgttgataaaaaaaattcttatgagaaagtaatagtgaaaaaaatgaatcgaaatgaattcgatgatttttcaaaggaacatagagttgaattgtacgatagtcatgaaattaacagtacttctccatcttattattgggtatttggttgcgaagaaaaacaattggagattaaattgttgaaaatgcttgaaaatcctccagtcattgaagatttttctgcaaaaaacgttgaaaaacagatgtttgaacaggtacaaataagaggtcaaaacaaaatttcattagaaccagatgaatatgcagccttttttttagaaacaaattcaggtact…	llmg_0673	llmg_0673	GeneID:4797317	llmg0673-llmg0673-MG1960
47	llmg_1019-llmg_1019-MG2484	gagcaagttcaggcttcggtgccgaaatcgcaaaactctttaatgctgacggattcccaatcttgcttttagggcgtcgcactgataaaattaaagctttgcctcttgattttacaaatgttcttgtggaatctgtagatgtcacagataaaaaatcttttgaaattgctatttctaaagctgaggaaaaatatggcaaaactgaccttttggtcaacaatgcaggtgtcatgttactaggaaacgtcctaaatcaagatccagccgagtggaaacaaatgatggatactaatgttttaggtgttctcaatggaatgcaaattgttcttccacaaatggttgaacgtcaaggaggaacagtgattaatatgtcctcacttgctggtaaaaaaactttta…	llmg_1019	llmg_1019	GeneID:4798834	llmg1019-llmg1019-MG2484
47	llmg_1031-trpG-MG750	gcaatatgttggcgctctgactgacgttgcggtcgtgagaaatgatgatgaaaatttagaaaaaatggtgcaaaatgctgacgcactcattttctcgccaggtcctggttggccagcagatgcgggcaaaatggaagccatgattcaagaattcgggggacaaaaaccaattttaggcatttgtttgggttttcaagctattgttgaggtttttggtggcaaactccgcttggcacatcaggtcatgcatggaaaaaattcgcaagttcgtcaaacttcgggaaattcaattttcaagcaacttccttcaaaattttgggtcatgcgttatcattcgattgtcatggacgaagccgttgctttacctgactttgcaattacagcgcttgcgatggatga…	llmg_1031	trpG	GeneID:4798654	llmg1031-trpG-MG750
47	llmg_1121-nupC-MG322	ttggtggtgtcttctccgaacgaggcggaatcgtcaatgtcggtctcgaaggaataatgactatcggggcctttagttccgttgtcttcaacttaactactgccgggatgtttggaagcatgactccttggctctcaatcctctttggagctttaatcggtgcgctcttctcttctctacacgcggttgctaccgtaaacctaagagcagaccatatcgtatctgggaccgtacttaacttgatggctccagcacttggagtattcctacttcaagttttctaccaacaaggtcaaattaatatcaatgaacaaattggttattggaacgttcctttactttctaatattcctgtcattggtaaaatcttctttactcaaacttcactcccaggtttcc…	llmg_1121	nupC	GeneID:4797718	llmg1121-nupC-MG322
47	llmg_1296-hisG-MG1048	agcaatgaccaaagggcgcattcaaaagcaggtcacgattttgctagaacaggcaggatttgatatgacggcggtgcgcgaaatggggcgtgagttggtggtaaccataccagatgatttggaaattatttttggaaaagccaatgatgtcataacttttttggagcatggaattgttgatattggatttgtcggtaaagatacgcttgatgaaaatgattttgatgattattatgagttattagatttaaaagttggtcagtgcatctttgcccttgcttcctatccagattttttaaataaaaaatttcacaggcgtaagcgaattgcttctaaatatccaagaatcactaaaaattattttgctcaaaagcaagaggatattgagattatcaaatt…	llmg_1296	hisG	GeneID:4798549	llmg1296-hisG-MG1048
47	llmg_1349-orf57-mg8483	ggtagtttatggtggagtagacgcacttatattggcaactattataggaattatggaagtttcgttatcttttgataatgcaatagtgaatgcacgtatcctcgaacgaatgagccatcgctggcgtaacatttttctaacggttgggatgcttattgccgtactcggaatgcgctttatttttcctttagcggttgtttctgtttcagctcaaatgagtcctatgaaagcactacacttagcaatggaaaaaggtaacccagaaacagtggggacttatggttacatcttgcaacacgctcatccggtgattgcagcgtttggtggagcctttttgttaatgttggctttaaatttcttttttgacgagaatgactatcattggtttgtacttcctga…	llmg_1349	llmg_1349	GeneID:4796953	llmg1349-orf57-mg8483
[truncated: 1,186 more rows]
