# Supplementary material for: RECTA: Regulon Identification Based on Comparative Genomics and Transcriptomics Analysis
Source: Genes (Basel). 2018 May 30;9(6):278. doi: 10.3390/genes9060278 (PMC6027394; doi:10.3390/genes9060278)
Supplement: Supplementary file 1 [file genes-09-00278-s001.zip › Dataset S3 51_operons_to_regulons.xlsx]

## Sheet: 51_regulon
regulon1	regulon2	regulon3	regulon4	regulon5	regulon6	regulon7	regulon8	regulon9	regulon10	regulon11	regulon12	regulon13	regulon14	regulon15	regulon16	regulon17	regulon18	regulon19	regulon20	regulon21	regulon22	regulon23	regulon24	regulon25	regulon26	regulon27	regulon28	regulon29	regulon30	regulon31	regulon32	regulon33	regulon34	regulon35	regulon36	regulon37	regulon38	regulon39	regulon40	regulon41	regulon42	regulon43	regulon44	regulon45	regulon46	regulon47	regulon48	regulon49	regulon50
1969167	271499	1968433	1968794	1968703	1969345	271880	271958	1969340	1968814	271751	271865	271743	271686	1969332	271823	1968757	1969123	271717	1968905	1968592	1968352	1968902	271552	1968368	1968803	1968734	271545	271832	1969046	271867	271931	271871	271595	271881	1969040	271973	1969047	271852	271918	271579	1968980	1968465	1968575	271730	1969347	1968325	271894	1968529	271512
271702	1968639	1968653	271797	271904	1969168	271946	271871	1968299	271716	1968861	1968876	271549	1968883	271680	271509	271706	271582	1969114	1968902	1968697	1969320	271980	271645	1968562	271757	271534	271568	271896	271516	271733	271939	271958	271678	1969109	271710	1968362	271550	271909	271646	1969227	1968797	1968750	271623	1969079	271709	271748	271779	271848	1969241
1968532	271750	271675	1968762	271810	1968462	1968547	271786	271507	1969340	271810	1969195	271882	271514	271620	1968826	1968606	271620	271552	271510	1969155	1968336	271510	271929	271753	271919	1968498	271839	1969312	1969149	1969113	271622	1968649	1968855	1968838	271587	1968399	1968908	271813	1969067	1968383	1969240	271570	1968454	1969290	1969142	1968590	1969068	271868	1968886
1968817	271812	271724	271694	1968919	1968816	271568	1969007	1968814	1968299	271761	271561	271503		271562	271696	271570	1969321	271868	1968770	271601	1969155	1969322	271808	271745	271816		271855		271630	271950	271895	271786	1969226	1968755	271678	271511	271724	271670	271555	271625	271854	271708	271911		271592	271728	1969058	271945	1968784
1968447	1969117	1968579	1969028	271834	271982	1969345	271955	1969049	271822	1968742	1969256	271904		271864	271864		271961	271659	1968553	271781	271533	1968905	1968724	1969142	1969052		271960		271548	271551	271625	1969261		1968550	271942	1968930	271913	271663	271747		271827	1968475	1969370		1968987	271515		271962	271861
271899	1969125	1968815	271760	1968559	1969270	271653	271733	271753			271628	271541		271696	271882		1968568	1969037	271980	271564	271671		271769	271592	271580				1968732	1969238	271752	1969007				271951	271707	271824	1968569		1969151	1968638	271671		271863			1968466	1969301
271617	271568	1968692	271598	1969297		271696	1968873	271686			1969073	271761		1969180	1968701		1968793	1968479	1969322	1969320	1969308		271741	271813	1968858					271975	271944	271955				1968855	271863	271799	271974		1969128	271548	271747		1968993			271896	271846
271893	1969328	1968693	271705	271896		271982	271982	1968368			1969027	1968531		1968701	1968846		271827	271768	1968360	271545	271564		271669	271730	271610					271787	1969306					271931		1969350			1969319	271956	1968998		271918			1969188
1968361	271531	1968813	271925	271924		1968933	271766	271918			271663	1968958		271882	1969054		271727	1968586	1968578	271722				1969290						271516	271763					271864		1968551			271681	271883	1969183		1969221			1969292
1968340	1968813	271750	271674			1968462	1968786				1968752	1968523		271688	1969044		1969349	1968951	1969037	1968824				1968803						271627	1969235					271968		271529			271894	271528	1968420					271615
271517	271586	1969266	271714			1968766	1968975				271794	1968580		271509	271688		1968528	1968650	1969275	1968336				1968810						271502								271912				271969	1968753
1969014	271617	1969125	1968763			1969168	1968733				271858	271514		1968846	1968471		271846	1968748	1968934	271876				1969086						271550								271555				271906	1968853
1969036	271848	271522	1969057			1968816	271657				1969135	271583		1969044	271631		271626	271866	271649	1969353										1969018								271974				1968522
1969337	271934	271591	271622			1968744	1969052				271895			271775	1968619		1968478	1969340	271552	1969308										1969258								271886				1968405
271523	1968332	1969019	271773			271845	271526				271866			271674	1969172		271898	271649	1969103	1969010										271725												1968406
1968865	271728	1969215	271727			1969323	1968858				1968951			271867	271532		1969196	1969275	1968586	1968947										271913												271533
1969060	271925	1969059	271956			271658	1969010				1968650			1968437			271565	1969365	1969340	271665										1968456												1968551
1968661	271709	271704	1969165			1969270	271610				1968479			271697			271768	1968907	1968479	271809										1968968												271894
1968662	1969076	271531	1968882			271540	1969204				1969340			271570				1969103	1969114	271632										1968365												1969161
271626	1969153	1968496	271524			271631	1968581				1969114							1968934	271768	271533										1969076												271529
1969103	1968720	1968956				1968965	1968322				1969365							271902	1968650	271671										271711												1969068
271963	271497	271608				1968377	271538				271659							1969135	271659	271622										271888												1969176
1968802	271613	271862				1968971	271825				271902							1968578	271902											271947												271640
271743	1968795	1968510				271959	1968691				271768							1969008	271866											1969302												271545
271573	1968825	1969141				1968518	1968635				1968586							271895	1969365											271858												1968454
271507	271796	1968904				271919	271651				1969008							271943	271717											1968897												271981
271642	271803	271567				1968652	271867				1969323								271895											271749												271932
1968572	271817	271678				1969259	1968999				271864								1968907											1968896												271882
271738	271839	271778				271498	1969159				271558								1968748											1968310												1968906
271599	271938	1969269				1968587	271936				271676								271812											271580												271591
1969250	1968940	1969099				271829	1968376				271605								1969276											1968963												1968582
1969357	271635	271534				1968353	1969364				271510								1968642											1968845												1969096
1968812	271707					1968925	1968323				271681								1968296											1968825												271923
1968350	1969280					271499	271899				1969240								271576											1969274												271937
1968961	271747					271753	1968344				1969128								271832											271714												1969365
1969006	271751					1968544	1968592				271764								271641											271729												1968424
1968577	271749					1968931	1968782				1969013								1968444											1969007												1968847
1968328	1969018					1968556	1968641				1969327								1968342											271635
1968426	271533					1969007	1969030				271964								271672											271536
271511	1969274					271628	271880				271591								271755											271634
1969102	271733					271691	1969270				1969247								1968371											1968940
1969324	1969126					271832	271568				1968421								271837											1969017
1969091	1969075					1969195	1968547				1969228								1968423											271979
1969266	1969335					271561	271845				271932								271966											271764
271531	271514					1969073	1968816				271531								271831											1968725
1969117	1969098					1969256	1968978				271723								1968930											1969121
271623	271948					271865	271877				271882								271782											271864
1968998	271775					271972	1968619				271906								1968946											1968472
1968575	271640					1968715	271747				1969197								271706											271695
1969370	271979						1968497				1969295								271750											271786
1969243	271498						271508				1968297								1968655											271895
271838	271594						271811				1968490								271769											271585
271955	271513						271957				271566								1968869											1969078
1969085	1968834						1968868				271970								1968397											271873
271705	271949						271865				1969341								271730											271825
1969316	1969224						1968767				1968484								1968857											1968417
1968973	271943						271941				1968471								271689											1969142
1969246	271764						271775				1969033								271734											1968800
1968928	271782						1968780				1968381								271601											1968785
1969325	1969073										1968382								271524											1968524
1969034	271878										271511								271819											1968318
1968549	271539										1969108								1969351											1968341
1968405	1968686										271607								1968398											271875
1968406	271922										1969244								1968895											1968804
1968522	1969257										1969215								1968818											271801
271883	271945										271696								271708
271533	1968931										1968654								1968589
1969021	1969246										271880								271810
271945	1968930										1968519								271852
271870	271968										271560								1968715
271807	1968994										1968633								271722
1968684	1968893										1969175								271847
1969271	271942										271926								271603
271791	271777										271596								271633
271916	1968571										271639								1968926
1968503	1968992										1969348								1968850
1968860	1968955										271793								1968777
271800	271905										1969156								271645
1968823	1968917										271822								271743
271907	1968871										1969260
1968937	271506										1969303
271894	1968784										1968525
271688											271739
271802											1969190
1968932											1969284
271650											1968540
											1968710
											271941
											271956
											1969166
											271520
											1968514
											271544
											1968390
											1969025
											271868
											271600
											1968689
											1968380
											1968543
											1968585
											271662
											271804
											271854
											1968402
											1969130
											1969205
											271559
											1968953
											1968663
											1969056
											1968887
											271583
											1969270
											271940
											1968335
											1968352
											1969112
											1969212
											1969131
											1968395
											271852
											1968687
											1969361
											271661
											1969209
											271899
											1968997
											1969353
											271946
											1969091
											271883
											1969334
											1969314
											1969368
											271548
											1968348
											271547
											1968677
											1968964
											1968602
											1969094
											271606
											1969152
											1968981
											1968949
											1968515
											1968921
											271542
											271875
											1969124
											271554
											1969358
											1969239
											1968349
											271521
											1969054
											1968461
											1968554
											1969097
											1968451
											1969041
											1968979
											1968722
											271788
											271545
											271959
											271778
											1969332
											1968504
											1969269
											271691
											271863
											1968718
											271965
											1969307
											271802
											271638
											1969355
											271506
											1969242
											1968827
											271669
											271689
											271735
											1968503
											271740
											271811
											271573
											1968726
											1969047
											1968801
											271587
											271634
											271947
											271847
											271599
											271855
											271700
											1969003
											271821
											271518
											1968740
											271673
											271803
											1968992
											271535
											1968675
											1968831
											271578
											1968882
											271896
											271612
											1968858
											1968816
											1968733
											271832
											1969010
											271759
											1968844
											1969052
											271871
											271526
											271645
											1968318
											1968969
											1969095
											1968679
											271776
											1969263
											271551
											271656
											1968367
											271891
											271710
											1968851
											271892
											1968308
											1968462
											1968669
											1968961
											1968812
											271642
											1969357
											271755
											1969250
											1968785
											1968439
											1968524
											271901
											1968906
											1968582
											1969096
											271931
											1969360
											1969134
											1968319
											271590
											271713
[truncated: 1 more columns]

## Sheet: Sheet2
86	regulon1	1969167	271702	1968532	1968817	1968447	271899	271617	271893	1968361	1968340	271517	1969014	1969036	1969337	271523	1968865	1969060	1968661	1968662	271626	1969103	271963	1968802	271743	271573	271507	271642	1968572	271738	271599	1969250	1969357	1968812	1968350	1968961	1969006	1968577	1968328	1968426	271511	1969102	1969324	1969091	1969266	271531	1969117	271623	1968998
82	regulon2	271499	1968639	271750	271812	1969117	1969125	271568	1969328	271531	1968813	271586	271617	271848	271934	1968332	271728	271925	271709	1969076	1969153	1968720	271497	271613	1968795	1968825	271796	271803	271817	271839	271938	1968940	271635	271707	1969280	271747	271751	271749	1969018	271533	1969274	271733	1969126	1969075	1969335	271514	1969098	271948	271775
32	regulon3	1968433	1968653	271675	271724	1968579	1968815	1968692	1968693	1968813	271750	1969266	1969125	271522	271591	1969019	1969215	1969059	271704	271531	1968496	1968956	271608	271862	1968510	1969141	1968904	271567	271678	271778	1969269	1969099	271534
20	regulon4	1968794	271797	1968762	271694	1969028	271760	271598	271705	271925	271674	271714	1968763	1969057	271622	271773	271727	271956	1969165	1968882	271524
9	regulon5	1968703	271904	271810	1968919	271834	1968559	1969297	271896	271924
6	regulon6	1969345	1969168	1968462	1968816	271982	1969270
49	regulon7	271880	271946	1968547	271568	1969345	271653	271696	271982	1968933	1968462	1968766	1969168	1968816	1968744	271845	1969323	271658	1969270	271540	271631	1968965	1968377	1968971	271959	1968518	271919	1968652	1969259	271498	1968587	271829	1968353	1968925	271499	271753	1968544	1968931	1968556	1969007	271628	271691	271832	1969195	271561	1969073	1969256	271865	271972
59	regulon8	271958	271871	271786	1969007	271955	271733	1968873	271982	271766	1968786	1968975	1968733	271657	1969052	271526	1968858	1969010	271610	1969204	1968581	1968322	271538	271825	1968691	1968635	271651	271867	1968999	1969159	271936	1968376	1969364	1968323	271899	1968344	1968592	1968782	1968641	1969030	271880	1969270	271568	1968547	271845	1968816	1968978	271877	1968619
9	regulon9	1969340	1968299	271507	1968814	1969049	271753	271686	1968368	271918
5	regulon10	1968814	271716	1969340	1968299	271822
5	regulon11	271751	1968861	271810	271761	1968742
259	regulon12	271865	1968876	1969195	271561	1969256	271628	1969073	1969027	271663	1968752	271794	271858	1969135	271895	271866	1968951	1968650	1968479	1969340	1969114	1969365	271659	271902	271768	1968586	1969008	1969323	271864	271558	271676	271605	271510	271681	1969240	1969128	271764	1969013	1969327	271964	271591	1969247	1968421	1969228	271932	271531	271723	271882	271906
13	regulon13	271743	271549	271882	271503	271904	271541	271761	1968531	1968958	1968523	1968580	271514	271583
3	regulon14	271686	1968883	271514
19	regulon15	1969332	271680	271620	271562	271864	271696	1969180	1968701	271882	271688	271509	1968846	1969044	271775	271674	271867	1968437	271697	271570
16	regulon16	271823	271509	1968826	271696	271864	271882	1968701	1968846	1969054	1969044	271688	1968471	271631	1968619	1969172	271532
4	regulon17	1968757	271706	1968606	271570
18	regulon18	1969123	271582	271620	1969321	271961	1968568	1968793	271827	271727	1969349	1968528	271846	271626	1968478	271898	1969196	271565	271768
26	regulon19	271717	1969114	271552	271868	271659	1969037	1968479	271768	1968586	1968951	1968650	1968748	271866	1969340	271649	1969275	1969365	1968907	1969103	1968934	271902	1969135	1968578	1969008	271895	271943
79	regulon20	1968905	1968902	271510	1968770	1968553	271980	1969322	1968360	1968578	1969037	1969275	1968934	271649	271552	1969103	1968586	1969340	1968479	1969114	271768	1968650	271659	271902	271866	1969365	271717	271895	1968907	1968748	271812	1969276	1968642	1968296	271576	271832	271641	1968444	1968342	271672	271755	1968371	271837	1968423	271966	271831	1968930	271782	1968946
22	regulon21	1968592	1968697	1969155	271601	271781	271564	1969320	271545	271722	1968824	1968336	271876	1969353	1969308	1969010	1968947	271665	271809	271632	271533	271671	271622
8	regulon22	1968352	1969320	1968336	1969155	271533	271671	1969308	271564
5	regulon23	1968902	271980	271510	1969322	1968905
8	regulon24	271552	271645	271929	271808	1968724	271769	271741	271669
12	regulon25	1968368	1968562	271753	271745	1969142	271592	271813	271730	1969290	1968803	1968810	1969086
8	regulon26	1968803	271757	271919	271816	1969052	271580	1968858	271610
3	regulon27	1968734	271534	1968498
5	regulon28	271545	271568	271839	271855	271960
3	regulon29	271832	271896	1969312
6	regulon30	1969046	271516	1969149	271630	271548	1968732
65	regulon31	271867	271733	1969113	271950	271551	1969238	271975	271787	271516	271627	271502	271550	1969018	1969258	271725	271913	1968456	1968968	1968365	1969076	271711	271888	271947	1969302	271858	1968897	271749	1968896	1968310	271580	1968963	1968845	1968825	1969274	271714	271729	1969007	271635	271536	271634	1968940	1969017	271979	271764	1968725	1969121	271864	1968472
10	regulon32	271931	271939	271622	271895	271625	271752	271944	1969306	271763	1969235
7	regulon33	271871	271958	1968649	271786	1969261	1969007	271955
4	regulon34	271595	271678	1968855	1969226
5	regulon35	271881	1969109	1968838	1968755	1968550
5	regulon36	1969040	271710	271587	271678	271942
10	regulon37	271973	1968362	1968399	271511	1968930	271951	1968855	271931	271864	271968
7	regulon38	1969047	271550	1968908	271724	271913	271707	271863
14	regulon39	271852	271909	271813	271670	271663	271824	271799	1969350	1968551	271529	271912	271555	271974	271886
7	regulon40	271918	271646	1969067	271555	271747	1968569	271974
4	regulon41	271579	1969227	1968383	271625
10	regulon42	1968980	1968797	1969240	271854	271827	1969151	1969128	1969319	271681	271894
37	regulon43	1968465	1968750	271570	271708	1968475	1968638	271548	271956	271883	271528	271969	271906	1968522	1968405	1968406	271533	1968551	271894	1969161	271529	1969068	1969176	271640	271545	1968454	271981	271932	271882	1968906	271591	1968582	1969096	271923	271937	1969365	1968424	1968847
12	regulon44	1968575	271623	1968454	271911	1969370	271671	271747	1968998	1969183	1968420	1968753	1968853
3	regulon45	271730	1969079	1969290
9	regulon46	1969347	271709	1969142	271592	1968987	271863	1968993	271918	1969221
5	regulon47	1968325	271748	1968590	271728	271515
4	regulon48	271894	271779	1969068	1969058
10	regulon49	1968529	271848	271868	271945	271962	1968466	271896	1969188	1969292	271615
7	regulon50	271512	1969241	1968886	1968784	271861	1969301	271846
14	regulon51	271846	1969253	271861	1968713	271620	1969301	1968487	1968526	271713	271716	1969343	271719	271951	1968928
[truncated: 211 more columns]
