# Supplementary material for: RECTA: Regulon Identification Based on Comparative Genomics and Transcriptomics Analysis
Source: Genes (Basel). 2018 May 30;9(6):278. doi: 10.3390/genes9060278 (PMC6027394; doi:10.3390/genes9060278)
Supplement: Supplementary file 1 [file genes-09-00278-s001.zip › Dataset S4 14_verified_regulons.xlsx]

## Sheet: 14_verified_regulons
regulon_num	motif_name	info	start	end	Motif	Score	Target ID	Optimal offset	p-value	E-value	q-value	Overlap	Query consensus	Target consensus	Orientation	scource
regulon7	C28M4	271880	55	66	AATAAGCAGAAA	11.3	MA0277.1	-3	1.51152e-05	0.00896333	0.0179104	9	AATAAGAAGAAA	AAAAAGAAA	+	JASPAR
regulon7	C28M4	271946	281	292	AATAAGGAGAAA	11.13	MA0277.1	-3	1.51152e-05	0.00896333	0.0179104	9	AATAAGAAGAAA	AAAAAGAAA	+	JASPAR
regulon7	C28M4	1968547	70	81	ATTAAGAAGAAA	10.21	MA0277.1	-3	1.51152e-05	0.00896333	0.0179104	9	AATAAGAAGAAA	AAAAAGAAA	+	JASPAR
regulon7	C28M4	271568	113	124	AATATTTAGAAA	9.72	MA0277.1	-3	1.51152e-05	0.00896333	0.0179104	9	AATAAGAAGAAA	AAAAAGAAA	+	JASPAR
regulon7	C28M4	1969345	74	85	AATGGGAGGAAA	9.71	MA0277.1	-3	1.51152e-05	0.00896333	0.0179104	9	AATAAGAAGAAA	AAAAAGAAA	+	JASPAR
regulon7	C28M4	271653	60	71	AATTATTAGAAA	8.54	MA0277.1	-3	1.51152e-05	0.00896333	0.0179104	9	AATAAGAAGAAA	AAAAAGAAA	+	JASPAR
regulon7	C28M4	271696	259	248	AATTTTTAGAAA	8.17	MA0277.1	-3	1.51152e-05	0.00896333	0.0179104	9	AATAAGAAGAAA	AAAAAGAAA	+	JASPAR
regulon7	C28M4	271696	237	248	AATAGGTGGAAT	8.07	MA0277.1	-3	1.51152e-05	0.00896333	0.0179104	9	AATAAGAAGAAA	AAAAAGAAA	+	JASPAR
regulon7	C28M4	271982	34	23	AATAAAGTGAAA	7.66	MA0277.1	-3	1.51152e-05	0.00896333	0.0179104	9	AATAAGAAGAAA	AAAAAGAAA	+	JASPAR
regulon7	C28M4	271982	283	294	TTTATGGAGAAA	7.62	MA0277.1	-3	1.51152e-05	0.00896333	0.0179104	9	AATAAGAAGAAA	AAAAAGAAA	+	JASPAR
regulon7	C28M4	1968933	97	86	ATTTTTCAGAAA	7.35	MA0277.1	-3	1.51152e-05	0.00896333	0.0179104	9	AATAAGAAGAAA	AAAAAGAAA	+	JASPAR
regulon7	C28M4	1968462	102	113	ATTGTAAGGAAA	7.18	MA0277.1	-3	1.51152e-05	0.00896333	0.0179104	9	AATAAGAAGAAA	AAAAAGAAA	+	JASPAR
regulon7	C28M4	1968766	248	259	ATTCGGAGGATA	6.92	MA0277.1	-3	1.51152e-05	0.00896333	0.0179104	9	AATAAGAAGAAA	AAAAAGAAA	+	JASPAR
regulon7	C28M4	1969168	270	281	AATGGACTGAAA	6.87	MA0277.1	-3	1.51152e-05	0.00896333	0.0179104	9	AATAAGAAGAAA	AAAAAGAAA	+	JASPAR
regulon7	C28M4	1968816	17	28	AATATGATGATA	6.76	MA0277.1	-3	1.51152e-05	0.00896333	0.0179104	9	AATAAGAAGAAA	AAAAAGAAA	+	JASPAR
regulon7	C28M4	1969168	95	84	AAAAAGGAGAAA	6.7	MA0277.1	-3	1.51152e-05	0.00896333	0.0179104	9	AATAAGAAGAAA	AAAAAGAAA	+	JASPAR
regulon7	C28M4	1969168	165	154	ATTAAAAAGATA	6.69	MA0277.1	-3	1.51152e-05	0.00896333	0.0179104	9	AATAAGAAGAAA	AAAAAGAAA	+	JASPAR
regulon7	C28M4	271880	142	153	ATTTTATAGAAA	6.67	MA0277.1	-3	1.51152e-05	0.00896333	0.0179104	9	AATAAGAAGAAA	AAAAAGAAA	+	JASPAR
regulon7	C28M4	1968744	121	132	TTTTAGCAGAAA	6.61	MA0277.1	-3	1.51152e-05	0.00896333	0.0179104	9	AATAAGAAGAAA	AAAAAGAAA	+	JASPAR
regulon7	C28M4	271653	31	42	TATGAAAGGAAA	6.5	MA0277.1	-3	1.51152e-05	0.00896333	0.0179104	9	AATAAGAAGAAA	AAAAAGAAA	+	JASPAR
regulon7	C28M4	271946	103	114	ATTCAAAAGATA	6.39	MA0277.1	-3	1.51152e-05	0.00896333	0.0179104	9	AATAAGAAGAAA	AAAAAGAAA	+	JASPAR
regulon7	C28M4	271696	96	85	ATTTTGACGAAA	6.26	MA0277.1	-3	1.51152e-05	0.00896333	0.0179104	9	AATAAGAAGAAA	AAAAAGAAA	+	JASPAR
regulon7	C28M4	271845	81	92	AAAAAGGGGAAA	6.11	MA0277.1	-3	1.51152e-05	0.00896333	0.0179104	9	AATAAGAAGAAA	AAAAAGAAA	+	JASPAR
regulon7	C28M4	1969323	40	29	AATAGAAAAAAA	6.06	MA0277.1	-3	1.51152e-05	0.00896333	0.0179104	9	AATAAGAAGAAA	AAAAAGAAA	+	JASPAR
regulon7	C28M4	271946	104	93	ATTGGTGAGATA	6.06	MA0277.1	-3	1.51152e-05	0.00896333	0.0179104	9	AATAAGAAGAAA	AAAAAGAAA	+	JASPAR
regulon7	C28M4	271696	36	47	AATGGGGCGATA	6.04	MA0277.1	-3	1.51152e-05	0.00896333	0.0179104	9	AATAAGAAGAAA	AAAAAGAAA	+	JASPAR
regulon7	C28M4	1968766	185	174	ATTTAGCGGAAT	6.02	MA0277.1	-3	1.51152e-05	0.00896333	0.0179104	9	AATAAGAAGAAA	AAAAAGAAA	+	JASPAR
regulon7	C28M4	1968462	65	54	AATCAAGAAAAA	5.95	MA0277.1	-3	1.51152e-05	0.00896333	0.0179104	9	AATAAGAAGAAA	AAAAAGAAA	+	JASPAR
regulon7	C28M4	271658	71	82	AATTTACTGAAA	5.91	MA0277.1	-3	1.51152e-05	0.00896333	0.0179104	9	AATAAGAAGAAA	AAAAAGAAA	+	JASPAR
regulon7	C28M4	1969323	270	281	AATGAAAAAAAA	5.74	MA0277.1	-3	1.51152e-05	0.00896333	0.0179104	9	AATAAGAAGAAA	AAAAAGAAA	+	JASPAR
regulon7	C28M4	1969270	82	71	AATTAGCAGAAC	5.68	MA0277.1	-3	1.51152e-05	0.00896333	0.0179104	9	AATAAGAAGAAA	AAAAAGAAA	+	JASPAR
regulon7	C28M4	271568	27	38	AATAAAGTGATA	5.56	MA0277.1	-3	1.51152e-05	0.00896333	0.0179104	9	AATAAGAAGAAA	AAAAAGAAA	+	JASPAR
regulon7	C28M4	271540	75	64	ATTCACAAGAAT	5.46	MA0277.1	-3	1.51152e-05	0.00896333	0.0179104	9	AATAAGAAGAAA	AAAAAGAAA	+	JASPAR
regulon7	C28M4	271631	1	12	AATAAATAGATT	5.45	MA0277.1	-3	1.51152e-05	0.00896333	0.0179104	9	AATAAGAAGAAA	AAAAAGAAA	+	JASPAR
regulon7	C28M4	271696	132	121	AATATGATAAAA	5.41	MA0277.1	-3	1.51152e-05	0.00896333	0.0179104	9	AATAAGAAGAAA	AAAAAGAAA	+	JASPAR
regulon7	C28M4	271982	110	121	AAAAGTGAGAAA	5.41	MA0277.1	-3	1.51152e-05	0.00896333	0.0179104	9	AATAAGAAGAAA	AAAAAGAAA	+	JASPAR
regulon7	C28M4	271845	75	64	TATCAAATGAAA	5.4	MA0277.1	-3	1.51152e-05	0.00896333	0.0179104	9	AATAAGAAGAAA	AAAAAGAAA	+	JASPAR
regulon7	C28M4	1969323	49	60	TATATGAAAAAA	5.35	MA0277.1	-3	1.51152e-05	0.00896333	0.0179104	9	AATAAGAAGAAA	AAAAAGAAA	+	JASPAR
regulon7	C28M4	1968933	83	94	ATTTTTCTGAAA	5.32	MA0277.1	-3	1.51152e-05	0.00896333	0.0179104	9	AATAAGAAGAAA	AAAAAGAAA	+	JASPAR
regulon7	C28M4	1968766	26	37	TATCTTTAGATA	5.24	MA0277.1	-3	1.51152e-05	0.00896333	0.0179104	9	AATAAGAAGAAA	AAAAAGAAA	+	JASPAR
regulon7	C28M4	271653	10	21	TATCAATAGATA	5.15	MA0277.1	-3	1.51152e-05	0.00896333	0.0179104	9	AATAAGAAGAAA	AAAAAGAAA	+	JASPAR
regulon7	C28M4	1969270	40	29	TTTGGGATGAAA	5.13	MA0277.1	-3	1.51152e-05	0.00896333	0.0179104	9	AATAAGAAGAAA	AAAAAGAAA	+	JASPAR
regulon7	C28M4	1969270	35	24	GATGAAAAGAAA	5.12	MA0277.1	-3	1.51152e-05	0.00896333	0.0179104	9	AATAAGAAGAAA	AAAAAGAAA	+	JASPAR
regulon7	C28M4	271653	26	37	TTTAATATGAAA	5.11	MA0277.1	-3	1.51152e-05	0.00896333	0.0179104	9	AATAAGAAGAAA	AAAAAGAAA	+	JASPAR
regulon7	C28M4	1969168	213	202	ATTTTTTTGAAA	5.1	MA0277.1	-3	1.51152e-05	0.00896333	0.0179104	9	AATAAGAAGAAA	AAAAAGAAA	+	JASPAR
regulon47	C51M1	1968325	198	209	AAAGGAATTATT	13.45	Atu4556_Rhizobiales	1	0.000244459	0.0344687	0.0689374	12	AAAGAAATTATT	TAATGAAAATATTTTCACGA	+	RegTransBase v4
regulon47	C51M1	271748	285	296	AAAGGAATTATT	13.45	Atu4556_Rhizobiales	1	0.000244459	0.0344687	0.0689374	12	AAAGAAATTATT	TAATGAAAATATTTTCACGA	+	RegTransBase v4
regulon47	C51M1	1968590	116	127	AAAGAAATTATT	12.96	Atu4556_Rhizobiales	1	0.000244459	0.0344687	0.0689374	12	AAAGAAATTATT	TAATGAAAATATTTTCACGA	+	RegTransBase v4
regulon47	C51M1	271728	177	188	AAAGAAAATATT	12.69	Atu4556_Rhizobiales	1	0.000244459	0.0344687	0.0689374	12	AAAGAAATTATT	TAATGAAAATATTTTCACGA	+	RegTransBase v4
regulon47	C51M1	271515	142	153	ACAGCAGATATT	12.09	Atu4556_Rhizobiales	1	0.000244459	0.0344687	0.0689374	12	AAAGAAATTATT	TAATGAAAATATTTTCACGA	+	RegTransBase v4
regulon44	C104M1	1968575	21	32	ATAATTAAATTA	10.64	MA0383.1	6	9.3551e-06	0.00554758	0.0101113	12	ATAATTAAATTA	TTACCTATAATTAAATTAGCA	+	JASPAR
regulon44	C104M1	271623	263	274	ATAATCAAATTA	10.59	MA0383.1	6	9.3551e-06	0.00554758	0.0101113	12	ATAATTAAATTA	TTACCTATAATTAAATTAGCA	+	JASPAR
regulon44	C104M1	1968454	134	145	ATAATTATATTA	9.98	MA0383.1	6	9.3551e-06	0.00554758	0.0101113	12	ATAATTAAATTA	TTACCTATAATTAAATTAGCA	+	JASPAR
regulon44	C104M1	271911	22	33	ATTATTAGATTA	8.67	MA0383.1	6	9.3551e-06	0.00554758	0.0101113	12	ATAATTAAATTA	TTACCTATAATTAAATTAGCA	+	JASPAR
regulon44	C104M1	271623	275	264	ATAATTTGATTA	8.41	MA0383.1	6	9.3551e-06	0.00554758	0.0101113	12	ATAATTAAATTA	TTACCTATAATTAAATTAGCA	+	JASPAR
regulon44	C104M1	271623	227	216	ATAAAAAAATTA	8.18	MA0383.1	6	9.3551e-06	0.00554758	0.0101113	12	ATAATTAAATTA	TTACCTATAATTAAATTAGCA	+	JASPAR
regulon44	C104M1	271911	36	47	ATTTTTAAATTA	7.23	MA0383.1	6	9.3551e-06	0.00554758	0.0101113	12	ATAATTAAATTA	TTACCTATAATTAAATTAGCA	+	JASPAR
regulon44	C104M1	1969370	79	68	TTTATCAAATTA	7.17	MA0383.1	6	9.3551e-06	0.00554758	0.0101113	12	ATAATTAAATTA	TTACCTATAATTAAATTAGCA	+	JASPAR
regulon44	C104M1	271623	178	167	ATCACTAAATTA	6.75	MA0383.1	6	9.3551e-06	0.00554758	0.0101113	12	ATAATTAAATTA	TTACCTATAATTAAATTAGCA	+	JASPAR
regulon44	C104M1	1969370	67	78	ATAATTTGATAA	6.74	MA0383.1	6	9.3551e-06	0.00554758	0.0101113	12	ATAATTAAATTA	TTACCTATAATTAAATTAGCA	+	JASPAR
regulon44	C104M1	271671	59	48	AAAATTATATAA	6.64	MA0383.1	6	9.3551e-06	0.00554758	0.0101113	12	ATAATTAAATTA	TTACCTATAATTAAATTAGCA	+	JASPAR
regulon44	C104M1	271747	249	260	AAAATAAATTTA	6.62	MA0383.1	6	9.3551e-06	0.00554758	0.0101113	12	ATAATTAAATTA	TTACCTATAATTAAATTAGCA	+	JASPAR
regulon44	C104M1	1968454	141	130	ATAATTATATCA	6.35	MA0383.1	6	9.3551e-06	0.00554758	0.0101113	12	ATAATTAAATTA	TTACCTATAATTAAATTAGCA	+	JASPAR
regulon44	C104M1	1968998	152	163	ATATTAAGTTTA	6.32	MA0383.1	6	9.3551e-06	0.00554758	0.0101113	12	ATAATTAAATTA	TTACCTATAATTAAATTAGCA	+	JASPAR
regulon44	C104M1	1968454	146	135	TTAATATAATTA	6.31	MA0383.1	6	9.3551e-06	0.00554758	0.0101113	12	ATAATTAAATTA	TTACCTATAATTAAATTAGCA	+	JASPAR
regulon44	C104M1	271623	215	226	ATAATTTTTTTA	6.29	MA0383.1	6	9.3551e-06	0.00554758	0.0101113	12	ATAATTAAATTA	TTACCTATAATTAAATTAGCA	+	JASPAR
regulon44	C104M1	271623	63	52	AAAACAGAATTA	6.11	MA0383.1	6	9.3551e-06	0.00554758	0.0101113	12	ATAATTAAATTA	TTACCTATAATTAAATTAGCA	+	JASPAR
regulon44	C104M1	1968575	37	26	ATTTCTAATTTA	5.27	MA0383.1	6	9.3551e-06	0.00554758	0.0101113	12	ATAATTAAATTA	TTACCTATAATTAAATTAGCA	+	JASPAR
regulon44	C104M1	271911	44	55	ATTATCCCATTA	5.27	MA0383.1	6	9.3551e-06	0.00554758	0.0101113	12	ATAATTAAATTA	TTACCTATAATTAAATTAGCA	+	JASPAR
regulon44	C104M1	1969370	48	59	ATAATTGATTTT	5.25	MA0383.1	6	9.3551e-06	0.00554758	0.0101113	12	ATAATTAAATTA	TTACCTATAATTAAATTAGCA	+	JASPAR
regulon44	C104M1	271911	34	23	TTAATCTAATAA	5.24	MA0383.1	6	9.3551e-06	0.00554758	0.0101113	12	ATAATTAAATTA	TTACCTATAATTAAATTAGCA	+	JASPAR
regulon44	C104M1	1969370	60	49	AAAAATCAATTA	5.19	MA0383.1	6	9.3551e-06	0.00554758	0.0101113	12	ATAATTAAATTA	TTACCTATAATTAAATTAGCA	+	JASPAR
regulon44	C104M1	271747	193	182	AAAAACAGATTT	5.13	MA0383.1	6	9.3551e-06	0.00554758	0.0101113	12	ATAATTAAATTA	TTACCTATAATTAAATTAGCA	+	JASPAR
regulon44	C104M1	271911	52	63	ATTACGGAATTA	5.09	MA0383.1	6	9.3551e-06	0.00554758	0.0101113	12	ATAATTAAATTA	TTACCTATAATTAAATTAGCA	+	JASPAR
regulon44	C104M1	1969183	34	45	ATTACTAAGTTA	5.04	MA0383.1	6	9.3551e-06	0.00554758	0.0101113	12	ATAATTAAATTA	TTACCTATAATTAAATTAGCA	+	JASPAR
regulon44	C104M1	1968575	33	22	CTAATTTAATTA	5.02	MA0383.1	6	9.3551e-06	0.00554758	0.0101113	12	ATAATTAAATTA	TTACCTATAATTAAATTAGCA	+	JASPAR
regulon44	C104M1	271747	207	218	ATAATTAATATA	5.01	MA0383.1	6	9.3551e-06	0.00554758	0.0101113	12	ATAATTAAATTA	TTACCTATAATTAAATTAGCA	+	JASPAR
regulon44	C104M1	271623	173	162	TAAATTATATTT	4.89	MA0383.1	6	9.3551e-06	0.00554758	0.0101113	12	ATAATTAAATTA	TTACCTATAATTAAATTAGCA	+	JASPAR
regulon44	C104M1	271747	259	248	AAATTTATTTTA	4.89	MA0383.1	6	9.3551e-06	0.00554758	0.0101113	12	ATAATTAAATTA	TTACCTATAATTAAATTAGCA	+	JASPAR
regulon44	C104M1	271623	164	153	TTTATAAAATTT	4.87	MA0383.1	6	9.3551e-06	0.00554758	0.0101113	12	ATAATTAAATTA	TTACCTATAATTAAATTAGCA	+	JASPAR
regulon44	C104M1	271623	237	248	TTAATTATTTTT	4.85	MA0383.1	6	9.3551e-06	0.00554758	0.0101113	12	ATAATTAAATTA	TTACCTATAATTAAATTAGCA	+	JASPAR
regulon44	C104M1	1969370	30	41	TTTATTATATTT	4.85	MA0383.1	6	9.3551e-06	0.00554758	0.0101113	12	ATAATTAAATTA	TTACCTATAATTAAATTAGCA	+	JASPAR
regulon44	C104M1	271623	252	241	TTAAAAAAATAA	4.81	MA0383.1	6	9.3551e-06	0.00554758	0.0101113	12	ATAATTAAATTA	TTACCTATAATTAAATTAGCA	+	JASPAR
regulon44	C104M1	1969370	40	51	TTAAGAAAATAA	4.81	MA0383.1	6	9.3551e-06	0.00554758	0.0101113	12	ATAATTAAATTA	TTACCTATAATTAAATTAGCA	+	JASPAR
regulon40	C22M3	271918	23	34	TAATCGATAAAT	10.41	MA0167.1	0	3.36339e-06	0.00199449	0.00256417	7	TAATTAATAAAA	TAATTAA	-	JASPAR
regulon40	C22M3	271646	4	15	TAATTCATGAAA	10.32	MA0167.1	0	3.36339e-06	0.00199449	0.00256417	7	TAATTAATAAAA	TAATTAA	-	JASPAR
regulon40	C22M3	1969067	42	53	TAATTAGTAAAT	10.28	MA0167.1	0	3.36339e-06	0.00199449	0.00256417	7	TAATTAATAAAA	TAATTAA	-	JASPAR
regulon40	C22M3	271555	98	109	TAATTAATAAGA	10.19	MA0167.1	0	3.36339e-06	0.00199449	0.00256417	7	TAATTAATAAAA	TAATTAA	-	JASPAR
regulon40	C22M3	271747	244	233	TAATTGACAAAA	8.73	MA0167.1	0	3.36339e-06	0.00199449	0.00256417	7	TAATTAATAAAA	TAATTAA	-	JASPAR
regulon40	C22M3	1968569	165	176	TAATTCAGGAAA	8.51	MA0167.1	0	3.36339e-06	0.00199449	0.00256417	7	TAATTAATAAAA	TAATTAA	-	JASPAR
regulon40	C22M3	271974	5	16	TAATCAGAAAAT	8.35	MA0167.1	0	3.36339e-06	0.00199449	0.00256417	7	TAATTAATAAAA	TAATTAA	-	JASPAR
regulon40	C22M3	271974	26	15	TAATCAGAAAAT	8.35	MA0167.1	0	3.36339e-06	0.00199449	0.00256417	7	TAATTAATAAAA	TAATTAA	-	JASPAR
regulon4	C58M2	1968794	228	239	TAAATAAAAGAA	9.7	SPT2	-2	0.00013844	0.0204892	0.040402	10	AAAATAAAATAA	AATTAAATAA	+	Yeast
regulon4	C58M2	271797	34	45	AAAATAAGAGAA	9.36	SPT2	-2	0.00013844	0.0204892	0.040402	10	AAAATAAAATAA	AATTAAATAA	+	Yeast
regulon4	C58M2	1968762	21	10	TAAATATGAGAA	9.19	SPT2	-2	0.00013844	0.0204892	0.040402	10	AAAATAAAATAA	AATTAAATAA	+	Yeast
regulon4	C58M2	271694	281	292	TAATTAAATGAA	8.9	SPT2	-2	0.00013844	0.0204892	0.040402	10	AAAATAAAATAA	AATTAAATAA	+	Yeast
regulon4	C58M2	271694	51	40	TTCATTTGAGTA	8.31	SPT2	-2	0.00013844	0.0204892	0.040402	10	AAAATAAAATAA	AATTAAATAA	+	Yeast
regulon4	C58M2	1969028	3	14	AAAATAAGATAA	7.85	SPT2	-2	0.00013844	0.0204892	0.040402	10	AAAATAAAATAA	AATTAAATAA	+	Yeast
regulon4	C58M2	271760	2	13	AAATTAGAAGAA	6.9	SPT2	-2	0.00013844	0.0204892	0.040402	10	AAAATAAAATAA	AATTAAATAA	+	Yeast
regulon4	C58M2	271694	137	126	AAAAAATAAGAA	6.46	SPT2	-2	0.00013844	0.0204892	0.040402	10	AAAATAAAATAA	AATTAAATAA	+	Yeast
regulon4	C58M2	271598	174	163	AAAAAAAGATAA	6.02	SPT2	-2	0.00013844	0.0204892	0.040402	10	AAAATAAAATAA	AATTAAATAA	+	Yeast
regulon4	C58M2	271705	100	111	AAATTATTTGAA	5.9	SPT2	-2	0.00013844	0.0204892	0.040402	10	AAAATAAAATAA	AATTAAATAA	+	Yeast
regulon4	C58M2	271925	45	56	AAAATACAATAA	5.8	SPT2	-2	0.00013844	0.0204892	0.040402	10	AAAATAAAATAA	AATTAAATAA	+	Yeast
regulon4	C58M2	271674	54	43	ATCATAAAATAA	5.64	SPT2	-2	0.00013844	0.0204892	0.040402	10	AAAATAAAATAA	AATTAAATAA	+	Yeast
regulon4	C58M2	271925	157	168	AACTTTTAAGAA	5.61	SPT2	-2	0.00013844	0.0204892	0.040402	10	AAAATAAAATAA	AATTAAATAA	+	Yeast
regulon4	C58M2	271714	279	268	TACTAAAAATAA	5.61	SPT2	-2	0.00013844	0.0204892	0.040402	10	AAAATAAAATAA	AATTAAATAA	+	Yeast
regulon4	C58M2	1968763	84	73	TAAAAATAATAA	5.58	SPT2	-2	0.00013844	0.0204892	0.040402	10	AAAATAAAATAA	AATTAAATAA	+	Yeast
regulon4	C58M2	1969057	13	24	TAATGAAATTAA	5.57	SPT2	-2	0.00013844	0.0204892	0.040402	10	AAAATAAAATAA	AATTAAATAA	+	Yeast
regulon4	C58M2	1969028	34	45	AAAATGAGTTAA	5.53	SPT2	-2	0.00013844	0.0204892	0.040402	10	AAAATAAAATAA	AATTAAATAA	+	Yeast
regulon4	C58M2	271705	30	41	AATATAAAAGAA	5.53	SPT2	-2	0.00013844	0.0204892	0.040402	10	AAAATAAAATAA	AATTAAATAA	+	Yeast
regulon4	C58M2	271694	97	108	AAATAAAAATAA	5.34	SPT2	-2	0.00013844	0.0204892	0.040402	10	AAAATAAAATAA	AATTAAATAA	+	Yeast
regulon4	C58M2	271705	22	11	AAAAGTAAAGAA	5.32	SPT2	-2	0.00013844	0.0204892	0.040402	10	AAAATAAAATAA	AATTAAATAA	+	Yeast
regulon4	C58M2	271622	172	183	AAATTACTAGAA	5.32	SPT2	-2	0.00013844	0.0204892	0.040402	10	AAAATAAAATAA	AATTAAATAA	+	Yeast
regulon4	C58M2	271598	15	26	TTCATCTGATAA	5.31	SPT2	-2	0.00013844	0.0204892	0.040402	10	AAAATAAAATAA	AATTAAATAA	+	Yeast
regulon4	C58M2	271714	235	224	TTCATCTGATAA	5.31	SPT2	-2	0.00013844	0.0204892	0.040402	10	AAAATAAAATAA	AATTAAATAA	+	Yeast
regulon4	C58M2	271705	27	16	AACAAAAAAGTA	5.31	SPT2	-2	0.00013844	0.0204892	0.040402	10	AAAATAAAATAA	AATTAAATAA	+	Yeast
regulon4	C58M2	1968794	42	31	AAAATATTATAA	5.2	SPT2	-2	0.00013844	0.0204892	0.040402	10	AAAATAAAATAA	AATTAAATAA	+	Yeast
regulon4	C58M2	271705	238	249	TAAAAATATTAA	5.18	SPT2	-2	0.00013844	0.0204892	0.040402	10	AAAATAAAATAA	AATTAAATAA	+	Yeast
regulon4	C58M2	271694	135	124	AAAATAAGAAAA	5.08	SPT2	-2	0.00013844	0.0204892	0.040402	10	AAAATAAAATAA	AATTAAATAA	+	Yeast
regulon4	C58M2	271773	38	27	TAATTAAAAAAA	5.02	SPT2	-2	0.00013844	0.0204892	0.040402	10	AAAATAAAATAA	AATTAAATAA	+	Yeast
regulon4	C58M2	271925	32	21	TAAATCTATGTA	5.01	SPT2	-2	0.00013844	0.0204892	0.040402	10	AAAATAAAATAA	AATTAAATAA	+	Yeast
regulon4	C58M2	1969028	53	42	AAATTAGATTAA	5	SPT2	-2	0.00013844	0.0204892	0.040402	10	AAAATAAAATAA	AATTAAATAA	+	Yeast
regulon4	C58M2	271705	221	232	ACAACAAATGAA	4.89	SPT2	-2	0.00013844	0.0204892	0.040402	10	AAAATAAAATAA	AATTAAATAA	+	Yeast
regulon4	C58M2	271598	123	112	AAATTTAATTAA	4.86	SPT2	-2	0.00013844	0.0204892	0.040402	10	AAAATAAAATAA	AATTAAATAA	+	Yeast
regulon4	C58M2	271694	182	171	TAATCAAAACAA	4.78	SPT2	-2	0.00013844	0.0204892	0.040402	10	AAAATAAAATAA	AATTAAATAA	+	Yeast
regulon4	C58M2	1968794	213	202	TAAATTATATAA	4.69	SPT2	-2	0.00013844	0.0204892	0.040402	10	AAAATAAAATAA	AATTAAATAA	+	Yeast
regulon4	C58M2	271694	162	151	TGAATAAAATAA	4.65	SPT2	-2	0.00013844	0.0204892	0.040402	10	AAAATAAAATAA	AATTAAATAA	+	Yeast
regulon37	C25M4	271973	147	158	AATTCTATTAAG	12.62	MX000038	-2	0.000194735	0.0373891	0.0741566	10	ATTTCTATTAAA	TTAAATTAAAA	+	Prodoric Release 8.9
regulon37	C25M4	1968362	31	42	AATTCTTTTAAG	12.06	MX000038	-2	0.000194735	0.0373891	0.0741566	10	ATTTCTATTAAA	TTAAATTAAAA	+	Prodoric Release 8.9
regulon37	C25M4	1968399	26	37	AATTTTACTAAA	10.04	MX000038	-2	0.000194735	0.0373891	0.0741566	10	ATTTCTATTAAA	TTAAATTAAAA	+	Prodoric Release 8.9
regulon37	C25M4	271511	142	153	AATTCTAAAAAG	9.85	MX000038	-2	0.000194735	0.0373891	0.0741566	10	ATTTCTATTAAA	TTAAATTAAAA	+	Prodoric Release 8.9
regulon37	C25M4	1968930	85	96	ATTTTTATTAAA	9.19	MX000038	-2	0.000194735	0.0373891	0.0741566	10	ATTTCTATTAAA	TTAAATTAAAA	+	Prodoric Release 8.9
regulon37	C25M4	271511	121	132	ATTTCTATTAAT	9.06	MX000038	-2	0.000194735	0.0373891	0.0741566	10	ATTTCTATTAAA	TTAAATTAAAA	+	Prodoric Release 8.9
regulon37	C25M4	271951	3	14	AATTATTATAAA	8.84	MX000038	-2	0.000194735	0.0373891	0.0741566	10	ATTTCTATTAAA	TTAAATTAAAA	+	Prodoric Release 8.9
regulon37	C25M4	1968855	72	83	ATTTATATTAAA	8.76	MX000038	-2	0.000194735	0.0373891	0.0741566	10	ATTTCTATTAAA	TTAAATTAAAA	+	Prodoric Release 8.9
regulon37	C25M4	271931	195	184	ATTTATAATAAA	8.28	MX000038	-2	0.000194735	0.0373891	0.0741566	10	ATTTCTATTAAA	TTAAATTAAAA	+	Prodoric Release 8.9
regulon37	C25M4	271973	144	133	ATTTTTTATAAA	8.16	MX000038	-2	0.000194735	0.0373891	0.0741566	10	ATTTCTATTAAA	TTAAATTAAAA	+	Prodoric Release 8.9
regulon37	C25M4	271864	268	257	ATTTCTTATAAT	8.03	MX000038	-2	0.000194735	0.0373891	0.0741566	10	ATTTCTATTAAA	TTAAATTAAAA	+	Prodoric Release 8.9
regulon37	C25M4	271968	99	110	AATTTTATAAAA	8.01	MX000038	-2	0.000194735	0.0373891	0.0741566	10	ATTTCTATTAAA	TTAAATTAAAA	+	Prodoric Release 8.9
regulon37	C25M4	271931	183	194	ATTTATTATAAA	7.73	MX000038	-2	0.000194735	0.0373891	0.0741566	10	ATTTCTATTAAA	TTAAATTAAAA	+	Prodoric Release 8.9
regulon37	C25M4	1968930	38	49	ATTTCGTTTAAA	7.55	MX000038	-2	0.000194735	0.0373891	0.0741566	10	ATTTCTATTAAA	TTAAATTAAAA	+	Prodoric Release 8.9
regulon31	C78M2	271875	92	103	TAAATCGATAAG	11.87	MX000028	-1	1.82364e-05	0.00350139	0.00700277	11	TAAATCAATAAA	AAATCAATAAATTG	+	Prodoric Release 8.9
regulon31	C78M2	1968804	30	41	TAAATGACTAAG	11.33	MX000028	-1	1.82364e-05	0.00350139	0.00700277	11	TAAATCAATAAA	AAATCAATAAATTG	+	Prodoric Release 8.9
regulon31	C78M2	271711	97	108	TAAATCTATAAA	10.79	MX000028	-1	1.82364e-05	0.00350139	0.00700277	11	TAAATCAATAAA	AAATCAATAAATTG	+	Prodoric Release 8.9
regulon31	C78M2	271764	84	95	TAAAAGCATAAA	10	MX000028	-1	1.82364e-05	0.00350139	0.00700277	11	TAAATCAATAAA	AAATCAATAAATTG	+	Prodoric Release 8.9
regulon31	C78M2	271801	46	57	CAAATCATTAAA	9.92	MX000028	-1	1.82364e-05	0.00350139	0.00700277	11	TAAATCAATAAA	AAATCAATAAATTG	+	Prodoric Release 8.9
regulon31	C36M5	271764	84	95	TAAAAGCATAAA	10.51	lrp	11	0.000196214	0.0133425	0.026622	12	TAAAATAATAAA	AAAATGAATAATAAAAAAATCAAAT	-	DPINTERACT
regulon31	C36M5	1968725	4	15	TAAAATCGTAAG	10.45	lrp	11	0.000196214	0.0133425	0.026622	12	TAAAATAATAAA	AAAATGAATAATAAAAAAATCAAAT	-	DPINTERACT
regulon31	C36M5	1969121	83	94	TAAAAACATAAA	10.06	lrp	11	0.000196214	0.0133425	0.026622	12	TAAAATAATAAA	AAAATGAATAATAAAAAAATCAAAT	-	DPINTERACT
regulon31	C36M5	271864	243	232	TAAAATAATAAA	9.82	lrp	11	0.000196214	0.0133425	0.026622	12	TAAAATAATAAA	AAAATGAATAATAAAAAAATCAAAT	-	DPINTERACT
regulon31	C36M5	1968472	74	85	TAAGATAGTAAA	9.52	lrp	11	0.000196214	0.0133425	0.026622	12	TAAAATAATAAA	AAAATGAATAATAAAAAAATCAAAT	-	DPINTERACT
regulon31	C36M5	271695	219	230	TTAAATCTTAAA	8.76	lrp	11	0.000196214	0.0133425	0.026622	12	TAAAATAATAAA	AAAATGAATAATAAAAAAATCAAAT	-	DPINTERACT
regulon31	C36M5	271858	252	263	TAAATAAATAAA	8.32	lrp	11	0.000196214	0.0133425	0.026622	12	TAAAATAATAAA	AAAATGAATAATAAAAAAATCAAAT	-	DPINTERACT
regulon31	C36M5	271786	51	40	TAAAAAAGTTAA	8	lrp	11	0.000196214	0.0133425	0.026622	12	TAAAATAATAAA	AAAATGAATAATAAAAAAATCAAAT	-	DPINTERACT
regulon31	C41M3	1969142	120	131	AAAACTGTTAAA	11.06	ihf	9	0.000390175	0.0265319	0.0520234	12	AAAAATGATAAA	CTAAGATAATAAAATGTTAAAAAATCAATAAGTTATATTTAATAAGTA	+	DPINTERACT
regulon31	C41M3	1968800	234	245	AAAAATGTTAAA	10.88	ihf	9	0.000390175	0.0265319	0.0520234	12	AAAAATGATAAA	CTAAGATAATAAAATGTTAAAAAATCAATAAGTTATATTTAATAAGTA	+	DPINTERACT
regulon31	C41M3	1968785	58	69	TAAAATCATAAA	10.53	ihf	9	0.000390175	0.0265319	0.0520234	12	AAAAATGATAAA	CTAAGATAATAAAATGTTAAAAAATCAATAAGTTATATTTAATAAGTA	+	DPINTERACT
regulon31	C41M3	1968524	246	257	ACAAATCATAAA	10.11	ihf	9	0.000390175	0.0265319	0.0520234	12	AAAAATGATAAA	CTAAGATAATAAAATGTTAAAAAATCAATAAGTTATATTTAATAAGTA	+	DPINTERACT
regulon31	C41M3	1968318	147	158	TAAACTAATAAA	9.7	ihf	9	0.000390175	0.0265319	0.0520234	12	AAAAATGATAAA	CTAAGATAATAAAATGTTAAAAAATCAATAAGTTATATTTAATAAGTA	+	DPINTERACT
regulon31	C41M3	1968341	188	199	GAAAATGATAAT	9.28	ihf	9	0.000390175	0.0265319	0.0520234	12	AAAAATGATAAA	CTAAGATAATAAAATGTTAAAAAATCAATAAGTTATATTTAATAAGTA	+	DPINTERACT
regulon31	C78M2	271875	92	103	TAAATCGATAAG	11.87	ihf	20	0.00045444	0.0309019	0.0612199	12	TAAATCAATAAA	CTAAGATAATAAAATGTTAAAAAATCAATAAGTTATATTTAATAAGTA	+	DPINTERACT
regulon31	C78M2	1968804	30	41	TAAATGACTAAG	11.33	ihf	20	0.00045444	0.0309019	0.0612199	12	TAAATCAATAAA	CTAAGATAATAAAATGTTAAAAAATCAATAAGTTATATTTAATAAGTA	+	DPINTERACT
regulon31	C78M2	271711	97	108	TAAATCTATAAA	10.79	ihf	20	0.00045444	0.0309019	0.0612199	12	TAAATCAATAAA	CTAAGATAATAAAATGTTAAAAAATCAATAAGTTATATTTAATAAGTA	+	DPINTERACT
regulon31	C78M2	271764	84	95	TAAAAGCATAAA	10	ihf	20	0.00045444	0.0309019	0.0612199	12	TAAATCAATAAA	CTAAGATAATAAAATGTTAAAAAATCAATAAGTTATATTTAATAAGTA	+	DPINTERACT
regulon31	C78M2	271801	46	57	CAAATCATTAAA	9.92	ihf	20	0.00045444	0.0309019	0.0612199	12	TAAATCAATAAA	CTAAGATAATAAAATGTTAAAAAATCAATAAGTTATATTTAATAAGTA	+	DPINTERACT
regulon3	C57M3	271778	157	168	AAATGAAGAATA	11.44	MA0040.1	-1	3.30817e-05	0.0196174	0.0380962	11	AAATAAAGAATA	AATAAACAATA	-	JASPAR
regulon3	C57M3	271778	235	246	AAATAAAGATTA	11.2	MA0040.1	-1	3.30817e-05	0.0196174	0.0380962	11	AAATAAAGAATA	AATAAACAATA	-	JASPAR
regulon3	C57M3	1969269	31	42	AAATAAGAAATA	10.89	MA0040.1	-1	3.30817e-05	0.0196174	0.0380962	11	AAATAAAGAATA	AATAAACAATA	-	JASPAR
regulon3	C57M3	1969099	141	152	AAATAATAAATA	10.45	MA0040.1	-1	3.30817e-05	0.0196174	0.0380962	11	AAATAAAGAATA	AATAAACAATA	-	JASPAR
regulon3	C57M3	271534	62	51	AAATAAACATTA	9.31	MA0040.1	-1	3.30817e-05	0.0196174	0.0380962	11	AAATAAAGAATA	AATAAACAATA	-	JASPAR
regulon3	C57M3	1969269	73	62	AAATACTGAATA	9.21	MA0040.1	-1	3.30817e-05	0.0196174	0.0380962	11	AAATAAAGAATA	AATAAACAATA	-	JASPAR
regulon3	C57M3	271534	11	22	AAATTTATATTA	8.92	MA0040.1	-1	3.30817e-05	0.0196174	0.0380962	11	AAATAAAGAATA	AATAAACAATA	-	JASPAR
regulon28	C83M1	271545	36	47	TCTATTGACAGA	14.45	MA0207.1	-5	3.83322e-05	0.022731	0.0352323	6	TTTACTGACAGA	TGACAG	+	JASPAR
regulon28	C83M1	271568	23	12	TTTGCTGACAGA	13.99	MA0207.1	-5	3.83322e-05	0.022731	0.0352323	6	TTTACTGACAGA	TGACAG	+	JASPAR
regulon28	C83M1	271839	20	31	TTTACTGACAGA	13.73	MA0207.1	-5	3.83322e-05	0.022731	0.0352323	6	TTTACTGACAGA	TGACAG	+	JASPAR
regulon28	C83M1	271839	95	84	TTTACTGACAGA	13.73	MA0207.1	-5	3.83322e-05	0.022731	0.0352323	6	TTTACTGACAGA	TGACAG	+	JASPAR
regulon28	C83M1	271855	140	151	TTTACTGACAGA	13.73	MA0207.1	-5	3.83322e-05	0.022731	0.0352323	6	TTTACTGACAGA	TGACAG	+	JASPAR
regulon28	C83M1	271960	94	105	TTTACTGACAGA	13.73	MA0207.1	-5	3.83322e-05	0.022731	0.0352323	6	TTTACTGACAGA	TGACAG	+	JASPAR
regulon20	C33M2	1968578	95	106	AATATATAATAA	9.68	MA0345.1	6	2.38634e-05	0.014151	0.0282044	12	AATATATTATAA	ATGACCTATATATAAAAATGA	+	JASPAR
regulon20	C33M2	1969037	38	49	AATATGCTATAA	9.68	MA0345.1	6	2.38634e-05	0.014151	0.0282044	12	AATATATTATAA	ATGACCTATATATAAAAATGA	+	JASPAR
regulon20	C33M2	1969275	96	107	AATAATTAATAA	9.61	MA0345.1	6	2.38634e-05	0.014151	0.0282044	12	AATATATTATAA	ATGACCTATATATAAAAATGA	+	JASPAR
regulon20	C33M2	1968934	281	292	AATATGGTATAA	9.56	MA0345.1	6	2.38634e-05	0.014151	0.0282044	12	AATATATTATAA	ATGACCTATATATAAAAATGA	+	JASPAR
regulon20	C33M2	271649	240	229	AATAAAATATAA	8.96	MA0345.1	6	2.38634e-05	0.014151	0.0282044	12	AATATATTATAA	ATGACCTATATATAAAAATGA	+	JASPAR
regulon20	C33M2	271552	235	246	AACAAATAATAA	8.85	MA0345.1	6	2.38634e-05	0.014151	0.0282044	12	AATATATTATAA	ATGACCTATATATAAAAATGA	+	JASPAR
regulon20	C33M2	1969103	265	276	AATAAAAGATAA	8.7	MA0345.1	6	2.38634e-05	0.014151	0.0282044	12	AATATATTATAA	ATGACCTATATATAAAAATGA	+	JASPAR
regulon20	C33M2	1968586	282	293	AATTTGTTATAA	7.9	MA0345.1	6	2.38634e-05	0.014151	0.0282044	12	AATATATTATAA	ATGACCTATATATAAAAATGA	+	JASPAR
regulon20	C33M2	1969340	186	175	AAAATGTTATAA	7.89	MA0345.1	6	2.38634e-05	0.014151	0.0282044	12	AATATATTATAA	ATGACCTATATATAAAAATGA	+	JASPAR
regulon20	C33M2	1968479	188	177	AATAAATTATTA	7.76	MA0345.1	6	2.38634e-05	0.014151	0.0282044	12	AATATATTATAA	ATGACCTATATATAAAAATGA	+	JASPAR
regulon20	C33M2	1969114	50	61	AATAAATTTTAA	7.76	MA0345.1	6	2.38634e-05	0.014151	0.0282044	12	AATATATTATAA	ATGACCTATATATAAAAATGA	+	JASPAR
regulon20	C33M2	271768	119	130	AAAATGCTATAA	7.56	MA0345.1	6	2.38634e-05	0.014151	0.0282044	12	AATATATTATAA	ATGACCTATATATAAAAATGA	+	JASPAR
regulon20	C33M2	1969340	240	251	AAAAAGGAATAA	7.49	MA0345.1	6	2.38634e-05	0.014151	0.0282044	12	AATATATTATAA	ATGACCTATATATAAAAATGA	+	JASPAR
regulon20	C33M2	1969114	144	155	AAAATGGTATAA	7.44	MA0345.1	6	2.38634e-05	0.014151	0.0282044	12	AATATATTATAA	ATGACCTATATATAAAAATGA	+	JASPAR
regulon20	C33M2	1968586	183	172	AATATAGAAAAA	6.87	MA0345.1	6	2.38634e-05	0.014151	0.0282044	12	AATATATTATAA	ATGACCTATATATAAAAATGA	+	JASPAR
regulon20	C33M2	1968650	139	150	AATATGATAAAA	6.73	MA0345.1	6	2.38634e-05	0.014151	0.0282044	12	AATATATTATAA	ATGACCTATATATAAAAATGA	+	JASPAR
regulon20	C33M2	1969103	106	117	AATATAATTTAA	6.73	MA0345.1	6	2.38634e-05	0.014151	0.0282044	12	AATATATTATAA	ATGACCTATATATAAAAATGA	+	JASPAR
regulon20	C33M2	1969114	68	79	AACAAAGGATAT	6.1	MA0345.1	6	2.38634e-05	0.014151	0.0282044	12	AATATATTATAA	ATGACCTATATATAAAAATGA	+	JASPAR
regulon20	C33M2	1969340	175	164	ATTATCTTATAA	6.04	MA0345.1	6	2.38634e-05	0.014151	0.0282044	12	AATATATTATAA	ATGACCTATATATAAAAATGA	+	JASPAR
regulon20	C33M2	1968586	193	182	AATGAGTTATAA	6.01	MA0345.1	6	2.38634e-05	0.014151	0.0282044	12	AATATATTATAA	ATGACCTATATATAAAAATGA	+	JASPAR
regulon20	C33M2	271659	65	54	AATTGGTGATAA	5.97	MA0345.1	6	2.38634e-05	0.014151	0.0282044	12	AATATATTATAA	ATGACCTATATATAAAAATGA	+	JASPAR
regulon20	C33M2	271902	96	107	AACTTGAAATAA	5.97	MA0345.1	6	2.38634e-05	0.014151	0.0282044	12	AATATATTATAA	ATGACCTATATATAAAAATGA	+	JASPAR
regulon20	C33M2	271649	23	34	AAAATATCATAA	5.97	MA0345.1	6	2.38634e-05	0.014151	0.0282044	12	AATATATTATAA	ATGACCTATATATAAAAATGA	+	JASPAR
regulon20	C33M2	271659	132	121	AATACATAATTA	5.91	MA0345.1	6	2.38634e-05	0.014151	0.0282044	12	AATATATTATAA	ATGACCTATATATAAAAATGA	+	JASPAR
regulon20	C33M2	1969340	137	126	AATTAGTAATTA	5.84	MA0345.1	6	2.38634e-05	0.014151	0.0282044	12	AATATATTATAA	ATGACCTATATATAAAAATGA	+	JASPAR
regulon20	C33M2	1969114	178	189	AATACTTTTTAA	5.79	MA0345.1	6	2.38634e-05	0.014151	0.0282044	12	AATATATTATAA	ATGACCTATATATAAAAATGA	+	JASPAR
regulon20	C33M2	271866	89	100	AATAAATACTAA	5.68	MA0345.1	6	2.38634e-05	0.014151	0.0282044	12	AATATATTATAA	ATGACCTATATATAAAAATGA	+	JASPAR
regulon20	C33M2	1969037	54	65	ATTAAAGCATAA	5.65	MA0345.1	6	2.38634e-05	0.014151	0.0282044	12	AATATATTATAA	ATGACCTATATATAAAAATGA	+	JASPAR
regulon20	C33M2	1968479	267	278	AAAAAATTATAT	5.65	MA0345.1	6	2.38634e-05	0.014151	0.0282044	12	AATATATTATAA	ATGACCTATATATAAAAATGA	+	JASPAR
regulon20	C33M2	1968578	73	84	AATATATTATGA	5.63	MA0345.1	6	2.38634e-05	0.014151	0.0282044	12	AATATATTATAA	ATGACCTATATATAAAAATGA	+	JASPAR
regulon20	C33M2	1969275	89	100	AAGATGCAATAA	5.6	MA0345.1	6	2.38634e-05	0.014151	0.0282044	12	AATATATTATAA	ATGACCTATATATAAAAATGA	+	JASPAR
regulon20	C33M2	271866	43	54	AAGAAATGATAA	5.6	MA0345.1	6	2.38634e-05	0.014151	0.0282044	12	AATATATTATAA	ATGACCTATATATAAAAATGA	+	JASPAR
regulon20	C33M2	271659	169	180	AATCTATAATAA	5.56	MA0345.1	6	2.38634e-05	0.014151	0.0282044	12	AATATATTATAA	ATGACCTATATATAAAAATGA	+	JASPAR
regulon20	C33M2	271659	252	263	TTTATGTGATAA	5.53	MA0345.1	6	2.38634e-05	0.014151	0.0282044	12	AATATATTATAA	ATGACCTATATATAAAAATGA	+	JASPAR
regulon20	C33M2	271866	91	80	ATTATAGCATAA	5.53	MA0345.1	6	2.38634e-05	0.014151	0.0282044	12	AATATATTATAA	ATGACCTATATATAAAAATGA	+	JASPAR
regulon20	C33M2	1968479	253	264	AAAATGTTAAAA	5.53	MA0345.1	6	2.38634e-05	0.014151	0.0282044	12	AATATATTATAA	ATGACCTATATATAAAAATGA	+	JASPAR
regulon20	C33M2	1969340	140	129	AATAATTAGTAA	5.49	MA0345.1	6	2.38634e-05	0.014151	0.0282044	12	AATATATTATAA	ATGACCTATATATAAAAATGA	+	JASPAR
regulon20	C33M2	1968578	104	93	ATTATATATTAA	5.47	MA0345.1	6	2.38634e-05	0.014151	0.0282044	12	AATATATTATAA	ATGACCTATATATAAAAATGA	+	JASPAR
regulon20	C33M2	1968934	197	208	AATATATAATTT	5.47	MA0345.1	6	2.38634e-05	0.014151	0.0282044	12	AATATATTATAA	ATGACCTATATATAAAAATGA	+	JASPAR
regulon20	C33M2	1968479	178	189	AATAATTTATTT	5.47	MA0345.1	6	2.38634e-05	0.014151	0.0282044	12	AATATATTATAA	ATGACCTATATATAAAAATGA	+	JASPAR
regulon20	C33M2	271866	79	90	TTTATGCTATAA	5.47	MA0345.1	6	2.38634e-05	0.014151	0.0282044	12	AATATATTATAA	ATGACCTATATATAAAAATGA	+	JASPAR
regulon20	C33M2	1969114	202	191	AATTTTCCATAA	5.46	MA0345.1	6	2.38634e-05	0.014151	0.0282044	12	AATATATTATAA	ATGACCTATATATAAAAATGA	+	JASPAR
regulon20	C33M2	271552	160	171	ATTAAGTGAAAA	5.4	MA0345.1	6	2.38634e-05	0.014151	0.0282044	12	AATATATTATAA	ATGACCTATATATAAAAATGA	+	JASPAR
regulon20	C33M2	1968479	147	158	TTTAATTAATAA	5.4	MA0345.1	6	2.38634e-05	0.014151	0.0282044	12	AATATATTATAA	ATGACCTATATATAAAAATGA	+	JASPAR
regulon20	C33M2	1968586	142	153	ATTTAGGAATAA	5.4	MA0345.1	6	2.38634e-05	0.014151	0.0282044	12	AATATATTATAA	ATGACCTATATATAAAAATGA	+	JASPAR
regulon20	C33M2	1969365	194	183	AAAAAATTAAAA	5.39	MA0345.1	6	2.38634e-05	0.014151	0.0282044	12	AATATATTATAA	ATGACCTATATATAAAAATGA	+	JASPAR
regulon20	C33M2	1968479	168	179	TAAAAATGATAA	5.39	MA0345.1	6	2.38634e-05	0.014151	0.0282044	12	AATATATTATAA	ATGACCTATATATAAAAATGA	+	JASPAR
regulon20	C33M2	271552	252	241	TATATTTTATTA	5.35	MA0345.1	6	2.38634e-05	0.014151	0.0282044	12	AATATATTATAA	ATGACCTATATATAAAAATGA	+	JASPAR
regulon20	C33M2	271649	230	241	TATATTTTATTA	5.35	MA0345.1	6	2.38634e-05	0.014151	0.0282044	12	AATATATTATAA	ATGACCTATATATAAAAATGA	+	JASPAR
regulon20	C33M2	1969103	111	100	TATATTTTTTAA	5.35	MA0345.1	6	2.38634e-05	0.014151	0.0282044	12	AATATATTATAA	ATGACCTATATATAAAAATGA	+	JASPAR
regulon20	C33M2	1969114	21	10	TAAATTTTATAA	5.34	MA0345.1	6	2.38634e-05	0.014151	0.0282044	12	AATATATTATAA	ATGACCTATATATAAAAATGA	+	JASPAR
regulon20	C33M2	1969275	277	266	TATAAATAAAAA	5.33	MA0345.1	6	2.38634e-05	0.014151	0.0282044	12	AATATATTATAA	ATGACCTATATATAAAAATGA	+	JASPAR
regulon20	C33M2	1968578	98	87	TATTAACTATAA	5.33	MA0345.1	6	2.38634e-05	0.014151	0.0282044	12	AATATATTATAA	ATGACCTATATATAAAAATGA	+	JASPAR
regulon20	C33M2	1968479	272	283	ATTATATTAAAA	5.28	MA0345.1	6	2.38634e-05	0.014151	0.0282044	12	AATATATTATAA	ATGACCTATATATAAAAATGA	+	JASPAR
regulon20	C33M2	1969114	57	46	AATTTATTAAAA	5.28	MA0345.1	6	2.38634e-05	0.014151	0.0282044	12	AATATATTATAA	ATGACCTATATATAAAAATGA	+	JASPAR
regulon20	C33M2	1968578	50	39	ATTATATGTTAA	5.28	MA0345.1	6	2.38634e-05	0.014151	0.0282044	12	AATATATTATAA	ATGACCTATATATAAAAATGA	+	JASPAR
regulon20	C33M2	1969365	204	193	AATTTATGTTAA	5.28	MA0345.1	6	2.38634e-05	0.014151	0.0282044	12	AATATATTATAA	ATGACCTATATATAAAAATGA	+	JASPAR
regulon20	C33M2	1969103	255	244	AAATTTTAATAA	5.27	MA0345.1	6	2.38634e-05	0.014151	0.0282044	12	AATATATTATAA	ATGACCTATATATAAAAATGA	+	JASPAR
regulon20	C33M2	1969114	59	48	AAAATTTATTAA	5.27	MA0345.1	6	2.38634e-05	0.014151	0.0282044	12	AATATATTATAA	ATGACCTATATATAAAAATGA	+	JASPAR
regulon20	C33M2	1969103	30	19	AATATGGAAGAA	5.23	MA0345.1	6	2.38634e-05	0.014151	0.0282044	12	AATATATTATAA	ATGACCTATATATAAAAATGA	+	JASPAR
regulon20	C33M2	1969103	54	65	AATAATTTTAAA	5.21	MA0345.1	6	2.38634e-05	0.014151	0.0282044	12	AATATATTATAA	ATGACCTATATATAAAAATGA	+	JASPAR
regulon20	C33M2	1969114	67	56	ATTAATTTAAAA	5.21	MA0345.1	6	2.38634e-05	0.014151	0.0282044	12	AATATATTATAA	ATGACCTATATATAAAAATGA	+	JASPAR
regulon20	C33M2	1969103	275	286	AAATTACTATAA	5.2	MA0345.1	6	2.38634e-05	0.014151	0.0282044	12	AATATATTATAA	ATGACCTATATATAAAAATGA	+	JASPAR
regulon20	C33M2	1968934	225	236	AAAAAAGTTTAA	5.2	MA0345.1	6	2.38634e-05	0.014151	0.0282044	12	AATATATTATAA	ATGACCTATATATAAAAATGA	+	JASPAR
regulon20	C33M2	271717	2	13	TATAAAACATAA	5.19	MA0345.1	6	2.38634e-05	0.014151	0.0282044	12	AATATATTATAA	ATGACCTATATATAAAAATGA	+	JASPAR
regulon20	C33M2	1968586	242	253	AATTATTAAAAA	5.14	MA0345.1	6	2.38634e-05	0.014151	0.0282044	12	AATATATTATAA	ATGACCTATATATAAAAATGA	+	JASPAR
regulon20	C33M2	1969340	130	119	AATTAATGAAAA	5.14	MA0345.1	6	2.38634e-05	0.014151	0.0282044	12	AATATATTATAA	ATGACCTATATATAAAAATGA	+	JASPAR
regulon20	C33M2	1968479	236	247	AAAAAGGAAAAA	5.13	MA0345.1	6	2.38634e-05	0.014151	0.0282044	12	AATATATTATAA	ATGACCTATATATAAAAATGA	+	JASPAR
regulon20	C33M2	1968650	41	30	TTTATTTGATAA	5.09	MA0345.1	6	2.38634e-05	0.014151	0.0282044	12	AATATATTATAA	ATGACCTATATATAAAAATGA	+	JASPAR
regulon20	C33M2	271659	200	211	AATTAACTAAAA	5.07	MA0345.1	6	2.38634e-05	0.014151	0.0282044	12	AATATATTATAA	ATGACCTATATATAAAAATGA	+	JASPAR
regulon20	C33M2	271552	121	110	TAAAATCAATAA	5.06	MA0345.1	6	2.38634e-05	0.014151	0.0282044	12	AATATATTATAA	ATGACCTATATATAAAAATGA	+	JASPAR
regulon20	C33M2	271902	107	118	AATATAGAAGAA	4.97	MA0345.1	6	2.38634e-05	0.014151	0.0282044	12	AATATATTATAA	ATGACCTATATATAAAAATGA	+	JASPAR
regulon20	C33M2	1969340	117	128	AATTTTCATTAA	4.95	MA0345.1	6	2.38634e-05	0.014151	0.0282044	12	AATATATTATAA	ATGACCTATATATAAAAATGA	+	JASPAR
regulon20	C33M2	271895	173	162	ATAAAAGGATAA	4.94	MA0345.1	6	2.38634e-05	0.014151	0.0282044	12	AATATATTATAA	ATGACCTATATATAAAAATGA	+	JASPAR
regulon20	C33M2	271552	47	36	TTCAAGTAATAA	4.89	MA0345.1	6	2.38634e-05	0.014151	0.0282044	12	AATATATTATAA	ATGACCTATATATAAAAATGA	+	JASPAR
regulon20	C33M2	1968907	181	170	ATTAAAGAAAAA	4.88	MA0345.1	6	2.38634e-05	0.014151	0.0282044	12	AATATATTATAA	ATGACCTATATATAAAAATGA	+	JASPAR
regulon20	C33M2	271552	242	253	AATAAAATATAG	4.84	MA0345.1	6	2.38634e-05	0.014151	0.0282044	12	AATATATTATAA	ATGACCTATATATAAAAATGA	+	JASPAR
regulon20	C33M2	1968748	128	139	AACATGTTTTTA	4.84	MA0345.1	6	2.38634e-05	0.014151	0.0282044	12	AATATATTATAA	ATGACCTATATATAAAAATGA	+	JASPAR
regulon20	C33M2	271812	11	22	AGTAAAAAATAA	4.78	MA0345.1	6	2.38634e-05	0.014151	0.0282044	12	AATATATTATAA	ATGACCTATATATAAAAATGA	+	JASPAR
regulon20	C33M2	1969103	101	112	TAAAAAATATAA	4.74	MA0345.1	6	2.38634e-05	0.014151	0.0282044	12	AATATATTATAA	ATGACCTATATATAAAAATGA	+	JASPAR
regulon20	C33M2	1968907	268	279	AATATTCATAAA	4.69	MA0345.1	6	2.38634e-05	0.014151	0.0282044	12	AATATATTATAA	ATGACCTATATATAAAAATGA	+	JASPAR
regulon20	C33M2	1968479	264	275	ATTAAAAAATTA	4.68	MA0345.1	6	2.38634e-05	0.014151	0.0282044	12	AATATATTATAA	ATGACCTATATATAAAAATGA	+	JASPAR
regulon20	C33M2	1968907	232	243	AATATAAAATGA	4.66	MA0345.1	6	2.38634e-05	0.014151	0.0282044	12	AATATATTATAA	ATGACCTATATATAAAAATGA	+	JASPAR
regulon20	C33M2	1969103	149	160	AAAATTGGATAT	4.63	MA0345.1	6	2.38634e-05	0.014151	0.0282044	12	AATATATTATAA	ATGACCTATATATAAAAATGA	+	JASPAR
regulon20	C33M2	1968578	78	89	ATTATGAGATTA	4.63	MA0345.1	6	2.38634e-05	0.014151	0.0282044	12	AATATATTATAA	ATGACCTATATATAAAAATGA	+	JASPAR
regulon20	C33M2	1968748	228	217	AAAATAATATTA	4.62	MA0345.1	6	2.38634e-05	0.014151	0.0282044	12	AATATATTATAA	ATGACCTATATATAAAAATGA	+	JASPAR
regulon20	C33M2	1968578	41	52	AACATATAATGA	4.61	MA0345.1	6	2.38634e-05	0.014151	0.0282044	12	AATATATTATAA	ATGACCTATATATAAAAATGA	+	JASPAR
regulon20	C33M2	271649	247	236	AACCTATAATAA	4.61	MA0345.1	6	2.38634e-05	0.014151	0.0282044	12	AATATATTATAA	ATGACCTATATATAAAAATGA	+	JASPAR
regulon20	C33M2	1968934	181	170	CACATGCTATAA	4.61	MA0345.1	6	2.38634e-05	0.014151	0.0282044	12	AATATATTATAA	ATGACCTATATATAAAAATGA	+	JASPAR
regulon20	C33M2	1968934	207	196	AATTATATATTA	4.56	MA0345.1	6	2.38634e-05	0.014151	0.0282044	12	AATATATTATAA	ATGACCTATATATAAAAATGA	+	JASPAR
regulon20	C33M2	271866	93	104	AATACTAAAAAA	4.55	MA0345.1	6	2.38634e-05	0.014151	0.0282044	12	AATATATTATAA	ATGACCTATATATAAAAATGA	+	JASPAR
regulon20	C33M2	1969037	48	59	AATAAAATTAAA	4.49	MA0345.1	6	2.38634e-05	0.014151	0.0282044	12	AATATATTATAA	ATGACCTATATATAAAAATGA	+	JASPAR
regulon20	C33M2	1969276	37	26	ATTAAAATAAAA	4.49	MA0345.1	6	2.38634e-05	0.014151	0.0282044	12	AATATATTATAA	ATGACCTATATATAAAAATGA	+	JASPAR
regulon20	C33M2	1968578	99	110	TATAATAAATAT	4.49	MA0345.1	6	2.38634e-05	0.014151	0.0282044	12	AATATATTATAA	ATGACCTATATATAAAAATGA	+	JASPAR
regulon20	C33M2	1968479	269	280	AAAATTATATTA	4.43	MA0345.1	6	2.38634e-05	0.014151	0.0282044	12	AATATATTATAA	ATGACCTATATATAAAAATGA	+	JASPAR
regulon20	C33M2	1968934	209	198	AAAATTATATAT	4.43	MA0345.1	6	2.38634e-05	0.014151	0.0282044	12	AATATATTATAA	ATGACCTATATATAAAAATGA	+	JASPAR
regulon20	C33M2	271552	40	29	AATAAAAAAAAT	4.42	MA0345.1	6	2.38634e-05	0.014151	0.0282044	12	AATATATTATAA	ATGACCTATATATAAAAATGA	+	JASPAR
regulon20	C33M2	1968934	86	75	AACTTTTTATAT	4.39	MA0345.1	6	2.38634e-05	0.014151	0.0282044	12	AATATATTATAA	ATGACCTATATATAAAAATGA	+	JASPAR
regulon20	C33M2	1969114	54	65	AATTTTAAATTA	4.37	MA0345.1	6	2.38634e-05	0.014151	0.0282044	12	AATATATTATAA	ATGACCTATATATAAAAATGA	+	JASPAR
regulon20	C33M2	1969340	163	174	TTTATAAGATAA	4.37	MA0345.1	6	2.38634e-05	0.014151	0.0282044	12	AATATATTATAA	ATGACCTATATATAAAAATGA	+	JASPAR
regulon20	C33M2	271552	1	12	AATTTAAAAAAA	4.3	MA0345.1	6	2.38634e-05	0.014151	0.0282044	12	AATATATTATAA	ATGACCTATATATAAAAATGA	+	JASPAR
regulon20	C33M2	1969275	10	21	AACATTCCAAAA	4.25	MA0345.1	6	2.38634e-05	0.014151	0.0282044	12	AATATATTATAA	ATGACCTATATATAAAAATGA	+	JASPAR
regulon20	C33M2	271552	239	250	AATAATAAAATA	4.23	MA0345.1	6	2.38634e-05	0.014151	0.0282044	12	AATATATTATAA	ATGACCTATATATAAAAATGA	+	JASPAR
regulon20	C33M2	1968907	182	171	AATTAAAGAAAA	4.23	MA0345.1	6	2.38634e-05	0.014151	0.0282044	12	AATATATTATAA	ATGACCTATATATAAAAATGA	+	JASPAR
regulon20	C33M2	1969114	19	8	AATTTTATAAAA	4.18	MA0345.1	6	2.38634e-05	0.014151	0.0282044	12	AATATATTATAA	ATGACCTATATATAAAAATGA	+	JASPAR
regulon20	C54M1	1968905	165	176	AATATGCTATAA	8.9	MA0040.1	0	4.23351e-05	0.0251047	0.0499511	11	AATAAAATATAA	AATAAACAATA	-	JASPAR
regulon20	C54M1	271831	123	134	AATAAGGGATAA	8.57	MA0040.1	0	4.23351e-05	0.0251047	0.0499511	11	AATAAAATATAA	AATAAACAATA	-	JASPAR
regulon20	C54M1	1968930	87	76	AATATGGTATAA	8.52	MA0040.1	0	4.23351e-05	0.0251047	0.0499511	11	AATAAAATATAA	AATAAACAATA	-	JASPAR
regulon20	C54M1	271782	217	228	AATAAGGAATAA	8.44	MA0040.1	0	4.23351e-05	0.0251047	0.0499511	11	AATAAAATATAA	AATAAACAATA	-	JASPAR
regulon20	C54M1	1968946	113	124	AATATGATATAA	7.94	MA0040.1	0	4.23351e-05	0.0251047	0.0499511	11	AATAAAATATAA	AATAAACAATA	-	JASPAR
regulon20	C54M1	271782	155	166	AATAAGCAAAAA	7.57	MA0040.1	0	4.23351e-05	0.0251047	0.0499511	11	AATAAAATATAA	AATAAACAATA	-	JASPAR
regulon20	C54M1	271706	109	120	AATTTGGTATAA	7.41	MA0040.1	0	4.23351e-05	0.0251047	0.0499511	11	AATAAAATATAA	AATAAACAATA	-	JASPAR
regulon20	C54M1	271782	206	217	AATAAAATATAA	7.3	MA0040.1	0	4.23351e-05	0.0251047	0.0499511	11	AATAAAATATAA	AATAAACAATA	-	JASPAR
regulon20	C54M1	271750	97	108	AAAATGGTATAA	7.26	MA0040.1	0	4.23351e-05	0.0251047	0.0499511	11	AATAAAATATAA	AATAAACAATA	-	JASPAR
regulon20	C54M1	1968655	87	76	AATTTGATATAA	6.83	MA0040.1	0	4.23351e-05	0.0251047	0.0499511	11	AATAAAATATAA	AATAAACAATA	-	JASPAR
regulon20	C54M1	271769	226	215	AAAATGATATAA	6.68	MA0040.1	0	4.23351e-05	0.0251047	0.0499511	11	AATAAAATATAA	AATAAACAATA	-	JASPAR
regulon20	C54M1	1968869	88	99	AATTTGCTTTAA	6.68	MA0040.1	0	4.23351e-05	0.0251047	0.0499511	11	AATAAAATATAA	AATAAACAATA	-	JASPAR
regulon20	C54M1	1968869	255	266	ATTTTGCTATAA	6.68	MA0040.1	0	4.23351e-05	0.0251047	0.0499511	11	AATAAAATATAA	AATAAACAATA	-	JASPAR
regulon20	C54M1	1968397	142	131	AATAAGTGATAA	6.65	MA0040.1	0	4.23351e-05	0.0251047	0.0499511	11	AATAAAATATAA	AATAAACAATA	-	JASPAR
regulon20	C54M1	271730	56	45	ATTAAGCGAAAA	6.59	MA0040.1	0	4.23351e-05	0.0251047	0.0499511	11	AATAAAATATAA	AATAAACAATA	-	JASPAR
regulon20	C54M1	1968946	90	79	AATAAACAAAAA	6.52	MA0040.1	0	4.23351e-05	0.0251047	0.0499511	11	AATAAAATATAA	AATAAACAATA	-	JASPAR
regulon20	C54M1	1968905	91	80	AATATTCTATAA	6.51	MA0040.1	0	4.23351e-05	0.0251047	0.0499511	11	AATAAAATATAA	AATAAACAATA	-	JASPAR
regulon20	C54M1	1968905	218	229	AAAAAGCGAAAA	6.44	MA0040.1	0	4.23351e-05	0.0251047	0.0499511	11	AATAAAATATAA	AATAAACAATA	-	JASPAR
regulon20	C54M1	1968857	69	80	ATTATACGATAA	6.39	MA0040.1	0	4.23351e-05	0.0251047	0.0499511	11	AATAAAATATAA	AATAAACAATA	-	JASPAR
regulon20	C54M1	271689	258	247	ATTATGAAATAA	6.35	MA0040.1	0	4.23351e-05	0.0251047	0.0499511	11	AATAAAATATAA	AATAAACAATA	-	JASPAR
regulon20	C54M1	271734	20	31	AATAACATAAAA	6.27	MA0040.1	0	4.23351e-05	0.0251047	0.0499511	11	AATAAAATATAA	AATAAACAATA	-	JASPAR
regulon20	C54M1	1968905	167	156	ATTTTGCAATAA	6.2	MA0040.1	0	4.23351e-05	0.0251047	0.0499511	11	AATAAAATATAA	AATAAACAATA	-	JASPAR
regulon20	C54M1	271689	251	240	AATAAAATTTAA	6.19	MA0040.1	0	4.23351e-05	0.0251047	0.0499511	11	AATAAAATATAA	AATAAACAATA	-	JASPAR
regulon20	C54M1	271601	150	139	ATTATGGTAAAA	6.15	MA0040.1	0	4.23351e-05	0.0251047	0.0499511	11	AATAAAATATAA	AATAAACAATA	-	JASPAR
regulon20	C54M1	271524	131	142	AAAAAAATATAA	6.04	MA0040.1	0	4.23351e-05	0.0251047	0.0499511	11	AATAAAATATAA	AATAAACAATA	-	JASPAR
regulon20	C54M1	271819	202	191	AATAAAATAAAA	6.04	MA0040.1	0	4.23351e-05	0.0251047	0.0499511	11	AATAAAATATAA	AATAAACAATA	-	JASPAR
regulon20	C54M1	1969351	207	218	AATTAGATAAAA	5.98	MA0040.1	0	4.23351e-05	0.0251047	0.0499511	11	AATAAAATATAA	AATAAACAATA	-	JASPAR
regulon20	C54M1	271734	268	257	TATACAATATAA	5.97	MA0040.1	0	4.23351e-05	0.0251047	0.0499511	11	AATAAAATATAA	AATAAACAATA	-	JASPAR
regulon20	C54M1	1968655	128	139	AATAAATTATAA	5.96	MA0040.1	0	4.23351e-05	0.0251047	0.0499511	11	AATAAAATATAA	AATAAACAATA	-	JASPAR
regulon20	C54M1	1968398	195	206	TAAAAACTATAA	5.89	MA0040.1	0	4.23351e-05	0.0251047	0.0499511	11	AATAAAATATAA	AATAAACAATA	-	JASPAR
regulon20	C54M1	1968930	103	92	AATAATCTTTAA	5.81	MA0040.1	0	4.23351e-05	0.0251047	0.0499511	11	AATAAAATATAA	AATAAACAATA	-	JASPAR
regulon20	C54M1	271819	150	161	AATAAGTTAAAA	5.75	MA0040.1	0	4.23351e-05	0.0251047	0.0499511	11	AATAAAATATAA	AATAAACAATA	-	JASPAR
regulon20	C54M1	1968895	175	164	ATAAAGCTAAAA	5.69	MA0040.1	0	4.23351e-05	0.0251047	0.0499511	11	AATAAAATATAA	AATAAACAATA	-	JASPAR
regulon20	C54M1	271750	110	121	ATTAAGAAATTA	5.65	MA0040.1	0	4.23351e-05	0.0251047	0.0499511	11	AATAAAATATAA	AATAAACAATA	-	JASPAR
regulon20	C54M1	1968905	45	34	AATAAGAGTAAA	5.63	MA0040.1	0	4.23351e-05	0.0251047	0.0499511	11	AATAAAATATAA	AATAAACAATA	-	JASPAR
regulon20	C54M1	1968818	41	52	TAAACGCTTTAA	5.62	MA0040.1	0	4.23351e-05	0.0251047	0.0499511	11	AATAAAATATAA	AATAAACAATA	-	JASPAR
regulon20	C54M1	1968905	89	100	ATTTTGCTTTAA	5.57	MA0040.1	0	4.23351e-05	0.0251047	0.0499511	11	AATAAAATATAA	AATAAACAATA	-	JASPAR
regulon20	C54M1	271708	181	170	AAAAAAAAATAA	5.56	MA0040.1	0	4.23351e-05	0.0251047	0.0499511	11	AATAAAATATAA	AATAAACAATA	-	JASPAR
regulon20	C54M1	271708	184	173	AATAAAAAAAAA	5.56	MA0040.1	0	4.23351e-05	0.0251047	0.0499511	11	AATAAAATATAA	AATAAACAATA	-	JASPAR
regulon20	C54M1	1968589	80	69	AATAAACGAATA	5.54	MA0040.1	0	4.23351e-05	0.0251047	0.0499511	11	AATAAAATATAA	AATAAACAATA	-	JASPAR
regulon20	C54M1	271831	9	20	AAAAAACGTTAA	5.54	MA0040.1	0	4.23351e-05	0.0251047	0.0499511	11	AATAAAATATAA	AATAAACAATA	-	JASPAR
regulon20	C54M1	271524	82	93	AATACCGTAATA	5.52	MA0040.1	0	4.23351e-05	0.0251047	0.0499511	11	AATAAAATATAA	AATAAACAATA	-	JASPAR
regulon20	C54M1	1968869	19	30	ATTAAAGTAAAA	5.51	MA0040.1	0	4.23351e-05	0.0251047	0.0499511	11	AATAAAATATAA	AATAAACAATA	-	JASPAR
regulon20	C54M1	271810	256	267	AATAAAGTAATA	5.51	MA0040.1	0	4.23351e-05	0.0251047	0.0499511	11	AATAAAATATAA	AATAAACAATA	-	JASPAR
regulon20	C54M1	271852	271	282	ATTAAGAAAAAA	5.5	MA0040.1	0	4.23351e-05	0.0251047	0.0499511	11	AATAAAATATAA	AATAAACAATA	-	JASPAR
regulon20	C54M1	271831	1	12	AAAAAGAGAAAA	5.48	MA0040.1	0	4.23351e-05	0.0251047	0.0499511	11	AATAAAATATAA	AATAAACAATA	-	JASPAR
regulon20	C54M1	271831	61	50	AAAAAGAGAAAA	5.48	MA0040.1	0	4.23351e-05	0.0251047	0.0499511	11	AATAAAATATAA	AATAAACAATA	-	JASPAR
regulon20	C54M1	1968715	180	191	AAAATGATAAAA	5.43	MA0040.1	0	4.23351e-05	0.0251047	0.0499511	11	AATAAAATATAA	AATAAACAATA	-	JASPAR
regulon20	C54M1	271831	53	42	AAAAAACATTAA	5.41	MA0040.1	0	4.23351e-05	0.0251047	0.0499511	11	AATAAAATATAA	AATAAACAATA	-	JASPAR
regulon20	C54M1	271601	245	256	AATACTAGATAA	5.39	MA0040.1	0	4.23351e-05	0.0251047	0.0499511	11	AATAAAATATAA	AATAAACAATA	-	JASPAR
regulon20	C54M1	271524	92	81	ATTACGGTATTT	5.38	MA0040.1	0	4.23351e-05	0.0251047	0.0499511	11	AATAAAATATAA	AATAAACAATA	-	JASPAR
regulon20	C54M1	1968869	192	203	AAAACAAAATAA	5.35	MA0040.1	0	4.23351e-05	0.0251047	0.0499511	11	AATAAAATATAA	AATAAACAATA	-	JASPAR
regulon20	C54M1	271769	78	89	AATACAAAAAAA	5.35	MA0040.1	0	4.23351e-05	0.0251047	0.0499511	11	AATAAAATATAA	AATAAACAATA	-	JASPAR
regulon20	C54M1	1968930	47	36	TAAACGAAATAA	5.29	MA0040.1	0	4.23351e-05	0.0251047	0.0499511	11	AATAAAATATAA	AATAAACAATA	-	JASPAR
regulon20	C54M1	1968869	27	38	AAAAAACAAAAA	5.27	MA0040.1	0	4.23351e-05	0.0251047	0.0499511	11	AATAAAATATAA	AATAAACAATA	-	JASPAR
regulon20	C54M1	271782	127	116	AATATGAAATTT	5.24	MA0040.1	0	4.23351e-05	0.0251047	0.0499511	11	AATAAAATATAA	AATAAACAATA	-	JASPAR
regulon20	C54M1	271722	79	90	ATTATCCAAAAA	5.23	MA0040.1	0	4.23351e-05	0.0251047	0.0499511	11	AATAAAATATAA	AATAAACAATA	-	JASPAR
regulon20	C54M1	271722	135	124	AATATCCAAAAT	5.23	MA0040.1	0	4.23351e-05	0.0251047	0.0499511	11	AATAAAATATAA	AATAAACAATA	-	JASPAR
regulon20	C54M1	271831	113	124	TTTTTGGTATAA	5.18	MA0040.1	0	4.23351e-05	0.0251047	0.0499511	11	AATAAAATATAA	AATAAACAATA	-	JASPAR
regulon20	C54M1	271734	270	259	TATATACAATAT	5.15	MA0040.1	0	4.23351e-05	0.0251047	0.0499511	11	AATAAAATATAA	AATAAACAATA	-	JASPAR
regulon20	C54M1	1969351	243	254	ATTAAGGATTTA	5.11	MA0040.1	0	4.23351e-05	0.0251047	0.0499511	11	AATAAAATATAA	AATAAACAATA	-	JASPAR
regulon20	C54M1	1968857	260	271	AAAATAGTATTA	5.1	MA0040.1	0	4.23351e-05	0.0251047	0.0499511	11	AATAAAATATAA	AATAAACAATA	-	JASPAR
regulon20	C54M1	271706	168	157	TATAAAATATTA	5.07	MA0040.1	0	4.23351e-05	0.0251047	0.0499511	11	AATAAAATATAA	AATAAACAATA	-	JASPAR
regulon20	C54M1	271782	120	109	AATTTGGTAAAT	5.04	MA0040.1	0	4.23351e-05	0.0251047	0.0499511	11	AATAAAATATAA	AATAAACAATA	-	JASPAR
regulon20	C54M1	271852	270	281	AATTAAGAAAAA	5.03	MA0040.1	0	4.23351e-05	0.0251047	0.0499511	11	AATAAAATATAA	AATAAACAATA	-	JASPAR
regulon20	C54M1	271722	148	159	AATTAGATATTT	5.01	MA0040.1	0	4.23351e-05	0.0251047	0.0499511	11	AATAAAATATAA	AATAAACAATA	-	JASPAR
regulon20	C54M1	271847	29	40	AATTTGACATAA	5.01	MA0040.1	0	4.23351e-05	0.0251047	0.0499511	11	AATAAAATATAA	AATAAACAATA	-	JASPAR
regulon20	C54M1	271603	286	297	TAAAAGGGAAAA	4.95	MA0040.1	0	4.23351e-05	0.0251047	0.0499511	11	AATAAAATATAA	AATAAACAATA	-	JASPAR
regulon20	C54M1	1968398	215	226	TAAATGCAATAT	4.95	MA0040.1	0	4.23351e-05	0.0251047	0.0499511	11	AATAAAATATAA	AATAAACAATA	-	JASPAR
regulon20	C54M1	1968869	187	176	AAAAAAATTTAA	4.93	MA0040.1	0	4.23351e-05	0.0251047	0.0499511	11	AATAAAATATAA	AATAAACAATA	-	JASPAR
regulon20	C54M1	271689	22	11	AAATTGCGAAAA	4.93	MA0040.1	0	4.23351e-05	0.0251047	0.0499511	11	AATAAAATATAA	AATAAACAATA	-	JASPAR
regulon20	C54M1	271782	117	128	AATTTCATATTA	4.9	MA0040.1	0	4.23351e-05	0.0251047	0.0499511	11	AATAAAATATAA	AATAAACAATA	-	JASPAR
regulon20	C54M1	1968946	123	112	TATATCATATTA	4.9	MA0040.1	0	4.23351e-05	0.0251047	0.0499511	11	AATAAAATATAA	AATAAACAATA	-	JASPAR
regulon20	C54M1	1968589	210	221	TAAATGGTAAAA	4.89	MA0040.1	0	4.23351e-05	0.0251047	0.0499511	11	AATAAAATATAA	AATAAACAATA	-	JASPAR
regulon20	C54M1	271633	58	69	AAAAAGATTTAT	4.87	MA0040.1	0	4.23351e-05	0.0251047	0.0499511	11	AATAAAATATAA	AATAAACAATA	-	JASPAR
regulon20	C54M1	1968926	227	216	AAATAGATTTAA	4.87	MA0040.1	0	4.23351e-05	0.0251047	0.0499511	11	AATAAAATATAA	AATAAACAATA	-	JASPAR
regulon20	C54M1	271601	108	97	ATTATGCCATAT	4.86	MA0040.1	0	4.23351e-05	0.0251047	0.0499511	11	AATAAAATATAA	AATAAACAATA	-	JASPAR
regulon20	C54M1	271769	157	146	ATTACAATATTA	4.86	MA0040.1	0	4.23351e-05	0.0251047	0.0499511	11	AATAAAATATAA	AATAAACAATA	-	JASPAR
regulon20	C54M1	271689	200	189	AAAATACAAAAA	4.86	MA0040.1	0	4.23351e-05	0.0251047	0.0499511	11	AATAAAATATAA	AATAAACAATA	-	JASPAR
regulon20	C54M1	271633	133	144	AATTAATTATAA	4.85	MA0040.1	0	4.23351e-05	0.0251047	0.0499511	11	AATAAAATATAA	AATAAACAATA	-	JASPAR
regulon20	C54M1	271734	134	145	AATAAATTATAT	4.85	MA0040.1	0	4.23351e-05	0.0251047	0.0499511	11	AATAAAATATAA	AATAAACAATA	-	JASPAR
regulon20	C54M1	1968715	13	24	AAAATCGGAAAA	4.83	MA0040.1	0	4.23351e-05	0.0251047	0.0499511	11	AATAAAATATAA	AATAAACAATA	-	JASPAR
regulon20	C54M1	1968818	135	146	ATTACCCTTAAA	4.79	MA0040.1	0	4.23351e-05	0.0251047	0.0499511	11	AATAAAATATAA	AATAAACAATA	-	JASPAR
regulon20	C54M1	271708	179	168	AAAAAAATAAAA	4.78	MA0040.1	0	4.23351e-05	0.0251047	0.0499511	11	AATAAAATATAA	AATAAACAATA	-	JASPAR
regulon20	C54M1	271769	199	210	TAAAAACTATTA	4.78	MA0040.1	0	4.23351e-05	0.0251047	0.0499511	11	AATAAAATATAA	AATAAACAATA	-	JASPAR
regulon20	C54M1	1968715	2	13	AATTACTGATAA	4.72	MA0040.1	0	4.23351e-05	0.0251047	0.0499511	11	AATAAAATATAA	AATAAACAATA	-	JASPAR
regulon20	C54M1	1968589	269	280	TATTCACTATAT	4.71	MA0040.1	0	4.23351e-05	0.0251047	0.0499511	11	AATAAAATATAA	AATAAACAATA	-	JASPAR
regulon20	C54M1	1968589	138	127	AAAAAATTATAA	4.7	MA0040.1	0	4.23351e-05	0.0251047	0.0499511	11	AATAAAATATAA	AATAAACAATA	-	JASPAR
regulon20	C54M1	1968926	245	256	TATAATCTATTA	4.7	MA0040.1	0	4.23351e-05	0.0251047	0.0499511	11	AATAAAATATAA	AATAAACAATA	-	JASPAR
regulon20	C54M1	271734	90	101	AAATTGGGATAT	4.69	MA0040.1	0	4.23351e-05	0.0251047	0.0499511	11	AATAAAATATAA	AATAAACAATA	-	JASPAR
regulon20	C54M1	271852	134	123	AAAAACAATTAA	4.68	MA0040.1	0	4.23351e-05	0.0251047	0.0499511	11	AATAAAATATAA	AATAAACAATA	-	JASPAR
regulon20	C54M1	1968397	102	91	ATTTTAATATAA	4.67	MA0040.1	0	4.23351e-05	0.0251047	0.0499511	11	AATAAAATATAA	AATAAACAATA	-	JASPAR
regulon20	C54M1	271831	131	142	ATAAAACTAAAA	4.63	MA0040.1	0	4.23351e-05	0.0251047	0.0499511	11	AATAAAATATAA	AATAAACAATA	-	JASPAR
regulon20	C54M1	1968818	116	127	TTTTTGATATAA	4.61	MA0040.1	0	4.23351e-05	0.0251047	0.0499511	11	AATAAAATATAA	AATAAACAATA	-	JASPAR
regulon20	C54M1	1968850	37	48	TTTTTGATATAA	4.61	MA0040.1	0	4.23351e-05	0.0251047	0.0499511	11	AATAAAATATAA	AATAAACAATA	-	JASPAR
regulon20	C54M1	1968715	14	25	AAATCGGAAAAA	4.61	MA0040.1	0	4.23351e-05	0.0251047	0.0499511	11	AATAAAATATAA	AATAAACAATA	-	JASPAR
regulon20	C54M1	271633	242	231	AATAAAAATTAT	4.6	MA0040.1	0	4.23351e-05	0.0251047	0.0499511	11	AATAAAATATAA	AATAAACAATA	-	JASPAR
regulon20	C54M1	271633	91	80	AAAAAAAGATTA	4.58	MA0040.1	0	4.23351e-05	0.0251047	0.0499511	11	AATAAAATATAA	AATAAACAATA	-	JASPAR
regulon20	C54M1	1968857	97	86	ATTAAAGTTTTA	4.54	MA0040.1	0	4.23351e-05	0.0251047	0.0499511	11	AATAAAATATAA	AATAAACAATA	-	JASPAR
regulon20	C54M1	1968869	28	39	AAAAACAAAAAA	4.53	MA0040.1	0	4.23351e-05	0.0251047	0.0499511	11	AATAAAATATAA	AATAAACAATA	-	JASPAR
regulon20	C54M1	271633	247	236	ATTATAATAAAA	4.52	MA0040.1	0	4.23351e-05	0.0251047	0.0499511	11	AATAAAATATAA	AATAAACAATA	-	JASPAR
regulon20	C54M1	1968777	153	142	ATTATAATAAAA	4.52	MA0040.1	0	4.23351e-05	0.0251047	0.0499511	11	AATAAAATATAA	AATAAACAATA	-	JASPAR
regulon20	C54M1	1968869	122	133	AAATTAATATAA	4.52	MA0040.1	0	4.23351e-05	0.0251047	0.0499511	11	AATAAAATATAA	AATAAACAATA	-	JASPAR
regulon20	C54M1	1968930	66	55	TAAAAGAGATTA	4.52	MA0040.1	0	4.23351e-05	0.0251047	0.0499511	11	AATAAAATATAA	AATAAACAATA	-	JASPAR
regulon20	C54M1	271810	232	243	ATAACGATAAAA	4.51	MA0040.1	0	4.23351e-05	0.0251047	0.0499511	11	AATAAAATATAA	AATAAACAATA	-	JASPAR
regulon20	C54M1	271831	123	112	TATACCAAAAAA	4.46	MA0040.1	0	4.23351e-05	0.0251047	0.0499511	11	AATAAAATATAA	AATAAACAATA	-	JASPAR
regulon20	C54M1	1969351	189	178	ATTTTGATAAAA	4.46	MA0040.1	0	4.23351e-05	0.0251047	0.0499511	11	AATAAAATATAA	AATAAACAATA	-	JASPAR
regulon20	C54M1	1968869	256	245	ATTTTGCTATTT	4.46	MA0040.1	0	4.23351e-05	0.0251047	0.0499511	11	AATAAAATATAA	AATAAACAATA	-	JASPAR
regulon20	C54M1	1968777	225	214	AATAAAAATAAA	4.45	MA0040.1	0	4.23351e-05	0.0251047	0.0499511	11	AATAAAATATAA	AATAAACAATA	-	JASPAR
regulon20	C54M1	271734	111	122	TATTAAGTAAAA	4.39	MA0040.1	0	4.23351e-05	0.0251047	0.0499511	11	AATAAAATATAA	AATAAACAATA	-	JASPAR
regulon20	C54M1	1968589	160	149	TAAAAGAAATTA	4.39	MA0040.1	0	4.23351e-05	0.0251047	0.0499511	11	AATAAAATATAA	AATAAACAATA	-	JASPAR
regulon20	C54M1	1968655	97	86	TTTAAGAAAAAA	4.39	MA0040.1	0	4.23351e-05	0.0251047	0.0499511	11	AATAAAATATAA	AATAAACAATA	-	JASPAR
regulon20	C54M1	271633	127	138	TATACAAATTAA	4.38	MA0040.1	0	4.23351e-05	0.0251047	0.0499511	11	AATAAAATATAA	AATAAACAATA	-	JASPAR
regulon20	C54M1	271708	15	26	AAAAAGAGAAAT	4.37	MA0040.1	0	4.23351e-05	0.0251047	0.0499511	11	AATAAAATATAA	AATAAACAATA	-	JASPAR
regulon20	C54M1	271734	131	142	AATAATAAATTA	4.37	MA0040.1	0	4.23351e-05	0.0251047	0.0499511	11	AATAAAATATAA	AATAAACAATA	-	JASPAR
regulon20	C54M1	1968930	37	48	TATTTCGTTTAA	4.36	MA0040.1	0	4.23351e-05	0.0251047	0.0499511	11	AATAAAATATAA	AATAAACAATA	-	JASPAR
regulon20	C54M1	1968715	178	189	AAAAAATGATAA	4.35	MA0040.1	0	4.23351e-05	0.0251047	0.0499511	11	AATAAAATATAA	AATAAACAATA	-	JASPAR
regulon20	C54M1	271810	109	98	TATAATCGTTAA	4.34	MA0040.1	0	4.23351e-05	0.0251047	0.0499511	11	AATAAAATATAA	AATAAACAATA	-	JASPAR
regulon20	C54M1	271831	103	114	AAAAAGGTTTTT	4.33	MA0040.1	0	4.23351e-05	0.0251047	0.0499511	11	AATAAAATATAA	AATAAACAATA	-	JASPAR
regulon20	C54M1	271633	255	244	TATATAAGATTA	4.31	MA0040.1	0	4.23351e-05	0.0251047	0.0499511	11	AATAAAATATAA	AATAAACAATA	-	JASPAR
regulon20	C54M1	1968857	2	13	AATATAAGATTT	4.31	MA0040.1	0	4.23351e-05	0.0251047	0.0499511	11	AATAAAATATAA	AATAAACAATA	-	JASPAR
regulon20	C54M1	1968857	180	169	ATTTAACAAAAA	4.3	MA0040.1	0	4.23351e-05	0.0251047	0.0499511	11	AATAAAATATAA	AATAAACAATA	-	JASPAR
regulon20	C54M1	271769	84	95	AAAAAACATTTA	4.3	MA0040.1	0	4.23351e-05	0.0251047	0.0499511	11	AATAAAATATAA	AATAAACAATA	-	JASPAR
regulon20	C54M1	271852	135	124	TAAAAACAATTA	4.3	MA0040.1	0	4.23351e-05	0.0251047	0.0499511	11	AATAAAATATAA	AATAAACAATA	-	JASPAR
regulon20	C54M1	1968895	145	156	TAAAGGGAATAA	4.3	MA0040.1	0	4.23351e-05	0.0251047	0.0499511	11	AATAAAATATAA	AATAAACAATA	-	JASPAR
regulon20	C54M1	271706	165	154	AAAATATTATAA	4.29	MA0040.1	0	4.23351e-05	0.0251047	0.0499511	11	AATAAAATATAA	AATAAACAATA	-	JASPAR
regulon20	C54M1	1968818	126	115	TATATCAAAAAA	4.27	MA0040.1	0	4.23351e-05	0.0251047	0.0499511	11	AATAAAATATAA	AATAAACAATA	-	JASPAR
regulon20	C54M1	271810	224	235	ATTTGACTATAA	4.26	MA0040.1	0	4.23351e-05	0.0251047	0.0499511	11	AATAAAATATAA	AATAAACAATA	-	JASPAR
regulon20	C54M1	1968818	86	75	AAAAAAGTAAAT	4.25	MA0040.1	0	4.23351e-05	0.0251047	0.0499511	11	AATAAAATATAA	AATAAACAATA	-	JASPAR
regulon20	C54M1	271601	152	163	AAATAGAAAAAA	4.24	MA0040.1	0	4.23351e-05	0.0251047	0.0499511	11	AATAAAATATAA	AATAAACAATA	-	JASPAR
regulon20	C54M1	271730	56	67	TAAATGTTATAA	4.23	MA0040.1	0	4.23351e-05	0.0251047	0.0499511	11	AATAAAATATAA	AATAAACAATA	-	JASPAR
regulon20	C54M1	1969351	56	45	ATTATGTTAAAA	4.23	MA0040.1	0	4.23351e-05	0.0251047	0.0499511	11	AATAAAATATAA	AATAAACAATA	-	JASPAR
regulon20	C54M1	1968589	104	115	TTTTCACAATAA	4.23	MA0040.1	0	4.23351e-05	0.0251047	0.0499511	11	AATAAAATATAA	AATAAACAATA	-	JASPAR
regulon20	C54M1	271524	45	34	AATAAATAAAAA	4.22	MA0040.1	0	4.23351e-05	0.0251047	0.0499511	11	AATAAAATATAA	AATAAACAATA	-	JASPAR
regulon20	C54M1	271524	48	37	AAAAATAAATAA	4.22	MA0040.1	0	4.23351e-05	0.0251047	0.0499511	11	AATAAAATATAA	AATAAACAATA	-	JASPAR
regulon20	C54M1	1968930	110	99	TATTATCAATAA	4.22	MA0040.1	0	4.23351e-05	0.0251047	0.0499511	11	AATAAAATATAA	AATAAACAATA	-	JASPAR
regulon20	C54M1	271706	158	169	AATATTTTATAA	4.21	MA0040.1	0	4.23351e-05	0.0251047	0.0499511	11	AATAAAATATAA	AATAAACAATA	-	JASPAR
regulon20	C54M1	1968930	46	57	TAAAATCGATAA	4.2	MA0040.1	0	4.23351e-05	0.0251047	0.0499511	11	AATAAAATATAA	AATAAACAATA	-	JASPAR
regulon20	C54M1	1968857	178	189	AATTGGCTATTT	4.2	MA0040.1	0	4.23351e-05	0.0251047	0.0499511	11	AATAAAATATAA	AATAAACAATA	-	JASPAR
regulon20	C54M1	271730	66	55	TATAACATTTAT	4.19	MA0040.1	0	4.23351e-05	0.0251047	0.0499511	11	AATAAAATATAA	AATAAACAATA	-	JASPAR
regulon20	C54M1	1968905	80	69	AATTACATTTTA	4.19	MA0040.1	0	4.23351e-05	0.0251047	0.0499511	11	AATAAAATATAA	AATAAACAATA	-	JASPAR
regulon20	C54M1	271730	129	118	TATATAAATTAA	4.19	MA0040.1	0	4.23351e-05	0.0251047	0.0499511	11	AATAAAATATAA	AATAAACAATA	-	JASPAR
regulon20	C54M1	1969351	144	155	ATAATAAGATAA	4.17	MA0040.1	0	4.23351e-05	0.0251047	0.0499511	11	AATAAAATATAA	AATAAACAATA	-	JASPAR
regulon20	C54M1	271706	152	141	AATAATGTAAAT	4.17	MA0040.1	0	4.23351e-05	0.0251047	0.0499511	11	AATAAAATATAA	AATAAACAATA	-	JASPAR
regulon20	C54M1	271734	112	123	ATTAAGTAAAAA	4.16	MA0040.1	0	4.23351e-05	0.0251047	0.0499511	11	AATAAAATATAA	AATAAACAATA	-	JASPAR
regulon20	C54M1	271810	257	268	ATAAAGTAATAA	4.16	MA0040.1	0	4.23351e-05	0.0251047	0.0499511	11	AATAAAATATAA	AATAAACAATA	-	JASPAR
regulon20	C54M1	1968869	190	201	AAAAAACAAAAT	4.16	MA0040.1	0	4.23351e-05	0.0251047	0.0499511	11	AATAAAATATAA	AATAAACAATA	-	JASPAR
regulon20	C54M1	271810	231	242	TATAACGATAAA	4.14	MA0040.1	0	4.23351e-05	0.0251047	0.0499511	11	AATAAAATATAA	AATAAACAATA	-	JASPAR
regulon20	C54M1	271689	107	96	AATACTAGAAAA	4.13	MA0040.1	0	4.23351e-05	0.0251047	0.0499511	11	AATAAAATATAA	AATAAACAATA	-	JASPAR
regulon20	C54M1	271524	61	72	TTAATCCAATAA	4.12	MA0040.1	0	4.23351e-05	0.0251047	0.0499511	11	AATAAAATATAA	AATAAACAATA	-	JASPAR
regulon20	C54M1	1968869	29	40	AAAACAAAAAAA	4.09	MA0040.1	0	4.23351e-05	0.0251047	0.0499511	11	AATAAAATATAA	AATAAACAATA	-	JASPAR
regulon20	C54M1	271524	208	197	ATAACACAATAT	4.09	MA0040.1	0	4.23351e-05	0.0251047	0.0499511	11	AATAAAATATAA	AATAAACAATA	-	JASPAR
regulon20	C54M1	1968397	174	185	AAATCACATTAA	4.09	MA0040.1	0	4.23351e-05	0.0251047	0.0499511	11	AATAAAATATAA	AATAAACAATA	-	JASPAR
regulon20	C54M1	271603	217	206	AATTCACAAAAT	4.09	MA0040.1	0	4.23351e-05	0.0251047	0.0499511	11	AATAAAATATAA	AATAAACAATA	-	JASPAR
regulon20	C54M1	271852	144	133	ATAACACATTAA	4.09	MA0040.1	0	4.23351e-05	0.0251047	0.0499511	11	AATAAAATATAA	AATAAACAATA	-	JASPAR
regulon20	C54M1	1968930	91	102	ATTAAAGATTAT	4.06	MA0040.1	0	4.23351e-05	0.0251047	0.0499511	11	AATAAAATATAA	AATAAACAATA	-	JASPAR
regulon20	C54M1	1968926	196	185	ATATGGCTATAA	4.05	MA0040.1	0	4.23351e-05	0.0251047	0.0499511	11	AATAAAATATAA	AATAAACAATA	-	JASPAR
regulon20	C54M1	271810	264	275	AATAACATTAAT	4.05	MA0040.1	0	4.23351e-05	0.0251047	0.0499511	11	AATAAAATATAA	AATAAACAATA	-	JASPAR
regulon20	C54M1	271706	140	151	AATTTACATTAT	4.04	MA0040.1	0	4.23351e-05	0.0251047	0.0499511	11	AATAAAATATAA	AATAAACAATA	-	JASPAR
regulon20	C54M1	1968869	270	281	AAAAAGTAAAAA	4.02	MA0040.1	0	4.23351e-05	0.0251047	0.0499511	11	AATAAAATATAA	AATAAACAATA	-	JASPAR
regulon20	C54M1	1968777	219	208	AATAAAGTGTAA	4.01	MA0040.1	0	4.23351e-05	0.0251047	0.0499511	11	AATAAAATATAA	AATAAACAATA	-	JASPAR
regulon20	C54M1	1968930	130	119	ATTAAGCCAATA	4.01	MA0040.1	0	4.23351e-05	0.0251047	0.0499511	11	AATAAAATATAA	AATAAACAATA	-	JASPAR
regulon20	C54M1	1968857	188	177	AATAGCCAATTT	4	MA0040.1	0	4.23351e-05	0.0251047	0.0499511	11	AATAAAATATAA	AATAAACAATA	-	JASPAR
regulon20	C54M1	271645	86	97	AATTTGAAAAAT	3.98	MA0040.1	0	4.23351e-05	0.0251047	0.0499511	11	AATAAAATATAA	AATAAACAATA	-	JASPAR
regulon20	C54M1	1968589	220	209	TTTACCATTTAA	3.98	MA0040.1	0	4.23351e-05	0.0251047	0.0499511	11	AATAAAATATAA	AATAAACAATA	-	JASPAR
regulon20	C54M1	1968930	77	88	TATACCATATTT	3.98	MA0040.1	0	4.23351e-05	0.0251047	0.0499511	11	AATAAAATATAA	AATAAACAATA	-	JASPAR
regulon20	C54M1	1968589	268	257	AATTAAATTTAT	3.96	MA0040.1	0	4.23351e-05	0.0251047	0.0499511	11	AATAAAATATAA	AATAAACAATA	-	JASPAR
regulon20	C54M1	271743	1	12	TTTTAAATATAA	3.96	MA0040.1	0	4.23351e-05	0.0251047	0.0499511	11	AATAAAATATAA	AATAAACAATA	-	JASPAR
regulon20	C54M1	271524	201	190	AATATACTACAA	3.92	MA0040.1	0	4.23351e-05	0.0251047	0.0499511	11	AATAAAATATAA	AATAAACAATA	-	JASPAR
regulon20	C54M1	271633	90	79	AAAAAAGATTAT	3.92	MA0040.1	0	4.23351e-05	0.0251047	0.0499511	11	AATAAAATATAA	AATAAACAATA	-	JASPAR
regulon20	C54M1	1968818	120	109	AAAAAAGATTTA	3.92	MA0040.1	0	4.23351e-05	0.0251047	0.0499511	11	AATAAAATATAA	AATAAACAATA	-	JASPAR
regulon20	C54M1	1968926	42	31	AAAAAAGATTAT	3.92	MA0040.1	0	4.23351e-05	0.0251047	0.0499511	11	AATAAAATATAA	AATAAACAATA	-	JASPAR
regulon20	C54M1	271730	191	180	AATATTGTTTTA	3.91	MA0040.1	0	4.23351e-05	0.0251047	0.0499511	11	AATAAAATATAA	AATAAACAATA	-	JASPAR
regulon20	C54M1	271734	258	269	TATATTGTATAT	3.91	MA0040.1	0	4.23351e-05	0.0251047	0.0499511	11	AATAAAATATAA	AATAAACAATA	-	JASPAR
regulon20	C54M1	1969351	216	227	AAAAATCTAATT	3.9	MA0040.1	0	4.23351e-05	0.0251047	0.0499511	11	AATAAAATATAA	AATAAACAATA	-	JASPAR
regulon20	C54M1	271831	52	41	AAAAACATTAAA	3.9	MA0040.1	0	4.23351e-05	0.0251047	0.0499511	11	AATAAAATATAA	AATAAACAATA	-	JASPAR
regulon20	C54M1	271633	96	85	AAAATAAAAAAA	3.9	MA0040.1	0	4.23351e-05	0.0251047	0.0499511	11	AATAAAATATAA	AATAAACAATA	-	JASPAR
regulon20	C54M1	271819	199	188	AAAATAAAAAAA	3.9	MA0040.1	0	4.23351e-05	0.0251047	0.0499511	11	AATAAAATATAA	AATAAACAATA	-	JASPAR
regulon20	C54M1	271769	159	148	AAATTACAATAT	3.9	MA0040.1	0	4.23351e-05	0.0251047	0.0499511	11	AATAAAATATAA	AATAAACAATA	-	JASPAR
regulon20	C54M1	271743	12	23	AATAGGAATTTA	3.87	MA0040.1	0	4.23351e-05	0.0251047	0.0499511	11	AATAAAATATAA	AATAAACAATA	-	JASPAR
regulon20	C54M1	271743	11	22	AAATAGGAATTT	3.86	MA0040.1	0	4.23351e-05	0.0251047	0.0499511	11	AATAAAATATAA	AATAAACAATA	-	JASPAR
regulon20	C54M1	1968926	288	299	TTTTAGGAAAAA	3.86	MA0040.1	0	4.23351e-05	0.0251047	0.0499511	11	AATAAAATATAA	AATAAACAATA	-	JASPAR
regulon20	C54M1	1968926	79	90	AAAATGAAAAAT	3.84	MA0040.1	0	4.23351e-05	0.0251047	0.0499511	11	AATAAAATATAA	AATAAACAATA	-	JASPAR
regulon20	C54M1	271706	45	56	AAAATGCATTTT	3.84	MA0040.1	0	4.23351e-05	0.0251047	0.0499511	11	AATAAAATATAA	AATAAACAATA	-	JASPAR
regulon20	C54M1	1968926	106	95	AATAGATGATAA	3.82	MA0040.1	0	4.23351e-05	0.0251047	0.0499511	11	AATAAAATATAA	AATAAACAATA	-	JASPAR
regulon20	C54M1	271633	184	173	ATAAAAATATTA	3.82	MA0040.1	0	4.23351e-05	0.0251047	0.0499511	11	AATAAAATATAA	AATAAACAATA	-	JASPAR
regulon20	C54M1	1968857	278	267	ATTAAAATAATA	3.82	MA0040.1	0	4.23351e-05	0.0251047	0.0499511	11	AATAAAATATAA	AATAAACAATA	-	JASPAR
regulon20	C54M1	271601	138	149	ATTTTACCATAA	3.81	MA0040.1	0	4.23351e-05	0.0251047	0.0499511	11	AATAAAATATAA	AATAAACAATA	-	JASPAR
regulon20	C54M1	1968930	75	86	ATTATACCATAT	3.81	MA0040.1	0	4.23351e-05	0.0251047	0.0499511	11	AATAAAATATAA	AATAAACAATA	-	JASPAR
regulon20	C54M1	271769	216	227	TATATCATTTTA	3.78	MA0040.1	0	4.23351e-05	0.0251047	0.0499511	11	AATAAAATATAA	AATAAACAATA	-	JASPAR
regulon20	C54M1	271810	208	197	AATTTCATTTAT	3.78	MA0040.1	0	4.23351e-05	0.0251047	0.0499511	11	AATAAAATATAA	AATAAACAATA	-	JASPAR
regulon20	C54M1	271601	153	164	AATAGAAAAAAA	3.78	MA0040.1	0	4.23351e-05	0.0251047	0.0499511	11	AATAAAATATAA	AATAAACAATA	-	JASPAR
regulon20	C54M1	271633	242	253	TATAATCTTATA	3.76	MA0040.1	0	4.23351e-05	0.0251047	0.0499511	11	AATAAAATATAA	AATAAACAATA	-	JASPAR
regulon20	C54M1	1968895	112	101	AAATGACGATAA	3.76	MA0040.1	0	4.23351e-05	0.0251047	0.0499511	11	AATAAAATATAA	AATAAACAATA	-	JASPAR
regulon20	C54M1	271769	76	87	ATAATACAAAAA	3.75	MA0040.1	0	4.23351e-05	0.0251047	0.0499511	11	AATAAAATATAA	AATAAACAATA	-	JASPAR
regulon20	C54M1	271730	134	123	TTTAATATATAA	3.74	MA0040.1	0	4.23351e-05	0.0251047	0.0499511	11	AATAAAATATAA	AATAAACAATA	-	JASPAR
regulon20	C54M1	271782	52	41	AATAAATTTTTA	3.74	MA0040.1	0	4.23351e-05	0.0251047	0.0499511	11	AATAAAATATAA	AATAAACAATA	-	JASPAR
regulon20	C54M1	271743	32	21	AAATGGAAATAA	3.72	MA0040.1	0	4.23351e-05	0.0251047	0.0499511	11	AATAAAATATAA	AATAAACAATA	-	JASPAR
regulon20	C54M1	1968777	177	188	GATAAGCAAAAA	3.72	MA0040.1	0	4.23351e-05	0.0251047	0.0499511	11	AATAAAATATAA	AATAAACAATA	-	JASPAR
regulon20	C54M1	271706	134	123	AATTACAAATTT	3.71	MA0040.1	0	4.23351e-05	0.0251047	0.0499511	11	AATAAAATATAA	AATAAACAATA	-	JASPAR
regulon20	C54M1	271689	270	281	AATTCCGCAAAA	3.7	MA0040.1	0	4.23351e-05	0.0251047	0.0499511	11	AATAAAATATAA	AATAAACAATA	-	JASPAR
regulon20	C54M1	1968895	176	165	AATAAAGCTAAA	3.69	MA0040.1	0	4.23351e-05	0.0251047	0.0499511	11	AATAAAATATAA	AATAAACAATA	-	JASPAR
regulon20	C54M1	1969351	233	244	AAAAATGAATAT	3.69	MA0040.1	0	4.23351e-05	0.0251047	0.0499511	11	AATAAAATATAA	AATAAACAATA	-	JASPAR
regulon20	C54M1	1968905	191	202	TTTTAGTTATAA	3.68	MA0040.1	0	4.23351e-05	0.0251047	0.0499511	11	AATAAAATATAA	AATAAACAATA	-	JASPAR
regulon20	C54M1	271524	46	35	AAATAAATAAAA	3.67	MA0040.1	0	4.23351e-05	0.0251047	0.0499511	11	AATAAAATATAA	AATAAACAATA	-	JASPAR
regulon20	C54M1	271524	50	39	AAAAAAATAAAT	3.67	MA0040.1	0	4.23351e-05	0.0251047	0.0499511	11	AATAAAATATAA	AATAAACAATA	-	JASPAR
regulon20	C54M1	1968655	218	229	TAAAAAATAAAA	3.67	MA0040.1	0	4.23351e-05	0.0251047	0.0499511	11	AATAAAATATAA	AATAAACAATA	-	JASPAR
regulon20	C54M1	1968777	184	195	AAAAAAATTAAA	3.67	MA0040.1	0	4.23351e-05	0.0251047	0.0499511	11	AATAAAATATAA	AATAAACAATA	-	JASPAR
regulon20	C54M1	1968857	85	96	TTAAAACTTTAA	3.67	MA0040.1	0	4.23351e-05	0.0251047	0.0499511	11	AATAAAATATAA	AATAAACAATA	-	JASPAR
regulon20	C54M1	1968857	145	156	AATATTCATAAA	3.67	MA0040.1	0	4.23351e-05	0.0251047	0.0499511	11	AATAAAATATAA	AATAAACAATA	-	JASPAR
regulon20	C54M1	271831	125	114	ATTATACCAAAA	3.67	MA0040.1	0	4.23351e-05	0.0251047	0.0499511	11	AATAAAATATAA	AATAAACAATA	-	JASPAR
regulon20	C54M1	271831	21	10	ATTAACGTTTTT	3.66	MA0040.1	0	4.23351e-05	0.0251047	0.0499511	11	AATAAAATATAA	AATAAACAATA	-	JASPAR
regulon20	C54M1	1968905	79	90	TTTATAGAATAT	3.66	MA0040.1	0	4.23351e-05	0.0251047	0.0499511	11	AATAAAATATAA	AATAAACAATA	-	JASPAR
regulon20	C54M1	271782	125	136	ATTATCATTAAA	3.64	MA0040.1	0	4.23351e-05	0.0251047	0.0499511	11	AATAAAATATAA	AATAAACAATA	-	JASPAR
regulon20	C54M1	1968715	180	169	TTTATAGGAAAA	3.63	MA0040.1	0	4.23351e-05	0.0251047	0.0499511	11	AATAAAATATAA	AATAAACAATA	-	JASPAR
regulon20	C54M1	271524	268	279	AATTCTGATTAA	3.62	MA0040.1	0	4.23351e-05	0.0251047	0.0499511	11	AATAAAATATAA	AATAAACAATA	-	JASPAR
regulon20	C54M1	1968589	245	234	TTTAATCTATTT	3.61	MA0040.1	0	4.23351e-05	0.0251047	0.0499511	11	AATAAAATATAA	AATAAACAATA	-	JASPAR
regulon20	C54M1	1969351	209	198	ATTTATCTTTTA	3.61	MA0040.1	0	4.23351e-05	0.0251047	0.0499511	11	AATAAAATATAA	AATAAACAATA	-	JASPAR
regulon20	C54M1	1968930	90	101	TATTAAAGATTA	3.61	MA0040.1	0	4.23351e-05	0.0251047	0.0499511	11	AATAAAATATAA	AATAAACAATA	-	JASPAR
regulon20	C54M1	1968895	152	163	AATAACTGATTT	3.61	MA0040.1	0	4.23351e-05	0.0251047	0.0499511	11	AATAAAATATAA	AATAAACAATA	-	JASPAR
regulon20	C54M1	271708	207	218	TATACAATAAAT	3.6	MA0040.1	0	4.23351e-05	0.0251047	0.0499511	11	AATAAAATATAA	AATAAACAATA	-	JASPAR
regulon20	C54M1	271730	181	192	AAAACAATATTT	3.6	MA0040.1	0	4.23351e-05	0.0251047	0.0499511	11	AATAAAATATAA	AATAAACAATA	-	JASPAR
regulon20	C54M1	1968589	272	261	AATAAATTAAAT	3.59	MA0040.1	0	4.23351e-05	0.0251047	0.0499511	11	AATAAAATATAA	AATAAACAATA	-	JASPAR
regulon20	C54M1	271810	286	275	TAAAAATTATAA	3.59	MA0040.1	0	4.23351e-05	0.0251047	0.0499511	11	AATAAAATATAA	AATAAACAATA	-	JASPAR
regulon20	C54M1	271750	23	12	AATTACAAAATA	3.57	MA0040.1	0	4.23351e-05	0.0251047	0.0499511	11	AATAAAATATAA	AATAAACAATA	-	JASPAR
regulon20	C54M1	1968589	260	271	AATTTAATTTAT	3.56	MA0040.1	0	4.23351e-05	0.0251047	0.0499511	11	AATAAAATATAA	AATAAACAATA	-	JASPAR
regulon20	C54M1	271706	153	164	ATTATAATATTT	3.56	MA0040.1	0	4.23351e-05	0.0251047	0.0499511	11	AATAAAATATAA	AATAAACAATA	-	JASPAR
regulon20	C54M1	271734	146	135	TATATAATTTAT	3.56	MA0040.1	0	4.23351e-05	0.0251047	0.0499511	11	AATAAAATATAA	AATAAACAATA	-	JASPAR
regulon20	C54M1	271524	73	62	ATTATTGGATTA	3.55	MA0040.1	0	4.23351e-05	0.0251047	0.0499511	11	AATAAAATATAA	AATAAACAATA	-	JASPAR
regulon20	C54M1	1968655	193	204	ATTAAGAGTTTT	3.55	MA0040.1	0	4.23351e-05	0.0251047	0.0499511	11	AATAAAATATAA	AATAAACAATA	-	JASPAR
regulon20	C54M1	271633	197	208	AAATATCGATTT	3.54	MA0040.1	0	4.23351e-05	0.0251047	0.0499511	11	AATAAAATATAA	AATAAACAATA	-	JASPAR
regulon20	C54M1	1968398	138	127	AATAAAGAATAC	3.53	MA0040.1	0	4.23351e-05	0.0251047	0.0499511	11	AATAAAATATAA	AATAAACAATA	-	JASPAR
regulon20	C54M1	1968589	93	82	ATTAAGTTAATA	3.53	MA0040.1	0	4.23351e-05	0.0251047	0.0499511	11	AATAAAATATAA	AATAAACAATA	-	JASPAR
regulon20	C54M1	1968905	68	57	ATAAAACTAATA	3.52	MA0040.1	0	4.23351e-05	0.0251047	0.0499511	11	AATAAAATATAA	AATAAACAATA	-	JASPAR
regulon20	C54M1	1968857	270	259	AATACTATTTTA	3.52	MA0040.1	0	4.23351e-05	0.0251047	0.0499511	11	AATAAAATATAA	AATAAACAATA	-	JASPAR
regulon20	C54M1	1968895	148	137	TTTACATTATAA	3.52	MA0040.1	0	4.23351e-05	0.0251047	0.0499511	11	AATAAAATATAA	AATAAACAATA	-	JASPAR
regulon20	C54M1	1968905	79	68	ATTACATTTTAA	3.52	MA0040.1	0	4.23351e-05	0.0251047	0.0499511	11	AATAAAATATAA	AATAAACAATA	-	JASPAR
regulon20	C54M1	1968655	104	93	AATGACCTTTAA	3.52	MA0040.1	0	4.23351e-05	0.0251047	0.0499511	11	AATAAAATATAA	AATAAACAATA	-	JASPAR
regulon20	C54M1	271734	170	159	ACTAACCTATTA	3.52	MA0040.1	0	4.23351e-05	0.0251047	0.0499511	11	AATAAAATATAA	AATAAACAATA	-	JASPAR
regulon20	C54M1	1968857	76	87	GATAACCTATTA	3.52	MA0040.1	0	4.23351e-05	0.0251047	0.0499511	11	AATAAAATATAA	AATAAACAATA	-	JASPAR
regulon20	C54M1	1968589	233	244	TAAATAGATTAA	3.51	MA0040.1	0	4.23351e-05	0.0251047	0.0499511	11	AATAAAATATAA	AATAAACAATA	-	JASPAR
regulon20	C54M1	271750	98	87	TTTATAGAAAAA	3.51	MA0040.1	0	4.23351e-05	0.0251047	0.0499511	11	AATAAAATATAA	AATAAACAATA	-	JASPAR
regulon20	C54M1	1968926	228	217	AAAATAGATTTA	3.51	MA0040.1	0	4.23351e-05	0.0251047	0.0499511	11	AATAAAATATAA	AATAAACAATA	-	JASPAR
regulon20	C54M1	271852	263	274	ATAATAGAATTA	3.51	MA0040.1	0	4.23351e-05	0.0251047	0.0499511	11	AATAAAATATAA	AATAAACAATA	-	JASPAR
regulon20	C54M1	271706	119	108	TATACCAAATTT	3.5	MA0040.1	0	4.23351e-05	0.0251047	0.0499511	11	AATAAAATATAA	AATAAACAATA	-	JASPAR
regulon20	C54M1	271769	219	208	TATAACACTTAA	3.48	MA0040.1	0	4.23351e-05	0.0251047	0.0499511	11	AATAAAATATAA	AATAAACAATA	-	JASPAR
regulon20	C54M1	271852	145	134	TATAACACATTA	3.48	MA0040.1	0	4.23351e-05	0.0251047	0.0499511	11	AATAAAATATAA	AATAAACAATA	-	JASPAR
regulon20	C54M1	271524	113	102	AAAAAGGCTAAA	3.48	MA0040.1	0	4.23351e-05	0.0251047	0.0499511	11	AATAAAATATAA	AATAAACAATA	-	JASPAR
regulon20	C54M1	271689	21	10	AATTGCGAAAAA	3.47	MA0040.1	0	4.23351e-05	0.0251047	0.0499511	11	AATAAAATATAA	AATAAACAATA	-	JASPAR
regulon20	C54M1	1968869	18	29	AATTAAAGTAAA	3.46	MA0040.1	0	4.23351e-05	0.0251047	0.0499511	11	AATAAAATATAA	AATAAACAATA	-	JASPAR
regulon20	C54M1	1968926	43	32	TAAAAAAGATTA	3.46	MA0040.1	0	4.23351e-05	0.0251047	0.0499511	11	AATAAAATATAA	AATAAACAATA	-	JASPAR
regulon20	C54M1	1968398	107	118	AAATACTGATAA	3.46	MA0040.1	0	4.23351e-05	0.0251047	0.0499511	11	AATAAAATATAA	AATAAACAATA	-	JASPAR
regulon20	C54M1	271831	22	11	AATTAACGTTTT	3.46	MA0040.1	0	4.23351e-05	0.0251047	0.0499511	11	AATAAAATATAA	AATAAACAATA	-	JASPAR
regulon20	C54M1	271852	133	122	AAAACAATTAAA	3.46	MA0040.1	0	4.23351e-05	0.0251047	0.0499511	11	AATAAAATATAA	AATAAACAATA	-	JASPAR
regulon20	C54M1	271524	133	144	AAAAATATAAAA	3.44	MA0040.1	0	4.23351e-05	0.0251047	0.0499511	11	AATAAAATATAA	AATAAACAATA	-	JASPAR
regulon20	C54M1	271722	141	152	AATTTTGAATTA	3.43	MA0040.1	0	4.23351e-05	0.0251047	0.0499511	11	AATAAAATATAA	AATAAACAATA	-	JASPAR
regulon20	C54M1	271734	159	148	AATTTTGATTAA	3.43	MA0040.1	0	4.23351e-05	0.0251047	0.0499511	11	AATAAAATATAA	AATAAACAATA	-	JASPAR
regulon20	C54M1	1968905	177	166	ATTATAGCATAT	3.43	MA0040.1	0	4.23351e-05	0.0251047	0.0499511	11	AATAAAATATAA	AATAAACAATA	-	JASPAR
regulon20	C54M1	1968818	48	59	TTTAAGAATTTA	3.43	MA0040.1	0	4.23351e-05	0.0251047	0.0499511	11	AATAAAATATAA	AATAAACAATA	-	JASPAR
regulon20	C54M1	271689	199	188	AAATACAAAAAA	3.42	MA0040.1	0	4.23351e-05	0.0251047	0.0499511	11	AATAAAATATAA	AATAAACAATA	-	JASPAR
regulon20	C54M1	1968869	191	202	AAAAACAAAATA	3.42	MA0040.1	0	4.23351e-05	0.0251047	0.0499511	11	AATAAAATATAA	AATAAACAATA	-	JASPAR
regulon20	C54M1	1968946	89	78	ATAAACAAAAAA	3.42	MA0040.1	0	4.23351e-05	0.0251047	0.0499511	11	AATAAAATATAA	AATAAACAATA	-	JASPAR
regulon20	C54M1	271601	177	188	AAAATAATATTT	3.41	MA0040.1	0	4.23351e-05	0.0251047	0.0499511	11	AATAAAATATAA	AATAAACAATA	-	JASPAR
regulon20	C54M1	271706	160	149	ATTATAATAATA	3.41	MA0040.1	0	4.23351e-05	0.0251047	0.0499511	11	AATAAAATATAA	AATAAACAATA	-	JASPAR
regulon20	C54M1	1968905	74	63	ATTTTAATAAAA	3.41	MA0040.1	0	4.23351e-05	0.0251047	0.0499511	11	AATAAAATATAA	AATAAACAATA	-	JASPAR
regulon20	C54M1	1968869	20	31	TTAAAGTAAAAA	3.41	MA0040.1	0	4.23351e-05	0.0251047	0.0499511	11	AATAAAATATAA	AATAAACAATA	-	JASPAR
regulon20	C54M1	271730	54	65	AATAAATGTTAT	3.38	MA0040.1	0	4.23351e-05	0.0251047	0.0499511	11	AATAAAATATAA	AATAAACAATA	-	JASPAR
regulon20	C54M1	271782	137	126	ATTTAATGATAA	3.38	MA0040.1	0	4.23351e-05	0.0251047	0.0499511	11	AATAAAATATAA	AATAAACAATA	-	JASPAR
regulon20	C54M1	1968926	258	247	TATAATAGATTA	3.38	MA0040.1	0	4.23351e-05	0.0251047	0.0499511	11	AATAAAATATAA	AATAAACAATA	-	JASPAR
regulon20	C54M1	1968398	225	236	ATTATGCAAGAA	3.38	MA0040.1	0	4.23351e-05	0.0251047	0.0499511	11	AATAAAATATAA	AATAAACAATA	-	JASPAR
regulon20	C54M1	1968715	120	109	AATACTATTAAA	3.38	MA0040.1	0	4.23351e-05	0.0251047	0.0499511	11	AATAAAATATAA	AATAAACAATA	-	JASPAR
regulon20	C54M1	271601	151	162	TAAATAGAAAAA	3.36	MA0040.1	0	4.23351e-05	0.0251047	0.0499511	11	AATAAAATATAA	AATAAACAATA	-	JASPAR
regulon20	C54M1	1968869	263	274	ATAATAGAAAAA	3.36	MA0040.1	0	4.23351e-05	0.0251047	0.0499511	11	AATAAAATATAA	AATAAACAATA	-	JASPAR
regulon20	C54M1	271734	147	158	TTTAATCAAAAT	3.35	MA0040.1	0	4.23351e-05	0.0251047	0.0499511	11	AATAAAATATAA	AATAAACAATA	-	JASPAR
regulon20	C54M1	271524	52	41	TTAAAAAAATAA	3.34	MA0040.1	0	4.23351e-05	0.0251047	0.0499511	11	AATAAAATATAA	AATAAACAATA	-	JASPAR
regulon20	C54M1	1968777	226	215	TAATAAAAATAA	3.34	MA0040.1	0	4.23351e-05	0.0251047	0.0499511	11	AATAAAATATAA	AATAAACAATA	-	JASPAR
regulon20	C54M1	271810	155	144	AAAAAAAAATTT	3.34	MA0040.1	0	4.23351e-05	0.0251047	0.0499511	11	AATAAAATATAA	AATAAACAATA	-	JASPAR
regulon20	C54M1	271769	200	211	AAAAACTATTAA	3.34	MA0040.1	0	4.23351e-05	0.0251047	0.0499511	11	AATAAAATATAA	AATAAACAATA	-	JASPAR
regulon20	C54M1	1968905	201	190	TATAACTAAAAA	3.34	MA0040.1	0	4.23351e-05	0.0251047	0.0499511	11	AATAAAATATAA	AATAAACAATA	-	JASPAR
regulon20	C54M1	1968818	134	145	TATTACCCTTAA	3.34	MA0040.1	0	4.23351e-05	0.0251047	0.0499511	11	AATAAAATATAA	AATAAACAATA	-	JASPAR
regulon2	C69M2	1968955	48	59	TTTGGTAACAAA	12.92	MX000019	0	0.000173157	0.0332462	0.0370785	12	TTTGTTAATAAA	TTTGTCGAAAAA	+	Prodoric Release 8.9
regulon2	C69M2	271905	150	139	TTTGTTGATAAA	12.82	MX000019	0	0.000173157	0.0332462	0.0370785	12	TTTGTTAATAAA	TTTGTCGAAAAA	+	Prodoric Release 8.9
regulon2	C69M2	1968917	45	56	TTTGCTGATAAA	12.59	MX000019	0	0.000173157	0.0332462	0.0370785	12	TTTGTTAATAAA	TTTGTCGAAAAA	+	Prodoric Release 8.9
regulon2	C69M2	1968871	25	14	TTTGTAAATAAA	11.65	MX000019	0	0.000173157	0.0332462	0.0370785	12	TTTGTTAATAAA	TTTGTCGAAAAA	+	Prodoric Release 8.9
regulon2	C69M2	1968917	126	137	TTTGTCAGTAAA	11.04	MX000019	0	0.000173157	0.0332462	0.0370785	12	TTTGTTAATAAA	TTTGTCGAAAAA	+	Prodoric Release 8.9
regulon2	C69M2	271506	41	52	TTTGAAGATAAA	10.58	MX000019	0	0.000173157	0.0332462	0.0370785	12	TTTGTTAATAAA	TTTGTCGAAAAA	+	Prodoric Release 8.9
regulon2	C69M2	1968784	157	146	TATGTCAACAAA	10.05	MX000019	0	0.000173157	0.0332462	0.0370785	12	TTTGTTAATAAA	TTTGTCGAAAAA	+	Prodoric Release 8.9
regulon2	C69M2	1968917	25	36	TTTGTCAGCGAA	9.9	MX000019	0	0.000173157	0.0332462	0.0370785	12	TTTGTTAATAAA	TTTGTCGAAAAA	+	Prodoric Release 8.9
regulon2	C68M1	271613	38	49	TTCTGTCAGTAA	16.47	rhaS	29	0.000715865	0.0486788	0.0966599	12	TTCTGTCAGTAA	ACCTTCCCCTGGTGCCCAAGGGCCCAATTTACTGGCAATAACGACAAGAA	+	DPINTERACT
regulon2	C68M1	271777	98	109	TTCTGTCAGTAA	16.47	rhaS	29	0.000715865	0.0486788	0.0966599	12	TTCTGTCAGTAA	ACCTTCCCCTGGTGCCCAAGGGCCCAATTTACTGGCAATAACGACAAGAA	+	DPINTERACT
regulon2	C68M1	271803	37	48	TTCTGTCAGTAA	16.47	rhaS	29	0.000715865	0.0486788	0.0966599	12	TTCTGTCAGTAA	ACCTTCCCCTGGTGCCCAAGGGCCCAATTTACTGGCAATAACGACAAGAA	+	DPINTERACT
regulon2	C68M1	1968571	27	38	TTCTGTCAGTAT	14.84	rhaS	29	0.000715865	0.0486788	0.0966599	12	TTCTGTCAGTAA	ACCTTCCCCTGGTGCCCAAGGGCCCAATTTACTGGCAATAACGACAAGAA	+	DPINTERACT
regulon2	C68M1	1968992	71	82	TTTTGTCAGTAA	13.45	rhaS	29	0.000715865	0.0486788	0.0966599	12	TTCTGTCAGTAA	ACCTTCCCCTGGTGCCCAAGGGCCCAATTTACTGGCAATAACGACAAGAA	+	DPINTERACT
regulon2	C68M1	271803	240	229	CTCTGTCAGTAA	12.52	rhaS	29	0.000715865	0.0486788	0.0966599	12	TTCTGTCAGTAA	ACCTTCCCCTGGTGCCCAAGGGCCCAATTTACTGGCAATAACGACAAGAA	+	DPINTERACT
regulon15	C53M3	271864	230	241	ATTTTATTATTT	10.76	YPO0846_Enterobacteriales	8	8.26329e-05	0.0116512	0.0233025	12	ATTTTATCATTT	TTATGAAAATTTTTTCATTT	-	RegTransBase v4
regulon15	C53M3	271696	120	131	ATTTTATCATAT	10.74	YPO0846_Enterobacteriales	8	8.26329e-05	0.0116512	0.0233025	12	ATTTTATCATTT	TTATGAAAATTTTTTCATTT	-	RegTransBase v4
regulon15	C53M3	1969180	138	149	ATTTTATCATTG	10.61	YPO0846_Enterobacteriales	8	8.26329e-05	0.0116512	0.0233025	12	ATTTTATCATTT	TTATGAAAATTTTTTCATTT	-	RegTransBase v4
regulon15	C53M3	1968701	12	23	ATTCGACCATTT	10.53	YPO0846_Enterobacteriales	8	8.26329e-05	0.0116512	0.0233025	12	ATTTTATCATTT	TTATGAAAATTTTTTCATTT	-	RegTransBase v4
regulon15	C53M3	271882	184	195	ATTTTATAATTT	10.34	YPO0846_Enterobacteriales	8	8.26329e-05	0.0116512	0.0233025	12	ATTTTATCATTT	TTATGAAAATTTTTTCATTT	-	RegTransBase v4
regulon15	C53M3	1968701	113	102	ATTTAATCATTT	9.86	YPO0846_Enterobacteriales	8	8.26329e-05	0.0116512	0.0233025	12	ATTTTATCATTT	TTATGAAAATTTTTTCATTT	-	RegTransBase v4
regulon15	C53M3	271688	43	54	ATTTAATTATTT	8.94	YPO0846_Enterobacteriales	8	8.26329e-05	0.0116512	0.0233025	12	ATTTTATCATTT	TTATGAAAATTTTTTCATTT	-	RegTransBase v4
regulon15	C53M3	271509	82	93	ATTTTATCAAAT	8.71	YPO0846_Enterobacteriales	8	8.26329e-05	0.0116512	0.0233025	12	ATTTTATCATTT	TTATGAAAATTTTTTCATTT	-	RegTransBase v4
regulon15	C53M3	271688	28	39	ATTCTTTTATTT	7.88	YPO0846_Enterobacteriales	8	8.26329e-05	0.0116512	0.0233025	12	ATTTTATCATTT	TTATGAAAATTTTTTCATTT	-	RegTransBase v4
regulon15	C53M3	1968846	135	146	ATTTTATTAATG	7.65	YPO0846_Enterobacteriales	8	8.26329e-05	0.0116512	0.0233025	12	ATTTTATCATTT	TTATGAAAATTTTTTCATTT	-	RegTransBase v4
regulon15	C53M3	1968701	85	74	ATTTTTACATTT	7.65	YPO0846_Enterobacteriales	8	8.26329e-05	0.0116512	0.0233025	12	ATTTTATCATTT	TTATGAAAATTTTTTCATTT	-	RegTransBase v4
regulon15	C53M3	1969044	197	186	ATTTTTACATTT	7.65	YPO0846_Enterobacteriales	8	8.26329e-05	0.0116512	0.0233025	12	ATTTTATCATTT	TTATGAAAATTTTTTCATTT	-	RegTransBase v4
regulon12	C16M3	1969013	191	202	TTTATGGTATAA	10.65	MX000041	1	0.000177436	0.0340678	0.0668102	12	TTTATTTTATAA	GTTTTTTTAAAAATAA	-	Prodoric Release 8.9
regulon12	C16M3	1969327	144	133	TTTATGGTATAA	10.65	MX000041	1	0.000177436	0.0340678	0.0668102	12	TTTATTTTATAA	GTTTTTTTAAAAATAA	-	Prodoric Release 8.9
regulon12	C16M3	271964	87	98	TTTATGGTATAA	10.65	MX000041	1	0.000177436	0.0340678	0.0668102	12	TTTATTTTATAA	GTTTTTTTAAAAATAA	-	Prodoric Release 8.9
regulon12	C16M3	271591	241	252	TTTATGTTATAA	10.55	MX000041	1	0.000177436	0.0340678	0.0668102	12	TTTATTTTATAA	GTTTTTTTAAAAATAA	-	Prodoric Release 8.9
regulon12	C16M3	1969247	40	51	TTTATTGTATAA	10.43	MX000041	1	0.000177436	0.0340678	0.0668102	12	TTTATTTTATAA	GTTTTTTTAAAAATAA	-	Prodoric Release 8.9
regulon12	C16M3	1968421	184	195	TTTATAGTATAA	10.39	MX000041	1	0.000177436	0.0340678	0.0668102	12	TTTATTTTATAA	GTTTTTTTAAAAATAA	-	Prodoric Release 8.9
regulon12	C16M3	1969228	255	266	TTTATACTATAA	10.36	MX000041	1	0.000177436	0.0340678	0.0668102	12	TTTATTTTATAA	GTTTTTTTAAAAATAA	-	Prodoric Release 8.9
regulon12	C16M3	271932	218	229	TTTATACTATAA	10.36	MX000041	1	0.000177436	0.0340678	0.0668102	12	TTTATTTTATAA	GTTTTTTTAAAAATAA	-	Prodoric Release 8.9
regulon12	C16M3	271531	151	162	TTTATTTTATAA	10.33	MX000041	1	0.000177436	0.0340678	0.0668102	12	TTTATTTTATAA	GTTTTTTTAAAAATAA	-	Prodoric Release 8.9
regulon12	C16M3	271723	53	64	TTTATTTTATAA	10.33	MX000041	1	0.000177436	0.0340678	0.0668102	12	TTTATTTTATAA	GTTTTTTTAAAAATAA	-	Prodoric Release 8.9
regulon12	C16M3	271882	181	192	TTTATTTTATAA	10.33	MX000041	1	0.000177436	0.0340678	0.0668102	12	TTTATTTTATAA	GTTTTTTTAAAAATAA	-	Prodoric Release 8.9
regulon12	C16M3	271906	208	219	TTTATTTTATAA	10.33	MX000041	1	0.000177436	0.0340678	0.0668102	12	TTTATTTTATAA	GTTTTTTTAAAAATAA	-	Prodoric Release 8.9
regulon12	C16M3	1969197	192	203	TTTATTTTATAA	10.33	MX000041	1	0.000177436	0.0340678	0.0668102	12	TTTATTTTATAA	GTTTTTTTAAAAATAA	-	Prodoric Release 8.9
regulon12	C16M3	271932	90	79	TTTATTTTATAA	10.33	MX000041	1	0.000177436	0.0340678	0.0668102	12	TTTATTTTATAA	GTTTTTTTAAAAATAA	-	Prodoric Release 8.9
regulon12	C16M3	1969295	38	49	TTTATTTTATAA	10.33	MX000041	1	0.000177436	0.0340678	0.0668102	12	TTTATTTTATAA	GTTTTTTTAAAAATAA	-	Prodoric Release 8.9
regulon12	C16M3	1968297	251	262	TTTACAGTATAA	9.86	MX000041	1	0.000177436	0.0340678	0.0668102	12	TTTATTTTATAA	GTTTTTTTAAAAATAA	-	Prodoric Release 8.9
regulon12	C16M3	1968490	239	228	TTTACACTATAA	9.83	MX000041	1	0.000177436	0.0340678	0.0668102	12	TTTATTTTATAA	GTTTTTTTAAAAATAA	-	Prodoric Release 8.9
regulon12	C16M3	271566	259	270	TTTACACTATAA	9.83	MX000041	1	0.000177436	0.0340678	0.0668102	12	TTTATTTTATAA	GTTTTTTTAAAAATAA	-	Prodoric Release 8.9
regulon12	C16M3	271970	184	173	TTTATGATATAA	9.76	MX000041	1	0.000177436	0.0340678	0.0668102	12	TTTATTTTATAA	GTTTTTTTAAAAATAA	-	Prodoric Release 8.9
regulon12	C16M3	1969341	233	244	TTTATGATATAA	9.76	MX000041	1	0.000177436	0.0340678	0.0668102	12	TTTATTTTATAA	GTTTTTTTAAAAATAA	-	Prodoric Release 8.9
regulon12	C16M3	1968484	184	195	TTTATAGGATAA	9.75	MX000041	1	0.000177436	0.0340678	0.0668102	12	TTTATTTTATAA	GTTTTTTTAAAAATAA	-	Prodoric Release 8.9
regulon12	C16M3	1968471	130	119	TTTATGGTTTAA	9.75	MX000041	1	0.000177436	0.0340678	0.0668102	12	TTTATTTTATAA	GTTTTTTTAAAAATAA	-	Prodoric Release 8.9
regulon12	C16M3	1969033	231	242	TTTTTGGTATAA	9.75	MX000041	1	0.000177436	0.0340678	0.0668102	12	TTTATTTTATAA	GTTTTTTTAAAAATAA	-	Prodoric Release 8.9
regulon12	C16M3	1968381	182	171	TTTTTGCTATAA	9.73	MX000041	1	0.000177436	0.0340678	0.0668102	12	TTTATTTTATAA	GTTTTTTTAAAAATAA	-	Prodoric Release 8.9
regulon12	C16M3	1968382	282	293	TTTTTGCTATAA	9.73	MX000041	1	0.000177436	0.0340678	0.0668102	12	TTTATTTTATAA	GTTTTTTTAAAAATAA	-	Prodoric Release 8.9
regulon12	C16M3	1969197	245	256	TTTATTTGATAA	9.7	MX000041	1	0.000177436	0.0340678	0.0668102	12	TTTATTTTATAA	GTTTTTTTAAAAATAA	-	Prodoric Release 8.9
regulon12	C16M3	1969013	46	35	TTTATATGATAA	9.66	MX000041	1	0.000177436	0.0340678	0.0668102	12	TTTATTTTATAA	GTTTTTTTAAAAATAA	-	Prodoric Release 8.9
regulon12	C16M3	271510	226	215	TTTTTGTTATAA	9.66	MX000041	1	0.000177436	0.0340678	0.0668102	12	TTTATTTTATAA	GTTTTTTTAAAAATAA	-	Prodoric Release 8.9
regulon12	C16M3	271511	256	267	TTTTTGTTATAA	9.66	MX000041	1	0.000177436	0.0340678	0.0668102	12	TTTATTTTATAA	GTTTTTTTAAAAATAA	-	Prodoric Release 8.9
regulon12	C16M3	1969108	157	146	TTTAAATTATAA	9.64	MX000041	1	0.000177436	0.0340678	0.0668102	12	TTTATTTTATAA	GTTTTTTTAAAAATAA	-	Prodoric Release 8.9
regulon12	C16M3	1969247	52	41	TTTATACAATAA	9.6	MX000041	1	0.000177436	0.0340678	0.0668102	12	TTTATTTTATAA	GTTTTTTTAAAAATAA	-	Prodoric Release 8.9
regulon12	C16M3	271607	9	20	TTTATGGTAAAA	9.6	MX000041	1	0.000177436	0.0340678	0.0668102	12	TTTATTTTATAA	GTTTTTTTAAAAATAA	-	Prodoric Release 8.9
regulon12	C16M3	1969244	44	55	TTTATGGTAAAA	9.6	MX000041	1	0.000177436	0.0340678	0.0668102	12	TTTATTTTATAA	GTTTTTTTAAAAATAA	-	Prodoric Release 8.9
regulon12	C16M3	1969215	215	204	TTTATTATATAA	9.54	MX000041	1	0.000177436	0.0340678	0.0668102	12	TTTATTTTATAA	GTTTTTTTAAAAATAA	-	Prodoric Release 8.9
regulon12	C16M3	271696	281	292	TTTATGTTAAAA	9.51	MX000041	1	0.000177436	0.0340678	0.0668102	12	TTTATTTTATAA	GTTTTTTTAAAAATAA	-	Prodoric Release 8.9
regulon12	C16M3	1969365	202	191	TTTATGTTAAAA	9.51	MX000041	1	0.000177436	0.0340678	0.0668102	12	TTTATTTTATAA	GTTTTTTTAAAAATAA	-	Prodoric Release 8.9
regulon12	C16M3	271591	132	143	TTTTTTTTATAA	9.44	MX000041	1	0.000177436	0.0340678	0.0668102	12	TTTATTTTATAA	GTTTTTTTAAAAATAA	-	Prodoric Release 8.9
regulon12	C16M3	1968654	76	87	TTTATTTTTTAA	9.44	MX000041	1	0.000177436	0.0340678	0.0668102	12	TTTATTTTATAA	GTTTTTTTAAAAATAA	-	Prodoric Release 8.9
regulon12	C16M3	1969033	128	139	TTTATTTTTTAA	9.44	MX000041	1	0.000177436	0.0340678	0.0668102	12	TTTATTTTATAA	GTTTTTTTAAAAATAA	-	Prodoric Release 8.9
regulon12	C16M3	271880	36	47	TTTTTTTTATAA	9.44	MX000041	1	0.000177436	0.0340678	0.0668102	12	TTTATTTTATAA	GTTTTTTTAAAAATAA	-	Prodoric Release 8.9
regulon12	C16M3	1968519	176	187	TTTTTATTATAA	9.4	MX000041	1	0.000177436	0.0340678	0.0668102	12	TTTATTTTATAA	GTTTTTTTAAAAATAA	-	Prodoric Release 8.9
regulon12	C16M3	271560	73	84	TTTATAGTAAAA	9.34	MX000041	1	0.000177436	0.0340678	0.0668102	12	TTTATTTTATAA	GTTTTTTTAAAAATAA	-	Prodoric Release 8.9
regulon12	C16M3	1968633	279	268	TTAATTTTATAA	9.28	MX000041	1	0.000177436	0.0340678	0.0668102	12	TTTATTTTATAA	GTTTTTTTAAAAATAA	-	Prodoric Release 8.9
regulon12	C16M3	1969175	259	248	TTTATTTTAAAA	9.28	MX000041	1	0.000177436	0.0340678	0.0668102	12	TTTATTTTATAA	GTTTTTTTAAAAATAA	-	Prodoric Release 8.9
regulon12	C16M3	271926	97	86	TTAATTTTATAA	9.28	MX000041	1	0.000177436	0.0340678	0.0668102	12	TTTATTTTATAA	GTTTTTTTAAAAATAA	-	Prodoric Release 8.9
regulon12	C16M3	271596	208	197	TTTAAGTGATAA	9.26	MX000041	1	0.000177436	0.0340678	0.0668102	12	TTTATTTTATAA	GTTTTTTTAAAAATAA	-	Prodoric Release 8.9
regulon12	C16M3	271639	13	2	TTTATATTAAAA	9.25	MX000041	1	0.000177436	0.0340678	0.0668102	12	TTTATTTTATAA	GTTTTTTTAAAAATAA	-	Prodoric Release 8.9
regulon12	C16M3	1969013	161	150	TTTATATTAAAA	9.25	MX000041	1	0.000177436	0.0340678	0.0668102	12	TTTATTTTATAA	GTTTTTTTAAAAATAA	-	Prodoric Release 8.9
regulon12	C16M3	1969348	278	267	TTTACATGATAA	9.13	MX000041	1	0.000177436	0.0340678	0.0668102	12	TTTATTTTATAA	GTTTTTTTAAAAATAA	-	Prodoric Release 8.9
regulon12	C16M3	271793	80	91	TTTACGCTAAAA	9.04	MX000041	1	0.000177436	0.0340678	0.0668102	12	TTTATTTTATAA	GTTTTTTTAAAAATAA	-	Prodoric Release 8.9
regulon12	C16M3	1969228	173	162	TTTAATGAATAA	9.01	MX000041	1	0.000177436	0.0340678	0.0668102	12	TTTATTTTATAA	GTTTTTTTAAAAATAA	-	Prodoric Release 8.9
regulon12	C16M3	1969156	282	271	TTTATGAAATAA	9	MX000041	1	0.000177436	0.0340678	0.0668102	12	TTTATTTTATAA	GTTTTTTTAAAAATAA	-	Prodoric Release 8.9
regulon12	C16M3	1968421	207	218	TTTAAGTTTTAA	9	MX000041	1	0.000177436	0.0340678	0.0668102	12	TTTATTTTATAA	GTTTTTTTAAAAATAA	-	Prodoric Release 8.9
regulon12	C16M3	271822	49	38	TTTTAGTTATAA	9	MX000041	1	0.000177436	0.0340678	0.0668102	12	TTTATTTTATAA	GTTTTTTTAAAAATAA	-	Prodoric Release 8.9
regulon12	C16M3	1969260	281	292	TTTTCTGTATAA	9	MX000041	1	0.000177436	0.0340678	0.0668102	12	TTTATTTTATAA	GTTTTTTTAAAAATAA	-	Prodoric Release 8.9
regulon12	C16M3	1969303	68	79	TTTTCTGTATAA	9	MX000041	1	0.000177436	0.0340678	0.0668102	12	TTTATTTTATAA	GTTTTTTTAAAAATAA	-	Prodoric Release 8.9
regulon12	C16M3	1968525	70	81	TTTAAGGTAAAA	8.94	MX000041	1	0.000177436	0.0340678	0.0668102	12	TTTATTTTATAA	GTTTTTTTAAAAATAA	-	Prodoric Release 8.9
regulon12	C16M3	271739	87	98	TTTAATTAATAA	8.91	MX000041	1	0.000177436	0.0340678	0.0668102	12	TTTATTTTATAA	GTTTTTTTAAAAATAA	-	Prodoric Release 8.9
regulon12	C16M3	271880	106	117	TTTTTGATATAA	8.87	MX000041	1	0.000177436	0.0340678	0.0668102	12	TTTATTTTATAA	GTTTTTTTAAAAATAA	-	Prodoric Release 8.9
regulon12	C16M3	1969190	282	293	TTTTTGATATAA	8.87	MX000041	1	0.000177436	0.0340678	0.0668102	12	TTTATTTTATAA	GTTTTTTTAAAAATAA	-	Prodoric Release 8.9
regulon12	C16M3	1969284	248	259	TTTTTGATATAA	8.87	MX000041	1	0.000177436	0.0340678	0.0668102	12	TTTATTTTATAA	GTTTTTTTAAAAATAA	-	Prodoric Release 8.9
regulon12	C16M3	1968540	211	200	TTTAAGTTAAAA	8.85	MX000041	1	0.000177436	0.0340678	0.0668102	12	TTTATTTTATAA	GTTTTTTTAAAAATAA	-	Prodoric Release 8.9
regulon12	C16M3	1968710	185	174	TTTTATCTATAA	8.85	MX000041	1	0.000177436	0.0340678	0.0668102	12	TTTATTTTATAA	GTTTTTTTAAAAATAA	-	Prodoric Release 8.9
regulon12	C16M3	271941	42	53	TTTATGCAAAAA	8.81	MX000041	1	0.000177436	0.0340678	0.0668102	12	TTTATTTTATAA	GTTTTTTTAAAAATAA	-	Prodoric Release 8.9
regulon12	C16M3	271956	281	270	TTTATGCAAAAA	8.81	MX000041	1	0.000177436	0.0340678	0.0668102	12	TTTATTTTATAA	GTTTTTTTAAAAATAA	-	Prodoric Release 8.9
regulon12	C16M3	1969166	5	16	TTTTTTTGATAA	8.8	MX000041	1	0.000177436	0.0340678	0.0668102	12	TTTATTTTATAA	GTTTTTTTAAAAATAA	-	Prodoric Release 8.9
regulon12	C16M3	271520	94	105	TTTATTGATTAA	8.77	MX000041	1	0.000177436	0.0340678	0.0668102	12	TTTATTTTATAA	GTTTTTTTAAAAATAA	-	Prodoric Release 8.9
regulon12	C16M3	1968514	212	201	TTTTTATGATAA	8.76	MX000041	1	0.000177436	0.0340678	0.0668102	12	TTTATTTTATAA	GTTTTTTTAAAAATAA	-	Prodoric Release 8.9
regulon12	C16M3	1968710	212	223	TTTTTATGATAA	8.76	MX000041	1	0.000177436	0.0340678	0.0668102	12	TTTATTTTATAA	GTTTTTTTAAAAATAA	-	Prodoric Release 8.9
regulon12	C16M3	271544	133	122	TTTTTGTTTTAA	8.76	MX000041	1	0.000177436	0.0340678	0.0668102	12	TTTATTTTATAA	GTTTTTTTAAAAATAA	-	Prodoric Release 8.9
regulon12	C16M3	1968390	275	286	TTTATAAAATAA	8.74	MX000041	1	0.000177436	0.0340678	0.0668102	12	TTTATTTTATAA	GTTTTTTTAAAAATAA	-	Prodoric Release 8.9
regulon12	C16M3	271531	163	152	TTTATAAAATAA	8.74	MX000041	1	0.000177436	0.0340678	0.0668102	12	TTTATTTTATAA	GTTTTTTTAAAAATAA	-	Prodoric Release 8.9
regulon12	C16M3	1969197	204	193	TTTATAAAATAA	8.74	MX000041	1	0.000177436	0.0340678	0.0668102	12	TTTATTTTATAA	GTTTTTTTAAAAATAA	-	Prodoric Release 8.9
regulon12	C16M3	271932	78	89	TTTATAAAATAA	8.74	MX000041	1	0.000177436	0.0340678	0.0668102	12	TTTATTTTATAA	GTTTTTTTAAAAATAA	-	Prodoric Release 8.9
regulon12	C16M3	1969228	161	172	TTTATTCATTAA	8.74	MX000041	1	0.000177436	0.0340678	0.0668102	12	TTTATTTTATAA	GTTTTTTTAAAAATAA	-	Prodoric Release 8.9
regulon12	C16M3	1969025	109	120	TTTAATGTAAAA	8.72	MX000041	1	0.000177436	0.0340678	0.0668102	12	TTTATTTTATAA	GTTTTTTTAAAAATAA	-	Prodoric Release 8.9
regulon12	C16M3	1968514	210	199	TTTATGATAAAA	8.72	MX000041	1	0.000177436	0.0340678	0.0668102	12	TTTATTTTATAA	GTTTTTTTAAAAATAA	-	Prodoric Release 8.9
regulon12	C16M3	1968710	214	225	TTTATGATAAAA	8.72	MX000041	1	0.000177436	0.0340678	0.0668102	12	TTTATTTTATAA	GTTTTTTTAAAAATAA	-	Prodoric Release 8.9
regulon12	C16M3	271868	2	13	TTTATGATAAAA	8.72	MX000041	1	0.000177436	0.0340678	0.0668102	12	TTTATTTTATAA	GTTTTTTTAAAAATAA	-	Prodoric Release 8.9
regulon12	C16M3	271600	102	113	TTAATAGGATAA	8.71	MX000041	1	0.000177436	0.0340678	0.0668102	12	TTTATTTTATAA	GTTTTTTTAAAAATAA	-	Prodoric Release 8.9
regulon12	C16M3	1968689	58	47	TTTTTACAATAA	8.7	MX000041	1	0.000177436	0.0340678	0.0668102	12	TTTATTTTATAA	GTTTTTTTAAAAATAA	-	Prodoric Release 8.9
regulon12	C16M3	1968380	252	263	TTATTGGTATAA	8.7	MX000041	1	0.000177436	0.0340678	0.0668102	12	TTTATTTTATAA	GTTTTTTTAAAAATAA	-	Prodoric Release 8.9
regulon12	C16M3	271544	102	113	TTTAATCTAAAA	8.7	MX000041	1	0.000177436	0.0340678	0.0668102	12	TTTATTTTATAA	GTTTTTTTAAAAATAA	-	Prodoric Release 8.9
regulon12	C16M3	1969156	249	260	TTTTTGCTAAAA	8.68	MX000041	1	0.000177436	0.0340678	0.0668102	12	TTTATTTTATAA	GTTTTTTTAAAAATAA	-	Prodoric Release 8.9
regulon12	C16M3	1968543	49	38	TTTTTTTAATAA	8.67	MX000041	1	0.000177436	0.0340678	0.0668102	12	TTTATTTTATAA	GTTTTTTTAAAAATAA	-	Prodoric Release 8.9
regulon12	C16M3	1968585	150	161	TTTTTTTAATAA	8.67	MX000041	1	0.000177436	0.0340678	0.0668102	12	TTTATTTTATAA	GTTTTTTTAAAAATAA	-	Prodoric Release 8.9
regulon12	C16M3	271662	175	186	TTTATTTATTAA	8.67	MX000041	1	0.000177436	0.0340678	0.0668102	12	TTTATTTTATAA	GTTTTTTTAAAAATAA	-	Prodoric Release 8.9
regulon12	C16M3	271723	290	279	TTTTTTTAATAA	8.67	MX000041	1	0.000177436	0.0340678	0.0668102	12	TTTATTTTATAA	GTTTTTTTAAAAATAA	-	Prodoric Release 8.9
regulon12	C16M3	271804	63	52	TTTTTTTAATAA	8.67	MX000041	1	0.000177436	0.0340678	0.0668102	12	TTTATTTTATAA	GTTTTTTTAAAAATAA	-	Prodoric Release 8.9
regulon12	C16M3	271854	70	59	TTTATTTATTAA	8.67	MX000041	1	0.000177436	0.0340678	0.0668102	12	TTTATTTTATAA	GTTTTTTTAAAAATAA	-	Prodoric Release 8.9
regulon12	C16M3	1968402	225	236	TTTATTTGAAAA	8.65	MX000041	1	0.000177436	0.0340678	0.0668102	12	TTTATTTTATAA	GTTTTTTTAAAAATAA	-	Prodoric Release 8.9
regulon12	C16M3	1969130	149	160	TTAATTTGATAA	8.65	MX000041	1	0.000177436	0.0340678	0.0668102	12	TTTATTTTATAA	GTTTTTTTAAAAATAA	-	Prodoric Release 8.9
regulon12	C16M3	1969013	34	45	TTTATCATATAA	8.65	MX000041	1	0.000177436	0.0340678	0.0668102	12	TTTATTTTATAA	GTTTTTTTAAAAATAA	-	Prodoric Release 8.9
regulon12	C16M3	1968519	190	179	TTTTTATAATAA	8.64	MX000041	1	0.000177436	0.0340678	0.0668102	12	TTTATTTTATAA	GTTTTTTTAAAAATAA	-	Prodoric Release 8.9
regulon12	C16M3	1969205	236	247	TTTTTATAATAA	8.64	MX000041	1	0.000177436	0.0340678	0.0668102	12	TTTATTTTATAA	GTTTTTTTAAAAATAA	-	Prodoric Release 8.9
regulon12	C16M3	271559	166	155	TTTTTTGTTTAA	8.63	MX000041	1	0.000177436	0.0340678	0.0668102	12	TTTATTTTATAA	GTTTTTTTAAAAATAA	-	Prodoric Release 8.9
regulon12	C16M3	271596	142	131	TTTAATTTAAAA	8.63	MX000041	1	0.000177436	0.0340678	0.0668102	12	TTTATTTTATAA	GTTTTTTTAAAAATAA	-	Prodoric Release 8.9
regulon12	C16M3	1968953	161	150	TTAAATTTATAA	8.63	MX000041	1	0.000177436	0.0340678	0.0668102	12	TTTATTTTATAA	GTTTTTTTAAAAATAA	-	Prodoric Release 8.9
regulon12	C16M3	1968663	171	182	TTTATTGAAAAA	8.62	MX000041	1	0.000177436	0.0340678	0.0668102	12	TTTATTTTATAA	GTTTTTTTAAAAATAA	-	Prodoric Release 8.9
regulon12	C16M3	271639	1	12	TTTTTAATATAA	8.61	MX000041	1	0.000177436	0.0340678	0.0668102	12	TTTATTTTATAA	GTTTTTTTAAAAATAA	-	Prodoric Release 8.9
regulon12	C16M3	1969013	149	160	TTTTTAATATAA	8.61	MX000041	1	0.000177436	0.0340678	0.0668102	12	TTTATTTTATAA	GTTTTTTTAAAAATAA	-	Prodoric Release 8.9
regulon12	C16M3	1969056	182	193	TTTATAATTTAA	8.61	MX000041	1	0.000177436	0.0340678	0.0668102	12	TTTATTTTATAA	GTTTTTTTAAAAATAA	-	Prodoric Release 8.9
regulon12	C16M3	1969108	145	156	TTTATAATTTAA	8.61	MX000041	1	0.000177436	0.0340678	0.0668102	12	TTTATTTTATAA	GTTTTTTTAAAAATAA	-	Prodoric Release 8.9
regulon12	C16M3	271596	132	143	TTTAAATTAAAA	8.59	MX000041	1	0.000177436	0.0340678	0.0668102	12	TTTATTTTATAA	GTTTTTTTAAAAATAA	-	Prodoric Release 8.9
regulon12	C16M3	271880	144	155	TTTATAGAAAAA	8.58	MX000041	1	0.000177436	0.0340678	0.0668102	12	TTTATTTTATAA	GTTTTTTTAAAAATAA	-	Prodoric Release 8.9
regulon12	C16M3	1968887	53	64	TTTTTCTTATAA	8.54	MX000041	1	0.000177436	0.0340678	0.0668102	12	TTTATTTTATAA	GTTTTTTTAAAAATAA	-	Prodoric Release 8.9
regulon12	C16M3	271520	38	49	TTTATTTAAAAA	8.52	MX000041	1	0.000177436	0.0340678	0.0668102	12	TTTATTTTATAA	GTTTTTTTAAAAATAA	-	Prodoric Release 8.9
regulon12	C16M3	1968953	24	13	TTTATTTAAAAA	8.52	MX000041	1	0.000177436	0.0340678	0.0668102	12	TTTATTTTATAA	GTTTTTTTAAAAATAA	-	Prodoric Release 8.9
regulon12	C16M3	1968519	178	189	TTTATTATAAAA	8.5	MX000041	1	0.000177436	0.0340678	0.0668102	12	TTTATTTTATAA	GTTTTTTTAAAAATAA	-	Prodoric Release 8.9
regulon12	C16M3	271583	156	167	TTAATTATATAA	8.5	MX000041	1	0.000177436	0.0340678	0.0668102	12	TTTATTTTATAA	GTTTTTTTAAAAATAA	-	Prodoric Release 8.9
regulon12	C16M3	1969205	248	237	TTTATTATAAAA	8.5	MX000041	1	0.000177436	0.0340678	0.0668102	12	TTTATTTTATAA	GTTTTTTTAAAAATAA	-	Prodoric Release 8.9
regulon12	C16M3	1969270	271	260	TTAATATAATAA	8.48	MX000041	1	0.000177436	0.0340678	0.0668102	12	TTTATTTTATAA	GTTTTTTTAAAAATAA	-	Prodoric Release 8.9
regulon12	C16M3	271940	158	169	TTAATATAATAA	8.48	MX000041	1	0.000177436	0.0340678	0.0668102	12	TTTATTTTATAA	GTTTTTTTAAAAATAA	-	Prodoric Release 8.9
regulon12	C16M3	1969327	224	213	TTTTTTGTAAAA	8.48	MX000041	1	0.000177436	0.0340678	0.0668102	12	TTTATTTTATAA	GTTTTTTTAAAAATAA	-	Prodoric Release 8.9
regulon12	C16M3	271964	7	18	TTTTTTGTAAAA	8.48	MX000041	1	0.000177436	0.0340678	0.0668102	12	TTTATTTTATAA	GTTTTTTTAAAAATAA	-	Prodoric Release 8.9
regulon12	C16M3	1968519	188	177	TTTATAATAAAA	8.46	MX000041	1	0.000177436	0.0340678	0.0668102	12	TTTATTTTATAA	GTTTTTTTAAAAATAA	-	Prodoric Release 8.9
regulon12	C16M3	271970	158	169	TTAATCTTATAA	8.39	MX000041	1	0.000177436	0.0340678	0.0668102	12	TTTATTTTATAA	GTTTTTTTAAAAATAA	-	Prodoric Release 8.9
regulon12	C16M3	1969341	259	248	TTAATCTTATAA	8.39	MX000041	1	0.000177436	0.0340678	0.0668102	12	TTTATTTTATAA	GTTTTTTTAAAAATAA	-	Prodoric Release 8.9
regulon12	C16M3	1968335	248	237	TTTATTTTTAAA	8.39	MX000041	1	0.000177436	0.0340678	0.0668102	12	TTTATTTTATAA	GTTTTTTTAAAAATAA	-	Prodoric Release 8.9
regulon12	C16M3	1968352	169	180	TTTATTTTTAAA	8.39	MX000041	1	0.000177436	0.0340678	0.0668102	12	TTTATTTTATAA	GTTTTTTTAAAAATAA	-	Prodoric Release 8.9
regulon12	C16M3	1968654	159	170	TTATTTTTATAA	8.39	MX000041	1	0.000177436	0.0340678	0.0668102	12	TTTATTTTATAA	GTTTTTTTAAAAATAA	-	Prodoric Release 8.9
regulon12	C16M3	1969112	80	91	TTTATTTTTAAA	8.39	MX000041	1	0.000177436	0.0340678	0.0668102	12	TTTATTTTATAA	GTTTTTTTAAAAATAA	-	Prodoric Release 8.9
regulon12	C16M3	1969212	28	17	TTTATTTTTAAA	8.39	MX000041	1	0.000177436	0.0340678	0.0668102	12	TTTATTTTATAA	GTTTTTTTAAAAATAA	-	Prodoric Release 8.9
regulon12	C16M3	1969365	185	196	TTAATTTTTTAA	8.39	MX000041	1	0.000177436	0.0340678	0.0668102	12	TTTATTTTATAA	GTTTTTTTAAAAATAA	-	Prodoric Release 8.9
regulon12	C16M3	1969131	73	84	TTTAAGTGTTAA	8.37	MX000041	1	0.000177436	0.0340678	0.0668102	12	TTTATTTTATAA	GTTTTTTTAAAAATAA	-	Prodoric Release 8.9
regulon12	C16M3	271941	118	107	TTTTCGTAATAA	8.36	MX000041	1	0.000177436	0.0340678	0.0668102	12	TTTATTTTATAA	GTTTTTTTAAAAATAA	-	Prodoric Release 8.9
regulon12	C16M3	1968395	84	73	TTTTTATTAAAA	8.35	MX000041	1	0.000177436	0.0340678	0.0668102	12	TTTATTTTATAA	GTTTTTTTAAAAATAA	-	Prodoric Release 8.9
regulon12	C16M3	271596	34	45	TTTTTATTAAAA	8.35	MX000041	1	0.000177436	0.0340678	0.0668102	12	TTTATTTTATAA	GTTTTTTTAAAAATAA	-	Prodoric Release 8.9
regulon12	C16M3	1968543	35	46	TTTTTATTAAAA	8.35	MX000041	1	0.000177436	0.0340678	0.0668102	12	TTTATTTTATAA	GTTTTTTTAAAAATAA	-	Prodoric Release 8.9
regulon12	C16M3	271852	14	25	TTTTTATTAAAA	8.35	MX000041	1	0.000177436	0.0340678	0.0668102	12	TTTATTTTATAA	GTTTTTTTAAAAATAA	-	Prodoric Release 8.9
regulon12	C16M3	1968687	267	256	TTTTCGATATAA	8.34	MX000041	1	0.000177436	0.0340678	0.0668102	12	TTTATTTTATAA	GTTTTTTTAAAAATAA	-	Prodoric Release 8.9
regulon12	C16M3	271662	27	16	TTTATGGCAAAA	8.33	MX000041	1	0.000177436	0.0340678	0.0668102	12	TTTATTTTATAA	GTTTTTTTAAAAATAA	-	Prodoric Release 8.9
regulon12	C16M3	1968540	155	166	TTAATTGTAAAA	8.33	MX000041	1	0.000177436	0.0340678	0.0668102	12	TTTATTTTATAA	GTTTTTTTAAAAATAA	-	Prodoric Release 8.9
regulon12	C16M3	1969361	194	183	TTAATTGTAAAA	8.33	MX000041	1	0.000177436	0.0340678	0.0668102	12	TTTATTTTATAA	GTTTTTTTAAAAATAA	-	Prodoric Release 8.9
regulon12	C16M3	271661	59	70	TTTTCTTGATAA	8.27	MX000041	1	0.000177436	0.0340678	0.0668102	12	TTTATTTTATAA	GTTTTTTTAAAAATAA	-	Prodoric Release 8.9
regulon12	C16M3	1969209	248	237	TTTACTAAATAA	8.25	MX000041	1	0.000177436	0.0340678	0.0668102	12	TTTATTTTATAA	GTTTTTTTAAAAATAA	-	Prodoric Release 8.9
regulon12	C16M3	271899	21	32	TTTTATGGATAA	8.24	MX000041	1	0.000177436	0.0340678	0.0668102	12	TTTATTTTATAA	GTTTTTTTAAAAATAA	-	Prodoric Release 8.9
regulon12	C16M3	1969175	20	9	TTTTATGGATAA	8.24	MX000041	1	0.000177436	0.0340678	0.0668102	12	TTTATTTTATAA	GTTTTTTTAAAAATAA	-	Prodoric Release 8.9
regulon12	C16M3	1968997	2	13	TTTACTGATTAA	8.24	MX000041	1	0.000177436	0.0340678	0.0668102	12	TTTATTTTATAA	GTTTTTTTAAAAATAA	-	Prodoric Release 8.9
regulon12	C16M3	1968887	92	103	TTTTTGAGATAA	8.23	MX000041	1	0.000177436	0.0340678	0.0668102	12	TTTATTTTATAA	GTTTTTTTAAAAATAA	-	Prodoric Release 8.9
regulon12	C16M3	1969353	279	290	TTTTTGCGTTAA	8.2	MX000041	1	0.000177436	0.0340678	0.0668102	12	TTTATTTTATAA	GTTTTTTTAAAAATAA	-	Prodoric Release 8.9
regulon12	C16M3	271946	59	48	TTTAAGGAAAAA	8.18	MX000041	1	0.000177436	0.0340678	0.0668102	12	TTTATTTTATAA	GTTTTTTTAAAAATAA	-	Prodoric Release 8.9
regulon12	C16M3	1969091	196	185	TTTTCACAATAA	8.17	MX000041	1	0.000177436	0.0340678	0.0668102	12	TTTATTTTATAA	GTTTTTTTAAAAATAA	-	Prodoric Release 8.9
regulon12	C16M3	271882	97	108	TTTTTTTCATAA	8.17	MX000041	1	0.000177436	0.0340678	0.0668102	12	TTTATTTTATAA	GTTTTTTTAAAAATAA	-	Prodoric Release 8.9
regulon12	C16M3	271883	10	21	TTTAAGCAAAAA	8.16	MX000041	1	0.000177436	0.0340678	0.0668102	12	TTTATTTTATAA	GTTTTTTTAAAAATAA	-	Prodoric Release 8.9
regulon12	C16M3	1969334	248	237	TTTTATTGATAA	8.15	MX000041	1	0.000177436	0.0340678	0.0668102	12	TTTATTTTATAA	GTTTTTTTAAAAATAA	-	Prodoric Release 8.9
regulon12	C16M3	271662	187	176	TTTAATAAATAA	8.12	MX000041	1	0.000177436	0.0340678	0.0668102	12	TTTATTTTATAA	GTTTTTTTAAAAATAA	-	Prodoric Release 8.9
regulon12	C16M3	271662	145	134	TTTTAATGATAA	8.11	MX000041	1	0.000177436	0.0340678	0.0668102	12	TTTATTTTATAA	GTTTTTTTAAAAATAA	-	Prodoric Release 8.9
regulon12	C16M3	1969314	106	95	TTTTTGAAATAA	8.11	MX000041	1	0.000177436	0.0340678	0.0668102	12	TTTATTTTATAA	GTTTTTTTAAAAATAA	-	Prodoric Release 8.9
regulon12	C16M3	1969013	66	55	TTAAAGTAATAA	8.09	MX000041	1	0.000177436	0.0340678	0.0668102	12	TTTATTTTATAA	GTTTTTTTAAAAATAA	-	Prodoric Release 8.9
regulon12	C16M3	1969368	87	98	TTTAAGTAAAAA	8.09	MX000041	1	0.000177436	0.0340678	0.0668102	12	TTTATTTTATAA	GTTTTTTTAAAAATAA	-	Prodoric Release 8.9
regulon12	C16M3	1969033	140	129	TTTAAAAAATAA	8.09	MX000041	1	0.000177436	0.0340678	0.0668102	12	TTTATTTTATAA	GTTTTTTTAAAAATAA	-	Prodoric Release 8.9
regulon12	C16M3	1969334	235	246	TTTTATCAATAA	8.09	MX000041	1	0.000177436	0.0340678	0.0668102	12	TTTATTTTATAA	GTTTTTTTAAAAATAA	-	Prodoric Release 8.9
regulon12	C16M3	1968633	138	127	TTTACTGAAAAA	8.08	MX000041	1	0.000177436	0.0340678	0.0668102	12	TTTATTTTATAA	GTTTTTTTAAAAATAA	-	Prodoric Release 8.9
regulon12	C16M3	1969284	205	216	TTTACTGAAAAA	8.08	MX000041	1	0.000177436	0.0340678	0.0668102	12	TTTATTTTATAA	GTTTTTTTAAAAATAA	-	Prodoric Release 8.9
regulon12	C16M3	1969314	94	105	TTTATTTCAAAA	8.02	MX000041	1	0.000177436	0.0340678	0.0668102	12	TTTATTTTATAA	GTTTTTTTAAAAATAA	-	Prodoric Release 8.9
regulon12	C16M3	271723	274	285	TTTAATTATTAA	8.02	MX000041	1	0.000177436	0.0340678	0.0668102	12	TTTATTTTATAA	GTTTTTTTAAAAATAA	-	Prodoric Release 8.9
regulon12	C16M3	1969368	96	85	TTTACTTAAAAA	7.99	MX000041	1	0.000177436	0.0340678	0.0668102	12	TTTATTTTATAA	GTTTTTTTAAAAATAA	-	Prodoric Release 8.9
regulon12	C16M3	271548	56	67	TTTTTGTGAAAA	7.98	MX000041	1	0.000177436	0.0340678	0.0668102	12	TTTATTTTATAA	GTTTTTTTAAAAATAA	-	Prodoric Release 8.9
regulon12	C16M3	1968352	111	100	TTTATAAGTTAA	7.98	MX000041	1	0.000177436	0.0340678	0.0668102	12	TTTATTTTATAA	GTTTTTTTAAAAATAA	-	Prodoric Release 8.9
regulon12	C16M3	271560	57	68	TTTTCATTTTAA	7.97	MX000041	1	0.000177436	0.0340678	0.0668102	12	TTTATTTTATAA	GTTTTTTTAAAAATAA	-	Prodoric Release 8.9
regulon12	C16M3	271560	83	72	TTTACTATAAAA	7.96	MX000041	1	0.000177436	0.0340678	0.0668102	12	TTTATTTTATAA	GTTTTTTTAAAAATAA	-	Prodoric Release 8.9
regulon12	C16M3	271882	254	243	TTTAATGAAAAA	7.96	MX000041	1	0.000177436	0.0340678	0.0668102	12	TTTATTTTATAA	GTTTTTTTAAAAATAA	-	Prodoric Release 8.9
regulon12	C16M3	1968348	19	30	TTTATGAAAAAA	7.95	MX000041	1	0.000177436	0.0340678	0.0668102	12	TTTATTTTATAA	GTTTTTTTAAAAATAA	-	Prodoric Release 8.9
regulon12	C16M3	271547	94	83	TTTTACCTATAA	7.95	MX000041	1	0.000177436	0.0340678	0.0668102	12	TTTATTTTATAA	GTTTTTTTAAAAATAA	-	Prodoric Release 8.9
regulon12	C16M3	1968677	28	39	TTTTAAATATAA	7.95	MX000041	1	0.000177436	0.0340678	0.0668102	12	TTTATTTTATAA	GTTTTTTTAAAAATAA	-	Prodoric Release 8.9
regulon12	C16M3	1968964	95	106	TTTAAAATTTAA	7.95	MX000041	1	0.000177436	0.0340678	0.0668102	12	TTTATTTTATAA	GTTTTTTTAAAAATAA	-	Prodoric Release 8.9
regulon12	C16M3	1968602	113	124	TTTACTGTTAAA	7.95	MX000041	1	0.000177436	0.0340678	0.0668102	12	TTTATTTTATAA	GTTTTTTTAAAAATAA	-	Prodoric Release 8.9
regulon12	C16M3	1969368	58	47	TTTTTGGAAAAA	7.94	MX000041	1	0.000177436	0.0340678	0.0668102	12	TTTATTTTATAA	GTTTTTTTAAAAATAA	-	Prodoric Release 8.9
regulon12	C16M3	1969130	35	46	TTTAATCAAAAA	7.93	MX000041	1	0.000177436	0.0340678	0.0668102	12	TTTATTTTATAA	GTTTTTTTAAAAATAA	-	Prodoric Release 8.9
regulon12	C16M3	271739	39	28	TTAATGGGAAAA	7.92	MX000041	1	0.000177436	0.0340678	0.0668102	12	TTTATTTTATAA	GTTTTTTTAAAAATAA	-	Prodoric Release 8.9
regulon12	C16M3	271559	154	165	TTTAAACAAAAA	7.9	MX000041	1	0.000177436	0.0340678	0.0668102	12	TTTATTTTATAA	GTTTTTTTAAAAATAA	-	Prodoric Release 8.9
regulon12	C16M3	271520	50	39	TTTTTTAAATAA	7.88	MX000041	1	0.000177436	0.0340678	0.0668102	12	TTTATTTTATAA	GTTTTTTTAAAAATAA	-	Prodoric Release 8.9
regulon12	C16M3	271739	99	88	TTTATTAATTAA	7.88	MX000041	1	0.000177436	0.0340678	0.0668102	12	TTTATTTTATAA	GTTTTTTTAAAAATAA	-	Prodoric Release 8.9
regulon12	C16M3	1968953	12	23	TTTTTTAAATAA	7.88	MX000041	1	0.000177436	0.0340678	0.0668102	12	TTTATTTTATAA	GTTTTTTTAAAAATAA	-	Prodoric Release 8.9
regulon12	C16M3	271882	204	215	TTTAACTTTTAA	7.88	MX000041	1	0.000177436	0.0340678	0.0668102	12	TTTATTTTATAA	GTTTTTTTAAAAATAA	-	Prodoric Release 8.9
regulon12	C16M3	1968335	249	238	TTTTATTTTTAA	7.88	MX000041	1	0.000177436	0.0340678	0.0668102	12	TTTATTTTATAA	GTTTTTTTAAAAATAA	-	Prodoric Release 8.9
regulon12	C16M3	1969094	164	153	TTTTATTTTTAA	7.88	MX000041	1	0.000177436	0.0340678	0.0668102	12	TTTATTTTATAA	GTTTTTTTAAAAATAA	-	Prodoric Release 8.9
regulon12	C16M3	1968585	7	18	TTTTCGTCATAA	7.86	MX000041	1	0.000177436	0.0340678	0.0668102	12	TTTATTTTATAA	GTTTTTTTAAAAATAA	-	Prodoric Release 8.9
regulon12	C16M3	1968540	40	51	TTTTCTTTAAAA	7.86	MX000041	1	0.000177436	0.0340678	0.0668102	12	TTTATTTTATAA	GTTTTTTTAAAAATAA	-	Prodoric Release 8.9
regulon12	C16M3	1969368	59	48	TTTTTTGGAAAA	7.85	MX000041	1	0.000177436	0.0340678	0.0668102	12	TTTATTTTATAA	GTTTTTTTAAAAATAA	-	Prodoric Release 8.9
regulon12	C16M3	271606	199	210	TTTTTGTAAAAA	7.85	MX000041	1	0.000177436	0.0340678	0.0668102	12	TTTATTTTATAA	GTTTTTTTAAAAATAA	-	Prodoric Release 8.9
regulon12	C16M3	1969152	47	36	TTTTTAAAATAA	7.85	MX000041	1	0.000177436	0.0340678	0.0668102	12	TTTATTTTATAA	GTTTTTTTAAAAATAA	-	Prodoric Release 8.9
regulon12	C16M3	271882	242	253	TTTTTTCATTAA	7.85	MX000041	1	0.000177436	0.0340678	0.0668102	12	TTTATTTTATAA	GTTTTTTTAAAAATAA	-	Prodoric Release 8.9
regulon12	C16M3	271639	3	14	TTTAATATAAAA	7.84	MX000041	1	0.000177436	0.0340678	0.0668102	12	TTTATTTTATAA	GTTTTTTTAAAAATAA	-	Prodoric Release 8.9
regulon12	C16M3	1969209	233	222	TTTAATATAAAA	7.84	MX000041	1	0.000177436	0.0340678	0.0668102	12	TTTATTTTATAA	GTTTTTTTAAAAATAA	-	Prodoric Release 8.9
regulon12	C16M3	271544	103	114	TTAATCTAAAAA	7.83	MX000041	1	0.000177436	0.0340678	0.0668102	12	TTTATTTTATAA	GTTTTTTTAAAAATAA	-	Prodoric Release 8.9
regulon12	C16M3	1968981	97	108	TTTAAGGCTTAA	7.83	MX000041	1	0.000177436	0.0340678	0.0668102	12	TTTATTTTATAA	GTTTTTTTAAAAATAA	-	Prodoric Release 8.9
regulon12	C16M3	271520	47	36	TTTAAATAAAAA	7.83	MX000041	1	0.000177436	0.0340678	0.0668102	12	TTTATTTTATAA	GTTTTTTTAAAAATAA	-	Prodoric Release 8.9
regulon12	C16M3	1968540	46	57	TTAAAATAATAA	7.83	MX000041	1	0.000177436	0.0340678	0.0668102	12	TTTATTTTATAA	GTTTTTTTAAAAATAA	-	Prodoric Release 8.9
regulon12	C16M3	271607	227	238	TTTAAATAAAAA	7.83	MX000041	1	0.000177436	0.0340678	0.0668102	12	TTTATTTTATAA	GTTTTTTTAAAAATAA	-	Prodoric Release 8.9
regulon12	C16M3	1968949	251	262	TTTAAATAAAAA	7.83	MX000041	1	0.000177436	0.0340678	0.0668102	12	TTTATTTTATAA	GTTTTTTTAAAAATAA	-	Prodoric Release 8.9
regulon12	C16M3	1968887	65	54	TTTATAAGAAAA	7.82	MX000041	1	0.000177436	0.0340678	0.0668102	12	TTTATTTTATAA	GTTTTTTTAAAAATAA	-	Prodoric Release 8.9
regulon12	C16M3	1968515	47	58	TTTTTGATAAAA	7.82	MX000041	1	0.000177436	0.0340678	0.0668102	12	TTTATTTTATAA	GTTTTTTTAAAAATAA	-	Prodoric Release 8.9
regulon12	C16M3	271583	48	59	TTTATGATTAAA	7.82	MX000041	1	0.000177436	0.0340678	0.0668102	12	TTTATTTTATAA	GTTTTTTTAAAAATAA	-	Prodoric Release 8.9
regulon12	C16M3	271723	168	157	TTTTTGATAAAA	7.82	MX000041	1	0.000177436	0.0340678	0.0668102	12	TTTATTTTATAA	GTTTTTTTAAAAATAA	-	Prodoric Release 8.9
regulon12	C16M3	1968921	224	235	TTTTTGATAAAA	7.82	MX000041	1	0.000177436	0.0340678	0.0668102	12	TTTATTTTATAA	GTTTTTTTAAAAATAA	-	Prodoric Release 8.9
regulon12	C16M3	271542	86	97	TTAATAGGTTAA	7.81	MX000041	1	0.000177436	0.0340678	0.0668102	12	TTTATTTTATAA	GTTTTTTTAAAAATAA	-	Prodoric Release 8.9
regulon12	C16M3	271875	115	104	TTTATAGGTAAA	7.81	MX000041	1	0.000177436	0.0340678	0.0668102	12	TTTATTTTATAA	GTTTTTTTAAAAATAA	-	Prodoric Release 8.9
regulon12	C16M3	1968352	37	26	TTAAAAATATAA	7.8	MX000041	1	0.000177436	0.0340678	0.0668102	12	TTTATTTTATAA	GTTTTTTTAAAAATAA	-	Prodoric Release 8.9
regulon12	C16M3	1969175	249	260	TTTAAAATAAAA	7.8	MX000041	1	0.000177436	0.0340678	0.0668102	12	TTTATTTTATAA	GTTTTTTTAAAAATAA	-	Prodoric Release 8.9
regulon12	C16M3	271723	238	249	TTAATGGAAAAA	7.79	MX000041	1	0.000177436	0.0340678	0.0668102	12	TTTATTTTATAA	GTTTTTTTAAAAATAA	-	Prodoric Release 8.9
regulon12	C16M3	1968953	30	41	TTAATGGAAAAA	7.79	MX000041	1	0.000177436	0.0340678	0.0668102	12	TTTATTTTATAA	GTTTTTTTAAAAATAA	-	Prodoric Release 8.9
regulon12	C16M3	1969124	18	7	TTAATGGAAAAA	7.79	MX000041	1	0.000177436	0.0340678	0.0668102	12	TTTATTTTATAA	GTTTTTTTAAAAATAA	-	Prodoric Release 8.9
regulon12	C16M3	1968380	184	173	TTATACTTATAA	7.79	MX000041	1	0.000177436	0.0340678	0.0668102	12	TTTATTTTATAA	GTTTTTTTAAAAATAA	-	Prodoric Release 8.9
regulon12	C16M3	1969368	97	86	TTTTACTTAAAA	7.79	MX000041	1	0.000177436	0.0340678	0.0668102	12	TTTATTTTATAA	GTTTTTTTAAAAATAA	-	Prodoric Release 8.9
regulon12	C16M3	1968380	63	74	TTTTTTTATTAA	7.78	MX000041	1	0.000177436	0.0340678	0.0668102	12	TTTATTTTATAA	GTTTTTTTAAAAATAA	-	Prodoric Release 8.9
regulon12	C16M3	1968543	33	44	TTTTTTTATTAA	7.78	MX000041	1	0.000177436	0.0340678	0.0668102	12	TTTATTTTATAA	GTTTTTTTAAAAATAA	-	Prodoric Release 8.9
regulon12	C16M3	271852	12	23	TTTTTTTATTAA	7.78	MX000041	1	0.000177436	0.0340678	0.0668102	12	TTTATTTTATAA	GTTTTTTTAAAAATAA	-	Prodoric Release 8.9
regulon12	C16M3	271554	60	71	TTTATCTGAAAA	7.76	MX000041	1	0.000177436	0.0340678	0.0668102	12	TTTATTTTATAA	GTTTTTTTAAAAATAA	-	Prodoric Release 8.9
regulon12	C16M3	271520	35	46	TTTTTTATTTAA	7.75	MX000041	1	0.000177436	0.0340678	0.0668102	12	TTTATTTTATAA	GTTTTTTTAAAAATAA	-	Prodoric Release 8.9
regulon12	C16M3	1969056	80	91	TTTTTTATTTAA	7.75	MX000041	1	0.000177436	0.0340678	0.0668102	12	TTTATTTTATAA	GTTTTTTTAAAAATAA	-	Prodoric Release 8.9
regulon12	C16M3	271639	4	15	TTAATATAAAAA	7.74	MX000041	1	0.000177436	0.0340678	0.0668102	12	TTTATTTTATAA	GTTTTTTTAAAAATAA	-	Prodoric Release 8.9
regulon12	C16M3	1969209	221	232	TTTTTATATTAA	7.74	MX000041	1	0.000177436	0.0340678	0.0668102	12	TTTATTTTATAA	GTTTTTTTAAAAATAA	-	Prodoric Release 8.9
regulon12	C16M3	1969358	35	46	TTTTAGTCATAA	7.73	MX000041	1	0.000177436	0.0340678	0.0668102	12	TTTATTTTATAA	GTTTTTTTAAAAATAA	-	Prodoric Release 8.9
regulon12	C16M3	1968543	37	48	TTTATTAAAAAA	7.73	MX000041	1	0.000177436	0.0340678	0.0668102	12	TTTATTTTATAA	GTTTTTTTAAAAATAA	-	Prodoric Release 8.9
regulon12	C16M3	271804	51	62	TTTATTAAAAAA	7.73	MX000041	1	0.000177436	0.0340678	0.0668102	12	TTTATTTTATAA	GTTTTTTTAAAAATAA	-	Prodoric Release 8.9
regulon12	C16M3	1969175	90	79	TTTATTAAAAAA	7.73	MX000041	1	0.000177436	0.0340678	0.0668102	12	TTTATTTTATAA	GTTTTTTTAAAAATAA	-	Prodoric Release 8.9
regulon12	C16M3	1968540	201	212	TTTAACTTAAAA	7.73	MX000041	1	0.000177436	0.0340678	0.0668102	12	TTTATTTTATAA	GTTTTTTTAAAAATAA	-	Prodoric Release 8.9
regulon12	C16M3	1969239	164	153	TTTAACTTAAAA	7.73	MX000041	1	0.000177436	0.0340678	0.0668102	12	TTTATTTTATAA	GTTTTTTTAAAAATAA	-	Prodoric Release 8.9
regulon12	C16M3	1968349	189	178	TTAAATTTTTAA	7.73	MX000041	1	0.000177436	0.0340678	0.0668102	12	TTTATTTTATAA	GTTTTTTTAAAAATAA	-	Prodoric Release 8.9
regulon12	C16M3	1968349	279	290	TTAAATTTTTAA	7.73	MX000041	1	0.000177436	0.0340678	0.0668102	12	TTTATTTTATAA	GTTTTTTTAAAAATAA	-	Prodoric Release 8.9
regulon12	C16M3	271520	37	48	TTTTATTTAAAA	7.73	MX000041	1	0.000177436	0.0340678	0.0668102	12	TTTATTTTATAA	GTTTTTTTAAAAATAA	-	Prodoric Release 8.9
regulon12	C16M3	271521	55	66	TTTTATTTAAAA	7.73	MX000041	1	0.000177436	0.0340678	0.0668102	12	TTTATTTTATAA	GTTTTTTTAAAAATAA	-	Prodoric Release 8.9
regulon12	C16M3	1969054	61	50	TTATATTTATAA	7.73	MX000041	1	0.000177436	0.0340678	0.0668102	12	TTTATTTTATAA	GTTTTTTTAAAAATAA	-	Prodoric Release 8.9
regulon12	C16M3	1969094	92	81	TTTTATTTAAAA	7.73	MX000041	1	0.000177436	0.0340678	0.0668102	12	TTTATTTTATAA	GTTTTTTTAAAAATAA	-	Prodoric Release 8.9
regulon12	C16M3	1969284	196	185	TTTTATTTAAAA	7.73	MX000041	1	0.000177436	0.0340678	0.0668102	12	TTTATTTTATAA	GTTTTTTTAAAAATAA	-	Prodoric Release 8.9
regulon12	C16M3	1968461	1	12	TTTTTTGAAAAA	7.72	MX000041	1	0.000177436	0.0340678	0.0668102	12	TTTATTTTATAA	GTTTTTTTAAAAATAA	-	Prodoric Release 8.9
regulon12	C16M3	1968554	244	233	TTAATTGATTAA	7.72	MX000041	1	0.000177436	0.0340678	0.0668102	12	TTTATTTTATAA	GTTTTTTTAAAAATAA	-	Prodoric Release 8.9
regulon12	C16M3	1968677	52	41	TTATTTGAATAA	7.72	MX000041	1	0.000177436	0.0340678	0.0668102	12	TTTATTTTATAA	GTTTTTTTAAAAATAA	-	Prodoric Release 8.9
regulon12	C16M3	1969112	44	33	TTTTTTGAAAAA	7.72	MX000041	1	0.000177436	0.0340678	0.0668102	12	TTTATTTTATAA	GTTTTTTTAAAAATAA	-	Prodoric Release 8.9
regulon12	C16M3	1969334	247	236	TTTATTGATAAA	7.72	MX000041	1	0.000177436	0.0340678	0.0668102	12	TTTATTTTATAA	GTTTTTTTAAAAATAA	-	Prodoric Release 8.9
regulon12	C16M3	271596	144	133	TTTTTAATTTAA	7.71	MX000041	1	0.000177436	0.0340678	0.0668102	12	TTTATTTTATAA	GTTTTTTTAAAAATAA	-	Prodoric Release 8.9
regulon12	C16M3	1969097	98	87	TTTTTAATTTAA	7.71	MX000041	1	0.000177436	0.0340678	0.0668102	12	TTTATTTTATAA	GTTTTTTTAAAAATAA	-	Prodoric Release 8.9
regulon12	C16M3	271899	269	280	TTAACTTTAAAA	7.7	MX000041	1	0.000177436	0.0340678	0.0668102	12	TTTATTTTATAA	GTTTTTTTAAAAATAA	-	Prodoric Release 8.9
regulon12	C16M3	1968352	130	141	TTAATCCAATAA	7.7	MX000041	1	0.000177436	0.0340678	0.0668102	12	TTTATTTTATAA	GTTTTTTTAAAAATAA	-	Prodoric Release 8.9
regulon12	C16M3	1968451	101	112	TTTATAAAAAAA	7.7	MX000041	1	0.000177436	0.0340678	0.0668102	12	TTTATTTTATAA	GTTTTTTTAAAAATAA	-	Prodoric Release 8.9
regulon12	C16M3	1969197	197	208	TTTATAAAAAAA	7.7	MX000041	1	0.000177436	0.0340678	0.0668102	12	TTTATTTTATAA	GTTTTTTTAAAAATAA	-	Prodoric Release 8.9
regulon12	C16M3	271956	21	10	TTTATAAAAAAA	7.7	MX000041	1	0.000177436	0.0340678	0.0668102	12	TTTATTTTATAA	GTTTTTTTAAAAATAA	-	Prodoric Release 8.9
regulon12	C16M3	1969353	239	250	TTTATAAAAAAA	7.7	MX000041	1	0.000177436	0.0340678	0.0668102	12	TTTATTTTATAA	GTTTTTTTAAAAATAA	-	Prodoric Release 8.9
regulon12	C16M3	1968461	13	2	TTTTTTCAAAAA	7.69	MX000041	1	0.000177436	0.0340678	0.0668102	12	TTTATTTTATAA	GTTTTTTTAAAAATAA	-	Prodoric Release 8.9
regulon12	C16M3	1969041	40	51	TTTAAATTTAAA	7.69	MX000041	1	0.000177436	0.0340678	0.0668102	12	TTTATTTTATAA	GTTTTTTTAAAAATAA	-	Prodoric Release 8.9
regulon12	C16M3	1969284	179	190	TTAAAATTTTAA	7.69	MX000041	1	0.000177436	0.0340678	0.0668102	12	TTTATTTTATAA	GTTTTTTTAAAAATAA	-	Prodoric Release 8.9
regulon12	C16M3	271596	58	47	TTTTCGGGTTAA	7.69	MX000041	1	0.000177436	0.0340678	0.0668102	12	TTTATTTTATAA	GTTTTTTTAAAAATAA	-	Prodoric Release 8.9
regulon12	C16M3	1968710	184	173	TTTATCTATAAA	7.68	MX000041	1	0.000177436	0.0340678	0.0668102	12	TTTATTTTATAA	GTTTTTTTAAAAATAA	-	Prodoric Release 8.9
regulon12	C16M3	1968979	229	240	TTTTTCTAAAAA	7.68	MX000041	1	0.000177436	0.0340678	0.0668102	12	TTTATTTTATAA	GTTTTTTTAAAAATAA	-	Prodoric Release 8.9
regulon12	C16M3	1969358	102	91	TTAACATTAAAA	7.67	MX000041	1	0.000177436	0.0340678	0.0668102	12	TTTATTTTATAA	GTTTTTTTAAAAATAA	-	Prodoric Release 8.9
regulon12	C16M3	271560	27	38	TTTTTCTTTTAA	7.65	MX000041	1	0.000177436	0.0340678	0.0668102	12	TTTATTTTATAA	GTTTTTTTAAAAATAA	-	Prodoric Release 8.9
regulon12	C16M3	1968722	163	152	TTTAATGCTTAA	7.61	MX000041	1	0.000177436	0.0340678	0.0668102	12	TTTATTTTATAA	GTTTTTTTAAAAATAA	-	Prodoric Release 8.9
regulon12	C16M3	1968514	200	211	TTTATCATAAAA	7.6	MX000041	1	0.000177436	0.0340678	0.0668102	12	TTTATTTTATAA	GTTTTTTTAAAAATAA	-	Prodoric Release 8.9
regulon12	C16M3	1968710	224	213	TTTATCATAAAA	7.6	MX000041	1	0.000177436	0.0340678	0.0668102	12	TTTATTTTATAA	GTTTTTTTAAAAATAA	-	Prodoric Release 8.9
regulon12	C16M3	1968451	111	100	TTTTTTATAAAA	7.6	MX000041	1	0.000177436	0.0340678	0.0668102	12	TTTATTTTATAA	GTTTTTTTAAAAATAA	-	Prodoric Release 8.9
regulon12	C16M3	1969197	207	196	TTTTTTATAAAA	7.6	MX000041	1	0.000177436	0.0340678	0.0668102	12	TTTATTTTATAA	GTTTTTTTAAAAATAA	-	Prodoric Release 8.9
regulon12	C16M3	271926	82	93	TTTTTTATAAAA	7.6	MX000041	1	0.000177436	0.0340678	0.0668102	12	TTTATTTTATAA	GTTTTTTTAAAAATAA	-	Prodoric Release 8.9
regulon12	C16M3	271956	11	22	TTTTTTATAAAA	7.6	MX000041	1	0.000177436	0.0340678	0.0668102	12	TTTATTTTATAA	GTTTTTTTAAAAATAA	-	Prodoric Release 8.9
regulon12	C16M3	1969353	236	247	TTTTTTATAAAA	7.6	MX000041	1	0.000177436	0.0340678	0.0668102	12	TTTATTTTATAA	GTTTTTTTAAAAATAA	-	Prodoric Release 8.9
regulon12	C16M3	1969353	249	238	TTTTTTATAAAA	7.6	MX000041	1	0.000177436	0.0340678	0.0668102	12	TTTATTTTATAA	GTTTTTTTAAAAATAA	-	Prodoric Release 8.9
regulon12	C41M5	1968785	140	129	ATAAATCTATAA	10.75	phoB	5	0.000334197	0.0227254	0.0446715	12	ATAAATCTATAA	CTGTCATAAATCTGTCATAAAA	+	DPINTERACT
regulon12	C41M5	271645	108	119	ATAAATATAGAA	10.49	phoB	5	0.000334197	0.0227254	0.0446715	12	ATAAATCTATAA	CTGTCATAAATCTGTCATAAAA	+	DPINTERACT
regulon12	C41M5	1968318	138	149	ATAACTCTATAA	10.32	phoB	5	0.000334197	0.0227254	0.0446715	12	ATAAATCTATAA	CTGTCATAAATCTGTCATAAAA	+	DPINTERACT
regulon12	C41M5	1968439	57	68	ATAAAAGTAGAA	9.82	phoB	5	0.000334197	0.0227254	0.0446715	12	ATAAATCTATAA	CTGTCATAAATCTGTCATAAAA	+	DPINTERACT
regulon12	C41M5	1968524	274	285	ATAAATCAATAA	9.72	phoB	5	0.000334197	0.0227254	0.0446715	12	ATAAATCTATAA	CTGTCATAAATCTGTCATAAAA	+	DPINTERACT
regulon12	C41M5	271901	52	63	ATAAATTTATCA	8.92	phoB	5	0.000334197	0.0227254	0.0446715	12	ATAAATCTATAA	CTGTCATAAATCTGTCATAAAA	+	DPINTERACT
regulon12	C41M5	271645	96	107	ATAAAACTTGAA	8.33	phoB	5	0.000334197	0.0227254	0.0446715	12	ATAAATCTATAA	CTGTCATAAATCTGTCATAAAA	+	DPINTERACT
regulon12	C16M3	1969013	191	202	TTTATGGTATAA	10.65	gcvA	9	0.000515042	0.0350229	0.0698801	11	TTTATTTTATAA	TCACATTAGTTTATTTAAAA	-	DPINTERACT
regulon12	C16M3	1969327	144	133	TTTATGGTATAA	10.65	gcvA	9	0.000515042	0.0350229	0.0698801	11	TTTATTTTATAA	TCACATTAGTTTATTTAAAA	-	DPINTERACT
regulon12	C16M3	271964	87	98	TTTATGGTATAA	10.65	gcvA	9	0.000515042	0.0350229	0.0698801	11	TTTATTTTATAA	TCACATTAGTTTATTTAAAA	-	DPINTERACT
regulon12	C16M3	271591	241	252	TTTATGTTATAA	10.55	gcvA	9	0.000515042	0.0350229	0.0698801	11	TTTATTTTATAA	TCACATTAGTTTATTTAAAA	-	DPINTERACT
regulon12	C16M3	1969247	40	51	TTTATTGTATAA	10.43	gcvA	9	0.000515042	0.0350229	0.0698801	11	TTTATTTTATAA	TCACATTAGTTTATTTAAAA	-	DPINTERACT
regulon12	C16M3	1968421	184	195	TTTATAGTATAA	10.39	gcvA	9	0.000515042	0.0350229	0.0698801	11	TTTATTTTATAA	TCACATTAGTTTATTTAAAA	-	DPINTERACT
regulon12	C16M3	1969228	255	266	TTTATACTATAA	10.36	gcvA	9	0.000515042	0.0350229	0.0698801	11	TTTATTTTATAA	TCACATTAGTTTATTTAAAA	-	DPINTERACT
regulon12	C16M3	271932	218	229	TTTATACTATAA	10.36	gcvA	9	0.000515042	0.0350229	0.0698801	11	TTTATTTTATAA	TCACATTAGTTTATTTAAAA	-	DPINTERACT
regulon12	C16M3	271531	151	162	TTTATTTTATAA	10.33	gcvA	9	0.000515042	0.0350229	0.0698801	11	TTTATTTTATAA	TCACATTAGTTTATTTAAAA	-	DPINTERACT
regulon12	C16M3	271723	53	64	TTTATTTTATAA	10.33	gcvA	9	0.000515042	0.0350229	0.0698801	11	TTTATTTTATAA	TCACATTAGTTTATTTAAAA	-	DPINTERACT
regulon12	C16M3	271882	181	192	TTTATTTTATAA	10.33	gcvA	9	0.000515042	0.0350229	0.0698801	11	TTTATTTTATAA	TCACATTAGTTTATTTAAAA	-	DPINTERACT
regulon12	C16M3	271906	208	219	TTTATTTTATAA	10.33	gcvA	9	0.000515042	0.0350229	0.0698801	11	TTTATTTTATAA	TCACATTAGTTTATTTAAAA	-	DPINTERACT
regulon12	C16M3	1969197	192	203	TTTATTTTATAA	10.33	gcvA	9	0.000515042	0.0350229	0.0698801	11	TTTATTTTATAA	TCACATTAGTTTATTTAAAA	-	DPINTERACT
regulon12	C16M3	271932	90	79	TTTATTTTATAA	10.33	gcvA	9	0.000515042	0.0350229	0.0698801	11	TTTATTTTATAA	TCACATTAGTTTATTTAAAA	-	DPINTERACT
regulon12	C16M3	1969295	38	49	TTTATTTTATAA	10.33	gcvA	9	0.000515042	0.0350229	0.0698801	11	TTTATTTTATAA	TCACATTAGTTTATTTAAAA	-	DPINTERACT
regulon12	C16M3	1968297	251	262	TTTACAGTATAA	9.86	gcvA	9	0.000515042	0.0350229	0.0698801	11	TTTATTTTATAA	TCACATTAGTTTATTTAAAA	-	DPINTERACT
regulon12	C16M3	1968490	239	228	TTTACACTATAA	9.83	gcvA	9	0.000515042	0.0350229	0.0698801	11	TTTATTTTATAA	TCACATTAGTTTATTTAAAA	-	DPINTERACT
regulon12	C16M3	271566	259	270	TTTACACTATAA	9.83	gcvA	9	0.000515042	0.0350229	0.0698801	11	TTTATTTTATAA	TCACATTAGTTTATTTAAAA	-	DPINTERACT
regulon12	C16M3	271970	184	173	TTTATGATATAA	9.76	gcvA	9	0.000515042	0.0350229	0.0698801	11	TTTATTTTATAA	TCACATTAGTTTATTTAAAA	-	DPINTERACT
regulon12	C16M3	1969341	233	244	TTTATGATATAA	9.76	gcvA	9	0.000515042	0.0350229	0.0698801	11	TTTATTTTATAA	TCACATTAGTTTATTTAAAA	-	DPINTERACT
regulon12	C16M3	1968484	184	195	TTTATAGGATAA	9.75	gcvA	9	0.000515042	0.0350229	0.0698801	11	TTTATTTTATAA	TCACATTAGTTTATTTAAAA	-	DPINTERACT
regulon12	C16M3	1968471	130	119	TTTATGGTTTAA	9.75	gcvA	9	0.000515042	0.0350229	0.0698801	11	TTTATTTTATAA	TCACATTAGTTTATTTAAAA	-	DPINTERACT
regulon12	C16M3	1969033	231	242	TTTTTGGTATAA	9.75	gcvA	9	0.000515042	0.0350229	0.0698801	11	TTTATTTTATAA	TCACATTAGTTTATTTAAAA	-	DPINTERACT
regulon12	C16M3	1968381	182	171	TTTTTGCTATAA	9.73	gcvA	9	0.000515042	0.0350229	0.0698801	11	TTTATTTTATAA	TCACATTAGTTTATTTAAAA	-	DPINTERACT
regulon12	C16M3	1968382	282	293	TTTTTGCTATAA	9.73	gcvA	9	0.000515042	0.0350229	0.0698801	11	TTTATTTTATAA	TCACATTAGTTTATTTAAAA	-	DPINTERACT
regulon12	C16M3	1969197	245	256	TTTATTTGATAA	9.7	gcvA	9	0.000515042	0.0350229	0.0698801	11	TTTATTTTATAA	TCACATTAGTTTATTTAAAA	-	DPINTERACT
regulon12	C16M3	1969013	46	35	TTTATATGATAA	9.66	gcvA	9	0.000515042	0.0350229	0.0698801	11	TTTATTTTATAA	TCACATTAGTTTATTTAAAA	-	DPINTERACT
regulon12	C16M3	271510	226	215	TTTTTGTTATAA	9.66	gcvA	9	0.000515042	0.0350229	0.0698801	11	TTTATTTTATAA	TCACATTAGTTTATTTAAAA	-	DPINTERACT
regulon12	C16M3	271511	256	267	TTTTTGTTATAA	9.66	gcvA	9	0.000515042	0.0350229	0.0698801	11	TTTATTTTATAA	TCACATTAGTTTATTTAAAA	-	DPINTERACT
regulon12	C16M3	1969108	157	146	TTTAAATTATAA	9.64	gcvA	9	0.000515042	0.0350229	0.0698801	11	TTTATTTTATAA	TCACATTAGTTTATTTAAAA	-	DPINTERACT
regulon12	C16M3	1969247	52	41	TTTATACAATAA	9.6	gcvA	9	0.000515042	0.0350229	0.0698801	11	TTTATTTTATAA	TCACATTAGTTTATTTAAAA	-	DPINTERACT
regulon12	C16M3	271607	9	20	TTTATGGTAAAA	9.6	gcvA	9	0.000515042	0.0350229	0.0698801	11	TTTATTTTATAA	TCACATTAGTTTATTTAAAA	-	DPINTERACT
regulon12	C16M3	1969244	44	55	TTTATGGTAAAA	9.6	gcvA	9	0.000515042	0.0350229	0.0698801	11	TTTATTTTATAA	TCACATTAGTTTATTTAAAA	-	DPINTERACT
regulon12	C16M3	1969215	215	204	TTTATTATATAA	9.54	gcvA	9	0.000515042	0.0350229	0.0698801	11	TTTATTTTATAA	TCACATTAGTTTATTTAAAA	-	DPINTERACT
regulon12	C16M3	271696	281	292	TTTATGTTAAAA	9.51	gcvA	9	0.000515042	0.0350229	0.0698801	11	TTTATTTTATAA	TCACATTAGTTTATTTAAAA	-	DPINTERACT
regulon12	C16M3	1969365	202	191	TTTATGTTAAAA	9.51	gcvA	9	0.000515042	0.0350229	0.0698801	11	TTTATTTTATAA	TCACATTAGTTTATTTAAAA	-	DPINTERACT
regulon12	C16M3	271591	132	143	TTTTTTTTATAA	9.44	gcvA	9	0.000515042	0.0350229	0.0698801	11	TTTATTTTATAA	TCACATTAGTTTATTTAAAA	-	DPINTERACT
regulon12	C16M3	1968654	76	87	TTTATTTTTTAA	9.44	gcvA	9	0.000515042	0.0350229	0.0698801	11	TTTATTTTATAA	TCACATTAGTTTATTTAAAA	-	DPINTERACT
regulon12	C16M3	1969033	128	139	TTTATTTTTTAA	9.44	gcvA	9	0.000515042	0.0350229	0.0698801	11	TTTATTTTATAA	TCACATTAGTTTATTTAAAA	-	DPINTERACT
regulon12	C16M3	271880	36	47	TTTTTTTTATAA	9.44	gcvA	9	0.000515042	0.0350229	0.0698801	11	TTTATTTTATAA	TCACATTAGTTTATTTAAAA	-	DPINTERACT
regulon12	C16M3	1968519	176	187	TTTTTATTATAA	9.4	gcvA	9	0.000515042	0.0350229	0.0698801	11	TTTATTTTATAA	TCACATTAGTTTATTTAAAA	-	DPINTERACT
regulon12	C16M3	271560	73	84	TTTATAGTAAAA	9.34	gcvA	9	0.000515042	0.0350229	0.0698801	11	TTTATTTTATAA	TCACATTAGTTTATTTAAAA	-	DPINTERACT
regulon12	C16M3	1968633	279	268	TTAATTTTATAA	9.28	gcvA	9	0.000515042	0.0350229	0.0698801	11	TTTATTTTATAA	TCACATTAGTTTATTTAAAA	-	DPINTERACT
regulon12	C16M3	1969175	259	248	TTTATTTTAAAA	9.28	gcvA	9	0.000515042	0.0350229	0.0698801	11	TTTATTTTATAA	TCACATTAGTTTATTTAAAA	-	DPINTERACT
regulon12	C16M3	271926	97	86	TTAATTTTATAA	9.28	gcvA	9	0.000515042	0.0350229	0.0698801	11	TTTATTTTATAA	TCACATTAGTTTATTTAAAA	-	DPINTERACT
regulon12	C16M3	271596	208	197	TTTAAGTGATAA	9.26	gcvA	9	0.000515042	0.0350229	0.0698801	11	TTTATTTTATAA	TCACATTAGTTTATTTAAAA	-	DPINTERACT
regulon12	C16M3	271639	13	2	TTTATATTAAAA	9.25	gcvA	9	0.000515042	0.0350229	0.0698801	11	TTTATTTTATAA	TCACATTAGTTTATTTAAAA	-	DPINTERACT
regulon12	C16M3	1969013	161	150	TTTATATTAAAA	9.25	gcvA	9	0.000515042	0.0350229	0.0698801	11	TTTATTTTATAA	TCACATTAGTTTATTTAAAA	-	DPINTERACT
regulon12	C16M3	1969348	278	267	TTTACATGATAA	9.13	gcvA	9	0.000515042	0.0350229	0.0698801	11	TTTATTTTATAA	TCACATTAGTTTATTTAAAA	-	DPINTERACT
regulon12	C16M3	271793	80	91	TTTACGCTAAAA	9.04	gcvA	9	0.000515042	0.0350229	0.0698801	11	TTTATTTTATAA	TCACATTAGTTTATTTAAAA	-	DPINTERACT
regulon12	C16M3	1969228	173	162	TTTAATGAATAA	9.01	gcvA	9	0.000515042	0.0350229	0.0698801	11	TTTATTTTATAA	TCACATTAGTTTATTTAAAA	-	DPINTERACT
regulon12	C16M3	1969156	282	271	TTTATGAAATAA	9	gcvA	9	0.000515042	0.0350229	0.0698801	11	TTTATTTTATAA	TCACATTAGTTTATTTAAAA	-	DPINTERACT
regulon12	C16M3	1968421	207	218	TTTAAGTTTTAA	9	gcvA	9	0.000515042	0.0350229	0.0698801	11	TTTATTTTATAA	TCACATTAGTTTATTTAAAA	-	DPINTERACT
regulon12	C16M3	271822	49	38	TTTTAGTTATAA	9	gcvA	9	0.000515042	0.0350229	0.0698801	11	TTTATTTTATAA	TCACATTAGTTTATTTAAAA	-	DPINTERACT
regulon12	C16M3	1969260	281	292	TTTTCTGTATAA	9	gcvA	9	0.000515042	0.0350229	0.0698801	11	TTTATTTTATAA	TCACATTAGTTTATTTAAAA	-	DPINTERACT
regulon12	C16M3	1969303	68	79	TTTTCTGTATAA	9	gcvA	9	0.000515042	0.0350229	0.0698801	11	TTTATTTTATAA	TCACATTAGTTTATTTAAAA	-	DPINTERACT
regulon12	C16M3	1968525	70	81	TTTAAGGTAAAA	8.94	gcvA	9	0.000515042	0.0350229	0.0698801	11	TTTATTTTATAA	TCACATTAGTTTATTTAAAA	-	DPINTERACT
regulon12	C16M3	271739	87	98	TTTAATTAATAA	8.91	gcvA	9	0.000515042	0.0350229	0.0698801	11	TTTATTTTATAA	TCACATTAGTTTATTTAAAA	-	DPINTERACT
regulon12	C16M3	271880	106	117	TTTTTGATATAA	8.87	gcvA	9	0.000515042	0.0350229	0.0698801	11	TTTATTTTATAA	TCACATTAGTTTATTTAAAA	-	DPINTERACT
regulon12	C16M3	1969190	282	293	TTTTTGATATAA	8.87	gcvA	9	0.000515042	0.0350229	0.0698801	11	TTTATTTTATAA	TCACATTAGTTTATTTAAAA	-	DPINTERACT
regulon12	C16M3	1969284	248	259	TTTTTGATATAA	8.87	gcvA	9	0.000515042	0.0350229	0.0698801	11	TTTATTTTATAA	TCACATTAGTTTATTTAAAA	-	DPINTERACT
regulon12	C16M3	1968540	211	200	TTTAAGTTAAAA	8.85	gcvA	9	0.000515042	0.0350229	0.0698801	11	TTTATTTTATAA	TCACATTAGTTTATTTAAAA	-	DPINTERACT
regulon12	C16M3	1968710	185	174	TTTTATCTATAA	8.85	gcvA	9	0.000515042	0.0350229	0.0698801	11	TTTATTTTATAA	TCACATTAGTTTATTTAAAA	-	DPINTERACT
regulon12	C16M3	271941	42	53	TTTATGCAAAAA	8.81	gcvA	9	0.000515042	0.0350229	0.0698801	11	TTTATTTTATAA	TCACATTAGTTTATTTAAAA	-	DPINTERACT
regulon12	C16M3	271956	281	270	TTTATGCAAAAA	8.81	gcvA	9	0.000515042	0.0350229	0.0698801	11	TTTATTTTATAA	TCACATTAGTTTATTTAAAA	-	DPINTERACT
regulon12	C16M3	1969166	5	16	TTTTTTTGATAA	8.8	gcvA	9	0.000515042	0.0350229	0.0698801	11	TTTATTTTATAA	TCACATTAGTTTATTTAAAA	-	DPINTERACT
regulon12	C16M3	271520	94	105	TTTATTGATTAA	8.77	gcvA	9	0.000515042	0.0350229	0.0698801	11	TTTATTTTATAA	TCACATTAGTTTATTTAAAA	-	DPINTERACT
regulon12	C16M3	1968514	212	201	TTTTTATGATAA	8.76	gcvA	9	0.000515042	0.0350229	0.0698801	11	TTTATTTTATAA	TCACATTAGTTTATTTAAAA	-	DPINTERACT
regulon12	C16M3	1968710	212	223	TTTTTATGATAA	8.76	gcvA	9	0.000515042	0.0350229	0.0698801	11	TTTATTTTATAA	TCACATTAGTTTATTTAAAA	-	DPINTERACT
regulon12	C16M3	271544	133	122	TTTTTGTTTTAA	8.76	gcvA	9	0.000515042	0.0350229	0.0698801	11	TTTATTTTATAA	TCACATTAGTTTATTTAAAA	-	DPINTERACT
regulon12	C16M3	1968390	275	286	TTTATAAAATAA	8.74	gcvA	9	0.000515042	0.0350229	0.0698801	11	TTTATTTTATAA	TCACATTAGTTTATTTAAAA	-	DPINTERACT
regulon12	C16M3	271531	163	152	TTTATAAAATAA	8.74	gcvA	9	0.000515042	0.0350229	0.0698801	11	TTTATTTTATAA	TCACATTAGTTTATTTAAAA	-	DPINTERACT
regulon12	C16M3	1969197	204	193	TTTATAAAATAA	8.74	gcvA	9	0.000515042	0.0350229	0.0698801	11	TTTATTTTATAA	TCACATTAGTTTATTTAAAA	-	DPINTERACT
regulon12	C16M3	271932	78	89	TTTATAAAATAA	8.74	gcvA	9	0.000515042	0.0350229	0.0698801	11	TTTATTTTATAA	TCACATTAGTTTATTTAAAA	-	DPINTERACT
regulon12	C16M3	1969228	161	172	TTTATTCATTAA	8.74	gcvA	9	0.000515042	0.0350229	0.0698801	11	TTTATTTTATAA	TCACATTAGTTTATTTAAAA	-	DPINTERACT
regulon12	C16M3	1969025	109	120	TTTAATGTAAAA	8.72	gcvA	9	0.000515042	0.0350229	0.0698801	11	TTTATTTTATAA	TCACATTAGTTTATTTAAAA	-	DPINTERACT
regulon12	C16M3	1968514	210	199	TTTATGATAAAA	8.72	gcvA	9	0.000515042	0.0350229	0.0698801	11	TTTATTTTATAA	TCACATTAGTTTATTTAAAA	-	DPINTERACT
regulon12	C16M3	1968710	214	225	TTTATGATAAAA	8.72	gcvA	9	0.000515042	0.0350229	0.0698801	11	TTTATTTTATAA	TCACATTAGTTTATTTAAAA	-	DPINTERACT
regulon12	C16M3	271868	2	13	TTTATGATAAAA	8.72	gcvA	9	0.000515042	0.0350229	0.0698801	11	TTTATTTTATAA	TCACATTAGTTTATTTAAAA	-	DPINTERACT
regulon12	C16M3	271600	102	113	TTAATAGGATAA	8.71	gcvA	9	0.000515042	0.0350229	0.0698801	11	TTTATTTTATAA	TCACATTAGTTTATTTAAAA	-	DPINTERACT
regulon12	C16M3	1968689	58	47	TTTTTACAATAA	8.7	gcvA	9	0.000515042	0.0350229	0.0698801	11	TTTATTTTATAA	TCACATTAGTTTATTTAAAA	-	DPINTERACT
regulon12	C16M3	1968380	252	263	TTATTGGTATAA	8.7	gcvA	9	0.000515042	0.0350229	0.0698801	11	TTTATTTTATAA	TCACATTAGTTTATTTAAAA	-	DPINTERACT
regulon12	C16M3	271544	102	113	TTTAATCTAAAA	8.7	gcvA	9	0.000515042	0.0350229	0.0698801	11	TTTATTTTATAA	TCACATTAGTTTATTTAAAA	-	DPINTERACT
regulon12	C16M3	1969156	249	260	TTTTTGCTAAAA	8.68	gcvA	9	0.000515042	0.0350229	0.0698801	11	TTTATTTTATAA	TCACATTAGTTTATTTAAAA	-	DPINTERACT
regulon12	C16M3	1968543	49	38	TTTTTTTAATAA	8.67	gcvA	9	0.000515042	0.0350229	0.0698801	11	TTTATTTTATAA	TCACATTAGTTTATTTAAAA	-	DPINTERACT
regulon12	C16M3	1968585	150	161	TTTTTTTAATAA	8.67	gcvA	9	0.000515042	0.0350229	0.0698801	11	TTTATTTTATAA	TCACATTAGTTTATTTAAAA	-	DPINTERACT
regulon12	C16M3	271662	175	186	TTTATTTATTAA	8.67	gcvA	9	0.000515042	0.0350229	0.0698801	11	TTTATTTTATAA	TCACATTAGTTTATTTAAAA	-	DPINTERACT
regulon12	C16M3	271723	290	279	TTTTTTTAATAA	8.67	gcvA	9	0.000515042	0.0350229	0.0698801	11	TTTATTTTATAA	TCACATTAGTTTATTTAAAA	-	DPINTERACT
regulon12	C16M3	271804	63	52	TTTTTTTAATAA	8.67	gcvA	9	0.000515042	0.0350229	0.0698801	11	TTTATTTTATAA	TCACATTAGTTTATTTAAAA	-	DPINTERACT
regulon12	C16M3	271854	70	59	TTTATTTATTAA	8.67	gcvA	9	0.000515042	0.0350229	0.0698801	11	TTTATTTTATAA	TCACATTAGTTTATTTAAAA	-	DPINTERACT
regulon12	C16M3	1968402	225	236	TTTATTTGAAAA	8.65	gcvA	9	0.000515042	0.0350229	0.0698801	11	TTTATTTTATAA	TCACATTAGTTTATTTAAAA	-	DPINTERACT
regulon12	C16M3	1969130	149	160	TTAATTTGATAA	8.65	gcvA	9	0.000515042	0.0350229	0.0698801	11	TTTATTTTATAA	TCACATTAGTTTATTTAAAA	-	DPINTERACT
regulon12	C16M3	1969013	34	45	TTTATCATATAA	8.65	gcvA	9	0.000515042	0.0350229	0.0698801	11	TTTATTTTATAA	TCACATTAGTTTATTTAAAA	-	DPINTERACT
regulon12	C16M3	1968519	190	179	TTTTTATAATAA	8.64	gcvA	9	0.000515042	0.0350229	0.0698801	11	TTTATTTTATAA	TCACATTAGTTTATTTAAAA	-	DPINTERACT
regulon12	C16M3	1969205	236	247	TTTTTATAATAA	8.64	gcvA	9	0.000515042	0.0350229	0.0698801	11	TTTATTTTATAA	TCACATTAGTTTATTTAAAA	-	DPINTERACT
regulon12	C16M3	271559	166	155	TTTTTTGTTTAA	8.63	gcvA	9	0.000515042	0.0350229	0.0698801	11	TTTATTTTATAA	TCACATTAGTTTATTTAAAA	-	DPINTERACT
regulon12	C16M3	271596	142	131	TTTAATTTAAAA	8.63	gcvA	9	0.000515042	0.0350229	0.0698801	11	TTTATTTTATAA	TCACATTAGTTTATTTAAAA	-	DPINTERACT
regulon12	C16M3	1968953	161	150	TTAAATTTATAA	8.63	gcvA	9	0.000515042	0.0350229	0.0698801	11	TTTATTTTATAA	TCACATTAGTTTATTTAAAA	-	DPINTERACT
regulon12	C16M3	1968663	171	182	TTTATTGAAAAA	8.62	gcvA	9	0.000515042	0.0350229	0.0698801	11	TTTATTTTATAA	TCACATTAGTTTATTTAAAA	-	DPINTERACT
regulon12	C16M3	271639	1	12	TTTTTAATATAA	8.61	gcvA	9	0.000515042	0.0350229	0.0698801	11	TTTATTTTATAA	TCACATTAGTTTATTTAAAA	-	DPINTERACT
regulon12	C16M3	1969013	149	160	TTTTTAATATAA	8.61	gcvA	9	0.000515042	0.0350229	0.0698801	11	TTTATTTTATAA	TCACATTAGTTTATTTAAAA	-	DPINTERACT
regulon12	C16M3	1969056	182	193	TTTATAATTTAA	8.61	gcvA	9	0.000515042	0.0350229	0.0698801	11	TTTATTTTATAA	TCACATTAGTTTATTTAAAA	-	DPINTERACT
regulon12	C16M3	1969108	145	156	TTTATAATTTAA	8.61	gcvA	9	0.000515042	0.0350229	0.0698801	11	TTTATTTTATAA	TCACATTAGTTTATTTAAAA	-	DPINTERACT
regulon12	C16M3	271596	132	143	TTTAAATTAAAA	8.59	gcvA	9	0.000515042	0.0350229	0.0698801	11	TTTATTTTATAA	TCACATTAGTTTATTTAAAA	-	DPINTERACT
regulon12	C16M3	271880	144	155	TTTATAGAAAAA	8.58	gcvA	9	0.000515042	0.0350229	0.0698801	11	TTTATTTTATAA	TCACATTAGTTTATTTAAAA	-	DPINTERACT
regulon12	C16M3	1968887	53	64	TTTTTCTTATAA	8.54	gcvA	9	0.000515042	0.0350229	0.0698801	11	TTTATTTTATAA	TCACATTAGTTTATTTAAAA	-	DPINTERACT
regulon12	C16M3	271520	38	49	TTTATTTAAAAA	8.52	gcvA	9	0.000515042	0.0350229	0.0698801	11	TTTATTTTATAA	TCACATTAGTTTATTTAAAA	-	DPINTERACT
regulon12	C16M3	1968953	24	13	TTTATTTAAAAA	8.52	gcvA	9	0.000515042	0.0350229	0.0698801	11	TTTATTTTATAA	TCACATTAGTTTATTTAAAA	-	DPINTERACT
regulon12	C16M3	1968519	178	189	TTTATTATAAAA	8.5	gcvA	9	0.000515042	0.0350229	0.0698801	11	TTTATTTTATAA	TCACATTAGTTTATTTAAAA	-	DPINTERACT
regulon12	C16M3	271583	156	167	TTAATTATATAA	8.5	gcvA	9	0.000515042	0.0350229	0.0698801	11	TTTATTTTATAA	TCACATTAGTTTATTTAAAA	-	DPINTERACT
regulon12	C16M3	1969205	248	237	TTTATTATAAAA	8.5	gcvA	9	0.000515042	0.0350229	0.0698801	11	TTTATTTTATAA	TCACATTAGTTTATTTAAAA	-	DPINTERACT
regulon12	C16M3	1969270	271	260	TTAATATAATAA	8.48	gcvA	9	0.000515042	0.0350229	0.0698801	11	TTTATTTTATAA	TCACATTAGTTTATTTAAAA	-	DPINTERACT
regulon12	C16M3	271940	158	169	TTAATATAATAA	8.48	gcvA	9	0.000515042	0.0350229	0.0698801	11	TTTATTTTATAA	TCACATTAGTTTATTTAAAA	-	DPINTERACT
regulon12	C16M3	1969327	224	213	TTTTTTGTAAAA	8.48	gcvA	9	0.000515042	0.0350229	0.0698801	11	TTTATTTTATAA	TCACATTAGTTTATTTAAAA	-	DPINTERACT
regulon12	C16M3	271964	7	18	TTTTTTGTAAAA	8.48	gcvA	9	0.000515042	0.0350229	0.0698801	11	TTTATTTTATAA	TCACATTAGTTTATTTAAAA	-	DPINTERACT
regulon12	C16M3	1968519	188	177	TTTATAATAAAA	8.46	gcvA	9	0.000515042	0.0350229	0.0698801	11	TTTATTTTATAA	TCACATTAGTTTATTTAAAA	-	DPINTERACT
regulon12	C16M3	271970	158	169	TTAATCTTATAA	8.39	gcvA	9	0.000515042	0.0350229	0.0698801	11	TTTATTTTATAA	TCACATTAGTTTATTTAAAA	-	DPINTERACT
regulon12	C16M3	1969341	259	248	TTAATCTTATAA	8.39	gcvA	9	0.000515042	0.0350229	0.0698801	11	TTTATTTTATAA	TCACATTAGTTTATTTAAAA	-	DPINTERACT
regulon12	C16M3	1968335	248	237	TTTATTTTTAAA	8.39	gcvA	9	0.000515042	0.0350229	0.0698801	11	TTTATTTTATAA	TCACATTAGTTTATTTAAAA	-	DPINTERACT
regulon12	C16M3	1968352	169	180	TTTATTTTTAAA	8.39	gcvA	9	0.000515042	0.0350229	0.0698801	11	TTTATTTTATAA	TCACATTAGTTTATTTAAAA	-	DPINTERACT
regulon12	C16M3	1968654	159	170	TTATTTTTATAA	8.39	gcvA	9	0.000515042	0.0350229	0.0698801	11	TTTATTTTATAA	TCACATTAGTTTATTTAAAA	-	DPINTERACT
regulon12	C16M3	1969112	80	91	TTTATTTTTAAA	8.39	gcvA	9	0.000515042	0.0350229	0.0698801	11	TTTATTTTATAA	TCACATTAGTTTATTTAAAA	-	DPINTERACT
regulon12	C16M3	1969212	28	17	TTTATTTTTAAA	8.39	gcvA	9	0.000515042	0.0350229	0.0698801	11	TTTATTTTATAA	TCACATTAGTTTATTTAAAA	-	DPINTERACT
regulon12	C16M3	1969365	185	196	TTAATTTTTTAA	8.39	gcvA	9	0.000515042	0.0350229	0.0698801	11	TTTATTTTATAA	TCACATTAGTTTATTTAAAA	-	DPINTERACT
regulon12	C16M3	1969131	73	84	TTTAAGTGTTAA	8.37	gcvA	9	0.000515042	0.0350229	0.0698801	11	TTTATTTTATAA	TCACATTAGTTTATTTAAAA	-	DPINTERACT
regulon12	C16M3	271941	118	107	TTTTCGTAATAA	8.36	gcvA	9	0.000515042	0.0350229	0.0698801	11	TTTATTTTATAA	TCACATTAGTTTATTTAAAA	-	DPINTERACT
regulon12	C16M3	1968395	84	73	TTTTTATTAAAA	8.35	gcvA	9	0.000515042	0.0350229	0.0698801	11	TTTATTTTATAA	TCACATTAGTTTATTTAAAA	-	DPINTERACT
regulon12	C16M3	271596	34	45	TTTTTATTAAAA	8.35	gcvA	9	0.000515042	0.0350229	0.0698801	11	TTTATTTTATAA	TCACATTAGTTTATTTAAAA	-	DPINTERACT
regulon12	C16M3	1968543	35	46	TTTTTATTAAAA	8.35	gcvA	9	0.000515042	0.0350229	0.0698801	11	TTTATTTTATAA	TCACATTAGTTTATTTAAAA	-	DPINTERACT
regulon12	C16M3	271852	14	25	TTTTTATTAAAA	8.35	gcvA	9	0.000515042	0.0350229	0.0698801	11	TTTATTTTATAA	TCACATTAGTTTATTTAAAA	-	DPINTERACT
regulon12	C16M3	1968687	267	256	TTTTCGATATAA	8.34	gcvA	9	0.000515042	0.0350229	0.0698801	11	TTTATTTTATAA	TCACATTAGTTTATTTAAAA	-	DPINTERACT
regulon12	C16M3	271662	27	16	TTTATGGCAAAA	8.33	gcvA	9	0.000515042	0.0350229	0.0698801	11	TTTATTTTATAA	TCACATTAGTTTATTTAAAA	-	DPINTERACT
regulon12	C16M3	1968540	155	166	TTAATTGTAAAA	8.33	gcvA	9	0.000515042	0.0350229	0.0698801	11	TTTATTTTATAA	TCACATTAGTTTATTTAAAA	-	DPINTERACT
regulon12	C16M3	1969361	194	183	TTAATTGTAAAA	8.33	gcvA	9	0.000515042	0.0350229	0.0698801	11	TTTATTTTATAA	TCACATTAGTTTATTTAAAA	-	DPINTERACT
regulon12	C16M3	271661	59	70	TTTTCTTGATAA	8.27	gcvA	9	0.000515042	0.0350229	0.0698801	11	TTTATTTTATAA	TCACATTAGTTTATTTAAAA	-	DPINTERACT
regulon12	C16M3	1969209	248	237	TTTACTAAATAA	8.25	gcvA	9	0.000515042	0.0350229	0.0698801	11	TTTATTTTATAA	TCACATTAGTTTATTTAAAA	-	DPINTERACT
regulon12	C16M3	271899	21	32	TTTTATGGATAA	8.24	gcvA	9	0.000515042	0.0350229	0.0698801	11	TTTATTTTATAA	TCACATTAGTTTATTTAAAA	-	DPINTERACT
regulon12	C16M3	1969175	20	9	TTTTATGGATAA	8.24	gcvA	9	0.000515042	0.0350229	0.0698801	11	TTTATTTTATAA	TCACATTAGTTTATTTAAAA	-	DPINTERACT
regulon12	C16M3	1968997	2	13	TTTACTGATTAA	8.24	gcvA	9	0.000515042	0.0350229	0.0698801	11	TTTATTTTATAA	TCACATTAGTTTATTTAAAA	-	DPINTERACT
regulon12	C16M3	1968887	92	103	TTTTTGAGATAA	8.23	gcvA	9	0.000515042	0.0350229	0.0698801	11	TTTATTTTATAA	TCACATTAGTTTATTTAAAA	-	DPINTERACT
regulon12	C16M3	1969353	279	290	TTTTTGCGTTAA	8.2	gcvA	9	0.000515042	0.0350229	0.0698801	11	TTTATTTTATAA	TCACATTAGTTTATTTAAAA	-	DPINTERACT
regulon12	C16M3	271946	59	48	TTTAAGGAAAAA	8.18	gcvA	9	0.000515042	0.0350229	0.0698801	11	TTTATTTTATAA	TCACATTAGTTTATTTAAAA	-	DPINTERACT
regulon12	C16M3	1969091	196	185	TTTTCACAATAA	8.17	gcvA	9	0.000515042	0.0350229	0.0698801	11	TTTATTTTATAA	TCACATTAGTTTATTTAAAA	-	DPINTERACT
regulon12	C16M3	271882	97	108	TTTTTTTCATAA	8.17	gcvA	9	0.000515042	0.0350229	0.0698801	11	TTTATTTTATAA	TCACATTAGTTTATTTAAAA	-	DPINTERACT
regulon12	C16M3	271883	10	21	TTTAAGCAAAAA	8.16	gcvA	9	0.000515042	0.0350229	0.0698801	11	TTTATTTTATAA	TCACATTAGTTTATTTAAAA	-	DPINTERACT
regulon12	C16M3	1969334	248	237	TTTTATTGATAA	8.15	gcvA	9	0.000515042	0.0350229	0.0698801	11	TTTATTTTATAA	TCACATTAGTTTATTTAAAA	-	DPINTERACT
regulon12	C16M3	271662	187	176	TTTAATAAATAA	8.12	gcvA	9	0.000515042	0.0350229	0.0698801	11	TTTATTTTATAA	TCACATTAGTTTATTTAAAA	-	DPINTERACT
regulon12	C16M3	271662	145	134	TTTTAATGATAA	8.11	gcvA	9	0.000515042	0.0350229	0.0698801	11	TTTATTTTATAA	TCACATTAGTTTATTTAAAA	-	DPINTERACT
regulon12	C16M3	1969314	106	95	TTTTTGAAATAA	8.11	gcvA	9	0.000515042	0.0350229	0.0698801	11	TTTATTTTATAA	TCACATTAGTTTATTTAAAA	-	DPINTERACT
regulon12	C16M3	1969013	66	55	TTAAAGTAATAA	8.09	gcvA	9	0.000515042	0.0350229	0.0698801	11	TTTATTTTATAA	TCACATTAGTTTATTTAAAA	-	DPINTERACT
regulon12	C16M3	1969368	87	98	TTTAAGTAAAAA	8.09	gcvA	9	0.000515042	0.0350229	0.0698801	11	TTTATTTTATAA	TCACATTAGTTTATTTAAAA	-	DPINTERACT
regulon12	C16M3	1969033	140	129	TTTAAAAAATAA	8.09	gcvA	9	0.000515042	0.0350229	0.0698801	11	TTTATTTTATAA	TCACATTAGTTTATTTAAAA	-	DPINTERACT
regulon12	C16M3	1969334	235	246	TTTTATCAATAA	8.09	gcvA	9	0.000515042	0.0350229	0.0698801	11	TTTATTTTATAA	TCACATTAGTTTATTTAAAA	-	DPINTERACT
regulon12	C16M3	1968633	138	127	TTTACTGAAAAA	8.08	gcvA	9	0.000515042	0.0350229	0.0698801	11	TTTATTTTATAA	TCACATTAGTTTATTTAAAA	-	DPINTERACT
regulon12	C16M3	1969284	205	216	TTTACTGAAAAA	8.08	gcvA	9	0.000515042	0.0350229	0.0698801	11	TTTATTTTATAA	TCACATTAGTTTATTTAAAA	-	DPINTERACT
regulon12	C16M3	1969314	94	105	TTTATTTCAAAA	8.02	gcvA	9	0.000515042	0.0350229	0.0698801	11	TTTATTTTATAA	TCACATTAGTTTATTTAAAA	-	DPINTERACT
regulon12	C16M3	271723	274	285	TTTAATTATTAA	8.02	gcvA	9	0.000515042	0.0350229	0.0698801	11	TTTATTTTATAA	TCACATTAGTTTATTTAAAA	-	DPINTERACT
regulon12	C16M3	1969368	96	85	TTTACTTAAAAA	7.99	gcvA	9	0.000515042	0.0350229	0.0698801	11	TTTATTTTATAA	TCACATTAGTTTATTTAAAA	-	DPINTERACT
regulon12	C16M3	271548	56	67	TTTTTGTGAAAA	7.98	gcvA	9	0.000515042	0.0350229	0.0698801	11	TTTATTTTATAA	TCACATTAGTTTATTTAAAA	-	DPINTERACT
regulon12	C16M3	1968352	111	100	TTTATAAGTTAA	7.98	gcvA	9	0.000515042	0.0350229	0.0698801	11	TTTATTTTATAA	TCACATTAGTTTATTTAAAA	-	DPINTERACT
regulon12	C16M3	271560	57	68	TTTTCATTTTAA	7.97	gcvA	9	0.000515042	0.0350229	0.0698801	11	TTTATTTTATAA	TCACATTAGTTTATTTAAAA	-	DPINTERACT
regulon12	C16M3	271560	83	72	TTTACTATAAAA	7.96	gcvA	9	0.000515042	0.0350229	0.0698801	11	TTTATTTTATAA	TCACATTAGTTTATTTAAAA	-	DPINTERACT
regulon12	C16M3	271882	254	243	TTTAATGAAAAA	7.96	gcvA	9	0.000515042	0.0350229	0.0698801	11	TTTATTTTATAA	TCACATTAGTTTATTTAAAA	-	DPINTERACT
regulon12	C16M3	1968348	19	30	TTTATGAAAAAA	7.95	gcvA	9	0.000515042	0.0350229	0.0698801	11	TTTATTTTATAA	TCACATTAGTTTATTTAAAA	-	DPINTERACT
regulon12	C16M3	271547	94	83	TTTTACCTATAA	7.95	gcvA	9	0.000515042	0.0350229	0.0698801	11	TTTATTTTATAA	TCACATTAGTTTATTTAAAA	-	DPINTERACT
regulon12	C16M3	1968677	28	39	TTTTAAATATAA	7.95	gcvA	9	0.000515042	0.0350229	0.0698801	11	TTTATTTTATAA	TCACATTAGTTTATTTAAAA	-	DPINTERACT
regulon12	C16M3	1968964	95	106	TTTAAAATTTAA	7.95	gcvA	9	0.000515042	0.0350229	0.0698801	11	TTTATTTTATAA	TCACATTAGTTTATTTAAAA	-	DPINTERACT
regulon12	C16M3	1968602	113	124	TTTACTGTTAAA	7.95	gcvA	9	0.000515042	0.0350229	0.0698801	11	TTTATTTTATAA	TCACATTAGTTTATTTAAAA	-	DPINTERACT
regulon12	C16M3	1969368	58	47	TTTTTGGAAAAA	7.94	gcvA	9	0.000515042	0.0350229	0.0698801	11	TTTATTTTATAA	TCACATTAGTTTATTTAAAA	-	DPINTERACT
regulon12	C16M3	1969130	35	46	TTTAATCAAAAA	7.93	gcvA	9	0.000515042	0.0350229	0.0698801	11	TTTATTTTATAA	TCACATTAGTTTATTTAAAA	-	DPINTERACT
regulon12	C16M3	271739	39	28	TTAATGGGAAAA	7.92	gcvA	9	0.000515042	0.0350229	0.0698801	11	TTTATTTTATAA	TCACATTAGTTTATTTAAAA	-	DPINTERACT
regulon12	C16M3	271559	154	165	TTTAAACAAAAA	7.9	gcvA	9	0.000515042	0.0350229	0.0698801	11	TTTATTTTATAA	TCACATTAGTTTATTTAAAA	-	DPINTERACT
regulon12	C16M3	271520	50	39	TTTTTTAAATAA	7.88	gcvA	9	0.000515042	0.0350229	0.0698801	11	TTTATTTTATAA	TCACATTAGTTTATTTAAAA	-	DPINTERACT
regulon12	C16M3	271739	99	88	TTTATTAATTAA	7.88	gcvA	9	0.000515042	0.0350229	0.0698801	11	TTTATTTTATAA	TCACATTAGTTTATTTAAAA	-	DPINTERACT
regulon12	C16M3	1968953	12	23	TTTTTTAAATAA	7.88	gcvA	9	0.000515042	0.0350229	0.0698801	11	TTTATTTTATAA	TCACATTAGTTTATTTAAAA	-	DPINTERACT
regulon12	C16M3	271882	204	215	TTTAACTTTTAA	7.88	gcvA	9	0.000515042	0.0350229	0.0698801	11	TTTATTTTATAA	TCACATTAGTTTATTTAAAA	-	DPINTERACT
regulon12	C16M3	1968335	249	238	TTTTATTTTTAA	7.88	gcvA	9	0.000515042	0.0350229	0.0698801	11	TTTATTTTATAA	TCACATTAGTTTATTTAAAA	-	DPINTERACT
regulon12	C16M3	1969094	164	153	TTTTATTTTTAA	7.88	gcvA	9	0.000515042	0.0350229	0.0698801	11	TTTATTTTATAA	TCACATTAGTTTATTTAAAA	-	DPINTERACT
regulon12	C16M3	1968585	7	18	TTTTCGTCATAA	7.86	gcvA	9	0.000515042	0.0350229	0.0698801	11	TTTATTTTATAA	TCACATTAGTTTATTTAAAA	-	DPINTERACT
regulon12	C16M3	1968540	40	51	TTTTCTTTAAAA	7.86	gcvA	9	0.000515042	0.0350229	0.0698801	11	TTTATTTTATAA	TCACATTAGTTTATTTAAAA	-	DPINTERACT
regulon12	C16M3	1969368	59	48	TTTTTTGGAAAA	7.85	gcvA	9	0.000515042	0.0350229	0.0698801	11	TTTATTTTATAA	TCACATTAGTTTATTTAAAA	-	DPINTERACT
regulon12	C16M3	271606	199	210	TTTTTGTAAAAA	7.85	gcvA	9	0.000515042	0.0350229	0.0698801	11	TTTATTTTATAA	TCACATTAGTTTATTTAAAA	-	DPINTERACT
regulon12	C16M3	1969152	47	36	TTTTTAAAATAA	7.85	gcvA	9	0.000515042	0.0350229	0.0698801	11	TTTATTTTATAA	TCACATTAGTTTATTTAAAA	-	DPINTERACT
regulon12	C16M3	271882	242	253	TTTTTTCATTAA	7.85	gcvA	9	0.000515042	0.0350229	0.0698801	11	TTTATTTTATAA	TCACATTAGTTTATTTAAAA	-	DPINTERACT
regulon12	C16M3	271639	3	14	TTTAATATAAAA	7.84	gcvA	9	0.000515042	0.0350229	0.0698801	11	TTTATTTTATAA	TCACATTAGTTTATTTAAAA	-	DPINTERACT
regulon12	C16M3	1969209	233	222	TTTAATATAAAA	7.84	gcvA	9	0.000515042	0.0350229	0.0698801	11	TTTATTTTATAA	TCACATTAGTTTATTTAAAA	-	DPINTERACT
regulon12	C16M3	271544	103	114	TTAATCTAAAAA	7.83	gcvA	9	0.000515042	0.0350229	0.0698801	11	TTTATTTTATAA	TCACATTAGTTTATTTAAAA	-	DPINTERACT
regulon12	C16M3	1968981	97	108	TTTAAGGCTTAA	7.83	gcvA	9	0.000515042	0.0350229	0.0698801	11	TTTATTTTATAA	TCACATTAGTTTATTTAAAA	-	DPINTERACT
regulon12	C16M3	271520	47	36	TTTAAATAAAAA	7.83	gcvA	9	0.000515042	0.0350229	0.0698801	11	TTTATTTTATAA	TCACATTAGTTTATTTAAAA	-	DPINTERACT
regulon12	C16M3	1968540	46	57	TTAAAATAATAA	7.83	gcvA	9	0.000515042	0.0350229	0.0698801	11	TTTATTTTATAA	TCACATTAGTTTATTTAAAA	-	DPINTERACT
regulon12	C16M3	271607	227	238	TTTAAATAAAAA	7.83	gcvA	9	0.000515042	0.0350229	0.0698801	11	TTTATTTTATAA	TCACATTAGTTTATTTAAAA	-	DPINTERACT
regulon12	C16M3	1968949	251	262	TTTAAATAAAAA	7.83	gcvA	9	0.000515042	0.0350229	0.0698801	11	TTTATTTTATAA	TCACATTAGTTTATTTAAAA	-	DPINTERACT
regulon12	C16M3	1968887	65	54	TTTATAAGAAAA	7.82	gcvA	9	0.000515042	0.0350229	0.0698801	11	TTTATTTTATAA	TCACATTAGTTTATTTAAAA	-	DPINTERACT
regulon12	C16M3	1968515	47	58	TTTTTGATAAAA	7.82	gcvA	9	0.000515042	0.0350229	0.0698801	11	TTTATTTTATAA	TCACATTAGTTTATTTAAAA	-	DPINTERACT
regulon12	C16M3	271583	48	59	TTTATGATTAAA	7.82	gcvA	9	0.000515042	0.0350229	0.0698801	11	TTTATTTTATAA	TCACATTAGTTTATTTAAAA	-	DPINTERACT
regulon12	C16M3	271723	168	157	TTTTTGATAAAA	7.82	gcvA	9	0.000515042	0.0350229	0.0698801	11	TTTATTTTATAA	TCACATTAGTTTATTTAAAA	-	DPINTERACT
regulon12	C16M3	1968921	224	235	TTTTTGATAAAA	7.82	gcvA	9	0.000515042	0.0350229	0.0698801	11	TTTATTTTATAA	TCACATTAGTTTATTTAAAA	-	DPINTERACT
regulon12	C16M3	271542	86	97	TTAATAGGTTAA	7.81	gcvA	9	0.000515042	0.0350229	0.0698801	11	TTTATTTTATAA	TCACATTAGTTTATTTAAAA	-	DPINTERACT
regulon12	C16M3	271875	115	104	TTTATAGGTAAA	7.81	gcvA	9	0.000515042	0.0350229	0.0698801	11	TTTATTTTATAA	TCACATTAGTTTATTTAAAA	-	DPINTERACT
regulon12	C16M3	1968352	37	26	TTAAAAATATAA	7.8	gcvA	9	0.000515042	0.0350229	0.0698801	11	TTTATTTTATAA	TCACATTAGTTTATTTAAAA	-	DPINTERACT
regulon12	C16M3	1969175	249	260	TTTAAAATAAAA	7.8	gcvA	9	0.000515042	0.0350229	0.0698801	11	TTTATTTTATAA	TCACATTAGTTTATTTAAAA	-	DPINTERACT
regulon12	C16M3	271723	238	249	TTAATGGAAAAA	7.79	gcvA	9	0.000515042	0.0350229	0.0698801	11	TTTATTTTATAA	TCACATTAGTTTATTTAAAA	-	DPINTERACT
regulon12	C16M3	1968953	30	41	TTAATGGAAAAA	7.79	gcvA	9	0.000515042	0.0350229	0.0698801	11	TTTATTTTATAA	TCACATTAGTTTATTTAAAA	-	DPINTERACT
regulon12	C16M3	1969124	18	7	TTAATGGAAAAA	7.79	gcvA	9	0.000515042	0.0350229	0.0698801	11	TTTATTTTATAA	TCACATTAGTTTATTTAAAA	-	DPINTERACT
regulon12	C16M3	1968380	184	173	TTATACTTATAA	7.79	gcvA	9	0.000515042	0.0350229	0.0698801	11	TTTATTTTATAA	TCACATTAGTTTATTTAAAA	-	DPINTERACT
regulon12	C16M3	1969368	97	86	TTTTACTTAAAA	7.79	gcvA	9	0.000515042	0.0350229	0.0698801	11	TTTATTTTATAA	TCACATTAGTTTATTTAAAA	-	DPINTERACT
regulon12	C16M3	1968380	63	74	TTTTTTTATTAA	7.78	gcvA	9	0.000515042	0.0350229	0.0698801	11	TTTATTTTATAA	TCACATTAGTTTATTTAAAA	-	DPINTERACT
regulon12	C16M3	1968543	33	44	TTTTTTTATTAA	7.78	gcvA	9	0.000515042	0.0350229	0.0698801	11	TTTATTTTATAA	TCACATTAGTTTATTTAAAA	-	DPINTERACT
regulon12	C16M3	271852	12	23	TTTTTTTATTAA	7.78	gcvA	9	0.000515042	0.0350229	0.0698801	11	TTTATTTTATAA	TCACATTAGTTTATTTAAAA	-	DPINTERACT
regulon12	C16M3	271554	60	71	TTTATCTGAAAA	7.76	gcvA	9	0.000515042	0.0350229	0.0698801	11	TTTATTTTATAA	TCACATTAGTTTATTTAAAA	-	DPINTERACT
regulon12	C16M3	271520	35	46	TTTTTTATTTAA	7.75	gcvA	9	0.000515042	0.0350229	0.0698801	11	TTTATTTTATAA	TCACATTAGTTTATTTAAAA	-	DPINTERACT
regulon12	C16M3	1969056	80	91	TTTTTTATTTAA	7.75	gcvA	9	0.000515042	0.0350229	0.0698801	11	TTTATTTTATAA	TCACATTAGTTTATTTAAAA	-	DPINTERACT
regulon12	C16M3	271639	4	15	TTAATATAAAAA	7.74	gcvA	9	0.000515042	0.0350229	0.0698801	11	TTTATTTTATAA	TCACATTAGTTTATTTAAAA	-	DPINTERACT
regulon12	C16M3	1969209	221	232	TTTTTATATTAA	7.74	gcvA	9	0.000515042	0.0350229	0.0698801	11	TTTATTTTATAA	TCACATTAGTTTATTTAAAA	-	DPINTERACT
regulon12	C16M3	1969358	35	46	TTTTAGTCATAA	7.73	gcvA	9	0.000515042	0.0350229	0.0698801	11	TTTATTTTATAA	TCACATTAGTTTATTTAAAA	-	DPINTERACT
regulon12	C16M3	1968543	37	48	TTTATTAAAAAA	7.73	gcvA	9	0.000515042	0.0350229	0.0698801	11	TTTATTTTATAA	TCACATTAGTTTATTTAAAA	-	DPINTERACT
regulon12	C16M3	271804	51	62	TTTATTAAAAAA	7.73	gcvA	9	0.000515042	0.0350229	0.0698801	11	TTTATTTTATAA	TCACATTAGTTTATTTAAAA	-	DPINTERACT
regulon12	C16M3	1969175	90	79	TTTATTAAAAAA	7.73	gcvA	9	0.000515042	0.0350229	0.0698801	11	TTTATTTTATAA	TCACATTAGTTTATTTAAAA	-	DPINTERACT
regulon12	C16M3	1968540	201	212	TTTAACTTAAAA	7.73	gcvA	9	0.000515042	0.0350229	0.0698801	11	TTTATTTTATAA	TCACATTAGTTTATTTAAAA	-	DPINTERACT
regulon12	C16M3	1969239	164	153	TTTAACTTAAAA	7.73	gcvA	9	0.000515042	0.0350229	0.0698801	11	TTTATTTTATAA	TCACATTAGTTTATTTAAAA	-	DPINTERACT
regulon12	C16M3	1968349	189	178	TTAAATTTTTAA	7.73	gcvA	9	0.000515042	0.0350229	0.0698801	11	TTTATTTTATAA	TCACATTAGTTTATTTAAAA	-	DPINTERACT
regulon12	C16M3	1968349	279	290	TTAAATTTTTAA	7.73	gcvA	9	0.000515042	0.0350229	0.0698801	11	TTTATTTTATAA	TCACATTAGTTTATTTAAAA	-	DPINTERACT
regulon12	C16M3	271520	37	48	TTTTATTTAAAA	7.73	gcvA	9	0.000515042	0.0350229	0.0698801	11	TTTATTTTATAA	TCACATTAGTTTATTTAAAA	-	DPINTERACT
regulon12	C16M3	271521	55	66	TTTTATTTAAAA	7.73	gcvA	9	0.000515042	0.0350229	0.0698801	11	TTTATTTTATAA	TCACATTAGTTTATTTAAAA	-	DPINTERACT
regulon12	C16M3	1969054	61	50	TTATATTTATAA	7.73	gcvA	9	0.000515042	0.0350229	0.0698801	11	TTTATTTTATAA	TCACATTAGTTTATTTAAAA	-	DPINTERACT
regulon12	C16M3	1969094	92	81	TTTTATTTAAAA	7.73	gcvA	9	0.000515042	0.0350229	0.0698801	11	TTTATTTTATAA	TCACATTAGTTTATTTAAAA	-	DPINTERACT
regulon12	C16M3	1969284	196	185	TTTTATTTAAAA	7.73	gcvA	9	0.000515042	0.0350229	0.0698801	11	TTTATTTTATAA	TCACATTAGTTTATTTAAAA	-	DPINTERACT
regulon12	C16M3	1968461	1	12	TTTTTTGAAAAA	7.72	gcvA	9	0.000515042	0.0350229	0.0698801	11	TTTATTTTATAA	TCACATTAGTTTATTTAAAA	-	DPINTERACT
regulon12	C16M3	1968554	244	233	TTAATTGATTAA	7.72	gcvA	9	0.000515042	0.0350229	0.0698801	11	TTTATTTTATAA	TCACATTAGTTTATTTAAAA	-	DPINTERACT
regulon12	C16M3	1968677	52	41	TTATTTGAATAA	7.72	gcvA	9	0.000515042	0.0350229	0.0698801	11	TTTATTTTATAA	TCACATTAGTTTATTTAAAA	-	DPINTERACT
regulon12	C16M3	1969112	44	33	TTTTTTGAAAAA	7.72	gcvA	9	0.000515042	0.0350229	0.0698801	11	TTTATTTTATAA	TCACATTAGTTTATTTAAAA	-	DPINTERACT
regulon12	C16M3	1969334	247	236	TTTATTGATAAA	7.72	gcvA	9	0.000515042	0.0350229	0.0698801	11	TTTATTTTATAA	TCACATTAGTTTATTTAAAA	-	DPINTERACT
regulon12	C16M3	271596	144	133	TTTTTAATTTAA	7.71	gcvA	9	0.000515042	0.0350229	0.0698801	11	TTTATTTTATAA	TCACATTAGTTTATTTAAAA	-	DPINTERACT
regulon12	C16M3	1969097	98	87	TTTTTAATTTAA	7.71	gcvA	9	0.000515042	0.0350229	0.0698801	11	TTTATTTTATAA	TCACATTAGTTTATTTAAAA	-	DPINTERACT
regulon12	C16M3	271899	269	280	TTAACTTTAAAA	7.7	gcvA	9	0.000515042	0.0350229	0.0698801	11	TTTATTTTATAA	TCACATTAGTTTATTTAAAA	-	DPINTERACT
regulon12	C16M3	1968352	130	141	TTAATCCAATAA	7.7	gcvA	9	0.000515042	0.0350229	0.0698801	11	TTTATTTTATAA	TCACATTAGTTTATTTAAAA	-	DPINTERACT
regulon12	C16M3	1968451	101	112	TTTATAAAAAAA	7.7	gcvA	9	0.000515042	0.0350229	0.0698801	11	TTTATTTTATAA	TCACATTAGTTTATTTAAAA	-	DPINTERACT
regulon12	C16M3	1969197	197	208	TTTATAAAAAAA	7.7	gcvA	9	0.000515042	0.0350229	0.0698801	11	TTTATTTTATAA	TCACATTAGTTTATTTAAAA	-	DPINTERACT
regulon12	C16M3	271956	21	10	TTTATAAAAAAA	7.7	gcvA	9	0.000515042	0.0350229	0.0698801	11	TTTATTTTATAA	TCACATTAGTTTATTTAAAA	-	DPINTERACT
regulon12	C16M3	1969353	239	250	TTTATAAAAAAA	7.7	gcvA	9	0.000515042	0.0350229	0.0698801	11	TTTATTTTATAA	TCACATTAGTTTATTTAAAA	-	DPINTERACT
regulon12	C16M3	1968461	13	2	TTTTTTCAAAAA	7.69	gcvA	9	0.000515042	0.0350229	0.0698801	11	TTTATTTTATAA	TCACATTAGTTTATTTAAAA	-	DPINTERACT
regulon12	C16M3	1969041	40	51	TTTAAATTTAAA	7.69	gcvA	9	0.000515042	0.0350229	0.0698801	11	TTTATTTTATAA	TCACATTAGTTTATTTAAAA	-	DPINTERACT
regulon12	C16M3	1969284	179	190	TTAAAATTTTAA	7.69	gcvA	9	0.000515042	0.0350229	0.0698801	11	TTTATTTTATAA	TCACATTAGTTTATTTAAAA	-	DPINTERACT
regulon12	C16M3	271596	58	47	TTTTCGGGTTAA	7.69	gcvA	9	0.000515042	0.0350229	0.0698801	11	TTTATTTTATAA	TCACATTAGTTTATTTAAAA	-	DPINTERACT
regulon12	C16M3	1968710	184	173		7.68	gcvA	9	0.000515042	0.0350229	0.0698801	11	TTTATTTTATAA	TCACATTAGTTTATTTAAAA	-	DPINTERACT
regulon12	C16M3	1968979	229	240	TTTTTCTAAAAA	7.68	gcvA	9	0.000515042	0.0350229	0.0698801	11	TTTATTTTATAA	TCACATTAGTTTATTTAAAA	-	DPINTERACT
regulon12	C16M3	1969358	102	91	TTAACATTAAAA	7.67	gcvA	9	0.000515042	0.0350229	0.0698801	11	TTTATTTTATAA	TCACATTAGTTTATTTAAAA	-	DPINTERACT
regulon12	C16M3	271560	27	38	TTTTTCTTTTAA	7.65	gcvA	9	0.000515042	0.0350229	0.0698801	11	TTTATTTTATAA	TCACATTAGTTTATTTAAAA	-	DPINTERACT
regulon12	C16M3	1968722	163	152	TTTAATGCTTAA	7.61	gcvA	9	0.000515042	0.0350229	0.0698801	11	TTTATTTTATAA	TCACATTAGTTTATTTAAAA	-	DPINTERACT
regulon12	C16M3	1968514	200	211	TTTATCATAAAA	7.6	gcvA	9	0.000515042	0.0350229	0.0698801	11	TTTATTTTATAA	TCACATTAGTTTATTTAAAA	-	DPINTERACT
regulon12	C16M3	1968710	224	213	TTTATCATAAAA	7.6	gcvA	9	0.000515042	0.0350229	0.0698801	11	TTTATTTTATAA	TCACATTAGTTTATTTAAAA	-	DPINTERACT
regulon12	C16M3	1968451	111	100	TTTTTTATAAAA	7.6	gcvA	9	0.000515042	0.0350229	0.0698801	11	TTTATTTTATAA	TCACATTAGTTTATTTAAAA	-	DPINTERACT
regulon12	C16M3	1969197	207	196	TTTTTTATAAAA	7.6	gcvA	9	0.000515042	0.0350229	0.0698801	11	TTTATTTTATAA	TCACATTAGTTTATTTAAAA	-	DPINTERACT
regulon12	C16M3	271926	82	93	TTTTTTATAAAA	7.6	gcvA	9	0.000515042	0.0350229	0.0698801	11	TTTATTTTATAA	TCACATTAGTTTATTTAAAA	-	DPINTERACT
regulon12	C16M3	271956	11	22	TTTTTTATAAAA	7.6	gcvA	9	0.000515042	0.0350229	0.0698801	11	TTTATTTTATAA	TCACATTAGTTTATTTAAAA	-	DPINTERACT
regulon12	C16M3	1969353	236	247	TTTTTTATAAAA	7.6	gcvA	9	0.000515042	0.0350229	0.0698801	11	TTTATTTTATAA	TCACATTAGTTTATTTAAAA	-	DPINTERACT
regulon12	C16M3	1969353	249	238	TTTTTTATAAAA	7.6	gcvA	9	0.000515042	0.0350229	0.0698801	11	TTTATTTTATAA	TCACATTAGTTTATTTAAAA	-	DPINTERACT
regulon12	C56M1	271865	110	121	ATAATGAAAGAG	12.2	MA0197.1	-1	3.27397e-05	0.0194146	0.0349673	8	ATAATTAAAGAA	TAATTAAA	-	JASPAR
regulon12	C56M1	1968876	277	288	ATAATGATAGAA	11.75	MA0197.1	-1	3.27397e-05	0.0194146	0.0349673	8	ATAATTAAAGAA	TAATTAAA	-	JASPAR
regulon12	C56M1	1969195	82	93	ATAAGGATAGAA	11.49	MA0197.1	-1	3.27397e-05	0.0194146	0.0349673	8	ATAATTAAAGAA	TAATTAAA	-	JASPAR
regulon12	C56M1	271561	219	230	ATAATAATAGAG	11.48	MA0197.1	-1	3.27397e-05	0.0194146	0.0349673	8	ATAATTAAAGAA	TAATTAAA	-	JASPAR
regulon12	C56M1	1969256	76	87	ATAACTAAAGAA	10.31	MA0197.1	-1	3.27397e-05	0.0194146	0.0349673	8	ATAATTAAAGAA	TAATTAAA	-	JASPAR
regulon12	C56M1	271628	48	37	ATAATTTTAGAA	8.56	MA0197.1	-1	3.27397e-05	0.0194146	0.0349673	8	ATAATTAAAGAA	TAATTAAA	-	JASPAR
regulon12	C56M1	1969073	97	86	ATCAGTGAAGAG	7.72	MA0197.1	-1	3.27397e-05	0.0194146	0.0349673	8	ATAATTAAAGAA	TAATTAAA	-	JASPAR
regulon12	C56M1	1968876	75	86	ATAATAAAAGAC	7.67	MA0197.1	-1	3.27397e-05	0.0194146	0.0349673	8	ATAATTAAAGAA	TAATTAAA	-	JASPAR
regulon12	C56M1	1969256	164	175	ATAATTAAATAA	7.6	MA0197.1	-1	3.27397e-05	0.0194146	0.0349673	8	ATAATTAAAGAA	TAATTAAA	-	JASPAR
regulon12	C56M1	271865	110	121	ATAATGAAAGAG	12.2	RLM1	-1	4.28039e-05	0.00633498	0.0124283	10	ATAATTAAAGAA	TATTTATAGA	+	Yeast
regulon12	C56M1	1968876	277	288	ATAATGATAGAA	11.75	RLM1	-1	4.28039e-05	0.00633498	0.0124283	10	ATAATTAAAGAA	TATTTATAGA	+	Yeast
regulon12	C56M1	1969195	82	93	ATAAGGATAGAA	11.49	RLM1	-1	4.28039e-05	0.00633498	0.0124283	10	ATAATTAAAGAA	TATTTATAGA	+	Yeast
regulon12	C56M1	271561	219	230	ATAATAATAGAG	11.48	RLM1	-1	4.28039e-05	0.00633498	0.0124283	10	ATAATTAAAGAA	TATTTATAGA	+	Yeast
regulon12	C56M1	1969256	76	87	ATAACTAAAGAA	10.31	RLM1	-1	4.28039e-05	0.00633498	0.0124283	10	ATAATTAAAGAA	TATTTATAGA	+	Yeast
regulon12	C56M1	271628	48	37	ATAATTTTAGAA	8.56	RLM1	-1	4.28039e-05	0.00633498	0.0124283	10	ATAATTAAAGAA	TATTTATAGA	+	Yeast
regulon12	C56M1	1969073	97	86	ATCAGTGAAGAG	7.72	RLM1	-1	4.28039e-05	0.00633498	0.0124283	10	ATAATTAAAGAA	TATTTATAGA	+	Yeast
regulon12	C56M1	1968876	75	86	ATAATAAAAGAC	7.67	RLM1	-1	4.28039e-05	0.00633498	0.0124283	10	ATAATTAAAGAA	TATTTATAGA	+	Yeast
regulon12	C56M1	1969256	164	175	ATAATTAAATAA	7.6	RLM1	-1	4.28039e-05	0.00633498	0.0124283	10	ATAATTAAAGAA	TATTTATAGA	+	Yeast
regulon12	C42M3	1969027	213	224	ATTAGTCAATAA	11.67	SPT2	-2	0.000153345	0.0226951	0.0438804	10	ATTATTAAATAA	AATTAAATAA	+	Yeast
regulon12	C42M3	271663	207	218	ATTAATCGATAA	11.47	SPT2	-2	0.000153345	0.0226951	0.0438804	10	ATTATTAAATAA	AATTAAATAA	+	Yeast
regulon12	C42M3	1968752	3	14	ATTATTAGACAA	11.23	SPT2	-2	0.000153345	0.0226951	0.0438804	10	ATTATTAAATAA	AATTAAATAA	+	Yeast
regulon12	C42M3	271794	33	44	ATTATAAAATAA	11.11	SPT2	-2	0.000153345	0.0226951	0.0438804	10	ATTATTAAATAA	AATTAAATAA	+	Yeast
regulon12	C42M3	271858	237	248	ATTATAAAATAA	11.11	SPT2	-2	0.000153345	0.0226951	0.0438804	10	ATTATTAAATAA	AATTAAATAA	+	Yeast
regulon10	C85M4	1968814	21	32	GATATAATATTT	9.15	GAL80	2	0.000119459	0.01768	0.0176487	12	GATAAAAAATTT	CGGAAAAAAAAAAACCG	+	Yeast
regulon10	C85M4	271716	26	15	GATTAAATATTT	9.02	GAL80	2	0.000119459	0.01768	0.0176487	12	GATAAAAAATTT	CGGAAAAAAAAAAACCG	+	Yeast
regulon10	C85M4	271716	11	22	AATAAAATATTT	8.41	GAL80	2	0.000119459	0.01768	0.0176487	12	GATAAAAAATTT	CGGAAAAAAAAAAACCG	+	Yeast
regulon10	C85M4	1969340	174	185	ATTATAACATTT	6.68	GAL80	2	0.000119459	0.01768	0.0176487	12	GATAAAAAATTT	CGGAAAAAAAAAAACCG	+	Yeast
regulon10	C85M4	1969340	52	63	GATTTTTAATTT	6.66	GAL80	2	0.000119459	0.01768	0.0176487	12	GATAAAAAATTT	CGGAAAAAAAAAAACCG	+	Yeast
regulon10	C85M4	1968299	126	115	GATAATAATTTT	6.35	GAL80	2	0.000119459	0.01768	0.0176487	12	GATAAAAAATTT	CGGAAAAAAAAAAACCG	+	Yeast
regulon10	C85M4	271822	62	51	GAAAACAAATTT	6.06	GAL80	2	0.000119459	0.01768	0.0176487	12	GATAAAAAATTT	CGGAAAAAAAAAAACCG	+	Yeast
regulon10	C85M4	1968299	190	179	GAATAGAAATTT	5.78	GAL80	2	0.000119459	0.01768	0.0176487	12	GATAAAAAATTT	CGGAAAAAAAAAAACCG	+	Yeast
