# Supplementary material for: RECTA: Regulon Identification Based on Comparative Genomics and Transcriptomics Analysis
Source: Genes (Basel). 2018 May 30;9(6):278. doi: 10.3390/genes9060278 (PMC6027394; doi:10.3390/genes9060278)
Supplement: Supplementary file 1 [file genes-09-00278-s001.zip › Dataset S5 differential_expression_genes.xlsx]

## Sheet: up-regulated genes
Reporter Name	Sequence	Gene	TF	Gene ID
llmg_0113-relA-MG1162	cttcagaaccagtcttaaccggagcagaagttgtcaatatctgctctgaatacatgaatgaaactgaccttttactcgtagaaaaagcacttgcctgtgcttcacttgcccatgccgaccaatatcgtgcttctggcgaagcctattttgttcatcctacccaagttgcaggaatattagccaaattaaaactggatgccgttaccgtttcctgtggttttttgcatgatgtcgttgaagatactaattttactcagggtgacctgcaagaattatttggcgatgaaattgctgaaatagtagatggtgttaccaagttaggtaaagttgagtataagtcacacgaagaacaattggcagaaaaccatcggaagatgctaatggctatgtccaaggata…	llmg_0113	relA	GeneID:4797906
llmg_0113-relA-MG1163	gtgattggaaaattacaagaacgtgtggaaaaagcaggagtggatgccgaaatttatggacgtccgaagcatatttattctatttatcgtaaaatgcacgataagaaaaaacgctttgatgaaatctatgacttgattgctattcgctgtatcactgaaacaacaagcgatgtttatacaactttgggctatattcatgacctctggaagccaatgccaggacgttttaaagattatattgccaatcagaaagccaatggctatcaatctgtccatacgacagtttatggaccaaaagggccaatggaattccagattagaacgcgggaaatgcaccaaattgcggaatatggggttgccgctcactgggcttacaaacaaggaattaaatcaaaagtt…	llmg_0113	relA	GeneID:4797906
llmg_0312-phnD-mg7606	cgcggtaattgccctatcactacttgcggcttgtggaaatagcagttctgcttcaaaatcagatagtaaaaccatttcggatttgaagatttcatttattccctcaaaaaatccagatgatatcaccacagtgactaaaccaatcgctaatattttgaagtctgagttgaaaaaacaaggctataccgttaaaaaaattgatacaagcgttggaacaaactatcaagcggttggtgaaggacttgatgcaggttcagttgatgtcggatatggaatgtcagccacaacctatgcgatgtatcaagatggttcaactccacttttgatggcaacacgtaaaggactttcaaatgatgcctcaacctcagcaaaatattggaatgaacacaaaccaacaac…	llmg_0312	phnD	GeneID:4797365
llmg_0313-phnC-MG1138	cattattgggacatcaggagcggggaaatccacccttattcgctgtgttaatggtttaaatgatgtgacttccggtcgtctctttgtgaatgatacggatgtctcaaaactaaaaggcaaagacttaagaaaatttcgacgccacgtcggaatgatttttcaatcctataatttagtgcctagagttactgttttaaaaaatgttatgtttgctcgtgtcccagacatgaacttatttaaagtgatttttggcttattttcaaaagaagataaacttgttgctttagattctctgaataaagtaggaattttagacaaggcatatatccgggctgatcaactttctggtggtcaacaacaaagggtttcacttgcgcgtgcactgacacaagaaagtga…	llmg_0313	phnC	GeneID:4799105
llmg_0314-phnB-MG1137	actcctcacgggtgaagtggttgaagaaaaagtcagtcgtacttggatttactggataattattattatcattatcggtttatctgtacttcttacaaattttgactttagtgcgcttagtcgaagtgggctctttttacaaaaattagcaagtatgcttccaccaaactggtcttactttgataaggtacttcctcctttacttgatacgattaaaatgagcttttttgcttccttattgggtgctttattagcggtcccttttgcgattttagcagccaataacatcgttaaaaatcggttagtaaatggaatcattcgctttatttttatgcttgcaagaactttgccaacgctagttttagctttgattgcgacttatatttttggactggggac…	llmg_0314	phnB	GeneID:4798213
llmg_0390-rlrG-MG709	accagagctgctagtcaatgttttatttcacaaccaaccgcaactgttagaattaaaaaattggaggaagaactaaaggttcaacacttttcaagagggcaacaccaagaagtaattcccacagaaagtgcccatcttctttatcctaaagctttaaaaacgctcaatgattggaatgaattacaattttccttaaaaaatcagacgcctagtcgtaaaccttttaaaattgctgcttctcatagttcagcaactactgttctccctctgattttcaaaaatttaattcctgaactggaacaacttaatattgaattgatgatgcttgattctcaagaggtttttgatttaattcgtaatcatgaaattcattttggaattattgaaaaaccgatgatg…	llmg_0390	rlrG	GeneID:4798512
llmg_0397-llmg_0397-mg7349	aggtcatccactcactgctgaatattcactttcactcaaaggtcttgatgctttcgtcaaatcttacaaatctgctcatccagaagatgaaattgaagagttggatgtctttagtgctgatattccaactttgaacacagaattagtcagtgccatgttttcaggtgaaaatgcagaacttacagcatcacaaaaagataaattggctcgttttgctggttttacagaccaatttttgtcagctgacaaagttgtcattgctaatccaatgtataatttgatgattcctgctgaacttaaatcatgggttgatactgtaaacgttgctggtaaaacatttaaatataccgctgaaggaccagttggtttagcaaatggcaaaaaagtcttacatttaca…	llmg_0397	llmg_0397	GeneID:4797329
llmg_0425-mvk-MG2036	tggggacgggaattgcccattccaaactaatcttaattggagaacattccgttgtatatggtcagccagcaattgccttacctgtaacaattcttaaaactacagtgacaattacttcatcaaaatatggccaatacattgaaaataatgaatttcgtcgaagacttgatttaatgggagatgaatttgaaggaattcgtcaactcatcatgcgtttactcgctaaatttcattcttcaaaaatgcctttttctttagaaattgattcaaacattcctcaaggacgtggtttaggtgcctctgcttctttggcaacagccatcatcaga	llmg_0425	mvk	GeneID:4798261
llmg_0461-lytR-MG613	tgcgggcggatatacattaaccgtcttaaacagtacaacaaaagcctttaaaatgacttacacgaatgctgggaataaacaaacagaacaagtcattcaggcgactaaacctctgaccatcctacttatgggagtcgatacaggaggcgaaggtcgtgggacttccgattcttggaatgggaattctgactcacagattctgatgacacttaatcctaaaacgcacacgacaacaatggtttcaattgaacgtgatacaatgactaatattttggatggtgacggaaacatcgtctctaaacaaaaaatgaatgccgcttatcccctaggttataactcagggacatcttctgatggtttgaaaaatgctgtcagttatgccatgaagacaattggagc…	llmg_0461	lytR	GeneID:4796877
llmg_0555-tdk-mg7991	aacagggcaagccagttctcttgatgacatcaagcctagatacccgtgctggtgttggaacagttgcgagtcggattggtatgaaagcagaagctatcgcaattgatgataaaatgtctgtttttgattatgtgaatagcctgtctgctaaacctttttgtgtcttaattgatgaggcacaatttttaaataaaaaacatgtctatgattttgcgcgagtagtcgacgaattgaatgttccagttatggcctttggtttgaaaaatgattttcgtaatgaactttttgaggggtctaaatacctgcttttacttgctgataaaattgaagaaattaaaacaatttgctggtattgtagtaaaaaagcgacg	llmg_0555	tdk	GeneID:4797965
llmg_0563-glyA-MG854	ccattcatgctgaggaaattcgtcagcaacaaaatattgaattaattgcttctgaaaatattgtttcaaaggcagtgatggcagcacaaggttctgttttgacgaataaatatgccgaaggatacccaggaaaacgttactatggtggtacagaagcggttgatgttgtggaaaatttggcaattgaccgtgcaaaagaacttttcggtgcaaaatttgccaatgttcaacctcactcaggttctcaagccaatgctgcagcctatatggcattaattcaaccaggagatacagttctgggaatggatttaaacgctggtggtcatttgacgcacggagcttcagtcaatttttcaggaaaaacttatcattttgtcccttatggggtaaatcctcaaa…	llmg_0563	glyA	GeneID:4798116
llmg_0588-kupB-mg6191	acctctgcgggattcctgattgcattaggaattgtttatggtgatattggaacaagtcctctttatgccatgcaggctattgttcgaggacagggaggattagcaaatctttctgaaagttttattttaggggctgtttctcttgtcatttggactttaacgctaatcacaacagttaagtatgttttgattgcattgaaggctgataatcatcatgaaggcggtattttttcactgtttacgcttgttagacgaatgagaaaatggctgattgtgccagcaatgattggtggagcgacattactagcagatggggcattgactcctgctgtaactgtcacctctgcgattgaaggtttaagaggggtaactcatgtttactctaatcaaacaacggtc…	llmg_0588	kupB	GeneID:4796720
llmg_0740-dexC-MG1073	ctgaatgggtcaaagaaacagtttggtatcaaattttccctgaacgctttgccaatggcgatacaagcaatgaccctgaaggaacgaaagcttggaatccccaagatgttcccgaccgtcaagatttttatgggggagatttgcaaggggtgattgatcatttggaacatctgactgaacttggtgtgaatggtatttactttacccctattttccaagctttttctaatcataaatatgatacagaagattatatggaaattgataagcaatttggggataaggaattgtttaaaactttggtgaaagaagcacatgcgcgtggtattaaagtcatgttagatgcagtctttaaccatattggtgacacttctgcacaatggcaagatgttttgaaaa…	llmg_0740	dexC	GeneID:4798284
llmg_0741-dexA-MG1075	ctaatggtgatggtgttggtgatttgcaaggaattatctctaaattagattatcttgaaaaacttgggattggtgccatttggttgagtccagtttatcaatcgccaatggatgataatggttatgatatttctgattatcaagcaattgctgatgtttttggaacgatggcggacatggatgaattgctcttggaagctaaaaagcgaaacattcaaattgttatggatttggtagttaatcatacttccgatgaacataagtggtttgtggaagctagaaaatcaaaagataacgcttatcgcgattattatatttgggctgatgaacccaatggtttgcagtccaccttttctggttctgcttgggaatttgatgaggaatcgggtcaatatttcc…	llmg_0741	dexA	GeneID:4798891
llmg_0760-llmg_0760-mg7467	aatcgctcatgcggatacacctaaatcaactcatgaagttgctattgaagttattaacggaaattacggtaatggagacgcccgtgtcactaaccttaaaacaaaaggttttgatgtaaaagcaatccaaacagaagttaataacattctgacaggaacaacaacacaagtttctgctacacctaagactgctgaagaacaccctactaaagttacatcagctgcacctgctcaagcagcagaaagtgttcctggtgcgcttaatatgagccaaacttctggacaaatgacatccaagctcttgctaattatatggcatcgaatacagctaatgcagcgggactattctgctagtgaatgggcttatatcatcactcatgaatcaaatgggatggctga…	llmg_0760	llmg_0760	GeneID:4798486
llmg_0776-trxB2-MG150144	agctggtcctgttggtctttatgcggctttttatgcaggaatgcgtggtttatcggttgcaataattgaatcagcacaagttgcaggcggtcagccacaaaatctttaccctgaaaaattaatctatgatatcgctggtttacccgctgtaactggagctgatttaacgaaaaatcttttagaacaattggcacaaatttctcatcgcctttttcttggagagggcgttcaaaaaattgaaaaagaagatggaatattttctgtaattaccgataaatcaaatagaaaagccaaagcagtattactaacaaccggagcaggacttttaaagcctcgaaaattaggaattgataatgaagaaaacttagcaaatgaaggaaaaatttcttactttatcac…	llmg_0776	trxB2	GeneID:4798588
llmg_0888-rarA-MG150292	atgattgatgaaaaagatatcgctgaattttttaaacttttttctaatgatggacgtttaaaaattatttccagccttgctactgataatttaacggttaatgagattgttgagcgaactaaactttcacaatcactcgttagtcaacaattaaaattattaaaaaacgcacgtattttaaccaatgaaaa	llmg_0888	rarA	GeneID:4798773
llmg_0893-pyrB-MG2414	attgatgaagtcatgggacttattaaaagagcctcagctttcaaagcaggaaaagcagacttcgctttagatgagcaaactttcgcttcaaatctattctttgaaaattctacaagaacacatcacagttttcatattgccgaacgtaaactaggacttgatgttcttgaatttgatgcacaagccagttcaatcagtaaaggtgaaacactatacgatacggttttaacgcttgatgcacttggtgttgacatctgcgtcattcgctctggagtagaacattactacgaagaattagtgaattcagacaatatccactgtgccattgtcaatggtggagacggttcaggacaacatccaagtcaatgtttacttgacttgatgactatttatgaagaa…	llmg_0893	pyrB	GeneID:4798862
llmg_0894-carA-MG2415	gaaggagaagccctcggggcaaatttagatgtgacgggtgagcttgtctttaatacaggaatgaccggttatcaagaatcaattactgaccaatcttataacgggcaaattttgactttcacttatccaatcgtaggaaattacggagttaaccgtgatgattacgagtctatccacccaacttgtaaagccgttgtcgttcatgaagcagcacgtcgcccatcaaactggcggatgcaaatgtcatttgatgaatttttaaaatcaaaaaatattcccggaatcactggtgtagatacaagagcaatcactaaaattgttcgtgaacatgggacaatgaaagcttcactggttcaagcaagagatgaagtggaccatcaaatgagccaacttcaagct…	llmg_0894	carA	GeneID:4798479
llmg_0934-hemH-MG1707	agctttagggacgcctcgttcttgtgagacagaggatgtaagggaatatttaaaagaatttttgggtgatccactcgtcattcaaaaaccaagatggctttggcttccaattttgaatggtattattttaaaagtaagaccgcaaaaatcagcagagatgtataaacaaatctggactgacgagggttcacctttgatgagttacacaatagcccaaacagaacaattacaaggacttcgtgaagactttgatgttcgctttgccatgacctacggagagccccgcattgataaggtcattagagagatgaaagaatcaggagttgaggatattactgtactcccactctatcctcaatactcattaacaaccgttgagccaattattcaacaagttaa…	llmg_0934	hemH	GeneID:4797693
llmg_0935-llmg_0935-MG1708	tatcggattcgtcttggaatttttgaaccacaagaaaaagcaaaaggcgtggtgcaattagttcatggttttggcgaatatacgggtcattatttatatttaatcaatgaattagttaatgctggttttgtttgctttatgcacgaccaaagaggacatggggttctagcagcagctaaacctaaacttcaaggacgagcaagaaattatgaaaactttattagtgatgctttagaagtccgaaaaataattggcaaaagatatcccaaattaccagtttatctcttcggacacagtatgggaggaaatatttcactgaatgttctgctgagaaatgttgaaaatcaaaaactttatcaaaaagcagttattgaatctccttggcttgccttgacaaat…	llmg_0935	llmg_0935	GeneID:4797551
llmg_0973-purC-MG2328	acgattctaatgtgctttgggttgaatattgtgatcaagcgacagctttaaatggtgctcgtaaagaacaaattactgggaaaggtgctctaaataatcaaattacttcattgatttttgaaaaattaaatgctgaaggattagaaacgcattttattaaaaagttatcaaaaaccgaacaattgaataaaaaagtatcaataattcctttggaagttgttttgcgaaatgtcgttgctgggtcttttgccaaacgatttggtcttgaagaaggaattgttttggaagaacctattgttgaattttattataaagatgatgctttagatgacccatttatcaatgatgaacatgtcaaattcctgaacattgcaagtgattctgaaattgagtttctaa…	llmg_0973	purC	GeneID:4797955
llmg_0975-purQ-MG2330	tcattcaatttccagggtcaaattgcgattttgatttactttgggcaattcgtgatgtcatgggggcagaggcagaatttgtctggcatgacgagaagtcacttgcaggatttgatggagtattgattcctggtggattttcttatggcgattatttgcgctgtggtgcgattgcttcatttgctaacattatgcctgaaatcaaacgtttggctaaagaagggaagcctgtttttggcacttgtaatggatttcaaattttggttgaatctgggcttttaccaggtgtattgattcgcaatgagggtttgaaatttgtttccaaatggcaagtccttaaagttgaaaataatcaaagtaattttacgactgaatatgctaaagatgccttgattaatt…	llmg_0975	purQ	GeneID:4797697
llmg_0976-purL-MG2331	ggagatgtcaccagaacagattcaagaaagcaaaatttaccgtgagtggggattgacggatgaagaatatttgaaaatcaaggatgagattcttggtggacgcttgccaaactttacggaaactgggatgtatgccgtgatgtggtcagaacattgctgctacaaaaattcaaaacctgtcttaaaaaaatttccgacgactgggccgcaagtcttgatgggacctggtgaaggggctggggttgtggatattggtgatgatttggcggttgttttcaaagctgaatctcataatcatccatcttacgttgagccttatgaaggtgcagcaacaggttctggtggtattattcgtgatattttttcaatgggggctcgtccaattgcaattttggatag…	llmg_0976	purL	GeneID:4797680
llmg_0987-purM-MG2288	tgtctgagaatgcgtatgcaaaatctggggtagatgtagaagcaggatatgaggtggtttctcgtattaagaagcacgttgctaaaaccgaacgtttaggggtgcttggggcactgggtggttttggtggaagttttgacttatctgtgcttgatgtcaaagaacctgtattgatttcagggacagatggtgtagggaccaagttgatgctggccattcgagcagacaagcatgatacgattgggattgattgcgtagccatgtgtgtcaatgacattattgctgctggggctgagccgttgtattttttggattatattgcgacagggaaaaatattcctgaaaaattggagcaagttgtggctggagtggccgaaggttgcttgcaagcaggagcag…	llmg_0987	purM	GeneID:4797128
llmg_0988-purN-mg7521	cagtatttgcatcaggaaatggctctaactttcaaagactagctgaacaatttcctaaggtagtgaagtttgttttttcagatcatcatgatgcttatgtacttgaacgtgctgataaattaggggtagcaaatgcaagtttggagttaaaagagtttacttcaaaagttgactatgagaaagctttggtggaaattttagaagcacaagaaattgatttaattctcttggctggttatatgaaaatcatcggttcgacgatgttggcaagatataaaggaaagattatcaatgtgcatccttcttttctgcctgattttgctggctctcctcatgcgattgaggagtcacatgaagcaaaatatggtctaggaattacaattcattatgttgatgagg…	llmg_0988	purN	GeneID:4797665
llmg_0988-purN-mg8118	cagtatttgcatcaggaaatggctctaactttcaaagactagctgaacaatttcctaaggtagtgaagtttgttttttcagatcatcatgatgcttatgtacttgaacgtgctgataaattaggggtagcaaatgcaagtttggagttaaaagagtttacttcaaaagttgactatgagaaagctttggtggaaattttagaagcacaagaaattgatttaattctcttggctggttatatgaaaatcatcggttcgacgatgttggcaagatataaaggaaagattatcaatgtgcatccttcttttctgcctgattttgctggctctcctcatgcgattgaggagtcacatgaagcaaaatatggtctaggaattacaattcattatgttgatgagg…	llmg_0988	purN	GeneID:4797665
llmg_0994-purH-mg5878	gaggaaatcatgtcaaaacgtgcacttatcagtgtttcagacaaagaaggtattgtagaatttgcaaagaaaattcaggagttaggttgggaaattatctcaacaggcggaacaaaagcagttctggaccaagaggaaattccgaatattgcaattgatgaagtaactggctttccagaaatgatggatggtcgagttaaaacattacatccgctgattcatggtgcactccttggacgtagagatttggacagtcacatgaaatcaatggctgaacatcatatttctccgattgacttagttgttgtaaatttatatcctttcaaagaaaccttgcttgctggtggtagccaagcagaaatgattgaaaaaattgatattggtgggccgtcgatgtta…	llmg_0994	purH	GeneID:4797826
llmg_0997-purD-MG1624	taattggctcaggtggccgtgaacatgctctggcaaaaaaatttatggaaagccctcaagttgaaaaagtatttgttgctccaggcaactcaggaatgaaaaaagatggaattcaaatagttggtatttccgaactttcaaatgatgaattggttgaatttgctcaaaaagagaacattgacttaagttttgtcggaccagaaacagcgcttatgaatggtgtagtcgatgcttttgaagagaaaaatctaattatctttggaccaagaaaaaaagctgccgaacttgaaggctctaaagattttgcaaagtcaatcatgaaaaaatatggtgttcctacggcagattatgcaacttttgattctttagaaccagcgctctcacatcttaaacaacatg…	llmg_0997	purD	GeneID:4798158
llmg_0997-purD-MG1625	tgattgaagagtttcttgatggggaggagttttctttatttagttttgttcatcaaggaaagatttatccaatgcctattgctcaagaccataaacgtgcttttgatggtgataaaggaccaaatacaggtggtatgggggcctactccccagttcctcaccttcctaaagaagtgataaatgaagctttagaaaaagttgtgaaacccacggttgcgggattgattaacgagggaaattcgtttactggtgttctttatgctggattgattttgacagcagatggggtcaagacaatcgaatttaatgcaaggtttggtgatcctgaaacccaagttgttctgcctaggcttaaaagtgatttggcacaggcaatcattgatattttagctggagatg…	llmg_0997	purD	GeneID:4798158
llmg_0999-purE-MG1628	gttcaagttcagattgggccacaatgaaagaaacagcgaagattttagatgattttgggttagcttatgagaaaaaagttgtctcagctcatcggacaccggctttaatggctgaattttccaatcaggcccatgaacaaggctataaggttatcattgctggcgctggtggagccgcacacttaccaggaatggttgctgctcagacgcttgttccagtgattggtgtgccaatcaaatcacgggctttatccggtcttgactctctttattcaattgttcaaatgccagcaggcgttcctgtagcgacaatggcaattggagaggctggggcaaaaaatgcggcattatttgccttgcaacttttggcaaataatgatgatgatttatacaataaat…	llmg_0999	purE	GeneID:4796643
llmg_1000-purK-MG1630	gcataaggtgattactctggaccctaatccaaattgctcagcggcaaaagtatctgatgaactcattgttgctccttatgatgatgtagaaaatttattgcgacttgcctatgcttgcgatgttattacttatgagtttgaaaatgtttcagcagaagcactacatgagattgaagcttgcgtcaagattcctcaaggaattcgtttgctagagattacacaaaaccgacgctttgaaaaggaatttttgacaaatgaagcaaaagtcaaagttgctccatggcaattgattgattcaaaagaaaaacttccgcaagtcgtcactaaaaaacaagttttgaagacgacgacgggaggttatgatggacatggacaagtagttttaaagacggacaaaga…	llmg_1000	purK	GeneID:4797613
llmg_1025-llmg_1025-mg6408	cgtgcaggagttttagggtctaatgatggaatcttaacggtggttggtgtacttttttccgtatcagcagcgtcagggagtagttttgctttactgattgcaagtttagctaatctaatttctggtgctttttcaatggcatctggcgaatacgctagtgtcagttcacagtctgatagcgagaaagtagttgtccaacaagaaaagatattactaaagaaagattttaaaaatcaaaaagaagcgattaaagatttttatattgaaaaggggattagttctgaaacttcaatgaagattgctgatgaattgcttgctctaaaaccattagaaacggttctgtcagtaaaatatgatattactttgggacattatatgaacccttggcaagcggcttgg…	llmg_1025	llmg_1025	GeneID:4798417
llmg_1086-llmg_1086-MG1044	acaggtgagtctgagccagttgaaaaattttcagatcttattgagggagaagcagcacttggtgaccgtaagaatatggtcttcagttcaagtcttgttgtttatggacgagcagattttgtcgtgacagccattgctgagcaaacggaaattggtaagattgctcaaatgttggaaactgctgaggccaaacaaacacctctccaacaaaaactggaaaagtttgggaaacaattgggctgggcaattttggcgctttgtgctttgatttttgccgtgcaaattcttcgcctctttacgacaaatcaaacggctgatatgcaaaaagctattcttgattcgttcatgtttgcagttgcagttgcggtacagcaattcctgaagctctttcatcagttg…	llmg_1086	llmg_1086	GeneID:4799146
llmg_1086-llmg_1086-MG495	aatgaaggggatatggcgcttacgggtcaagaactggatgcgctgactgaagatgaacttcgtgagaatttgcaaaagatttctgtttacgcgcgtgtctcgcctgaaaataaaattcgaattgtccgcgcttggcaaaatgaacatcaagtgactgccatgacaggtgatggggtcaatgatgctcctgcacttaaacaagctaatattgggattgccatgggttcagggacagacgttgccaaagatgcgtcaagtatgattttgactgacgataatttcgtatcaattgtttctgctgtatcaattggtcgtgtagtttatgataatatcaaaaaatcaattagttatcttttctctggaaacttaggagcgattattgcgattgtttttgcttta…	llmg_1086	llmg_1086	GeneID:4799146
llmg_1089-llmg_1089-MG491	ttcaggtccaatcattatcggtcaagccgctgaatttgattacgctggaacgcaagcctgtcttgctcttaaagaagaaggctatgaagtagttttggtcaattcaaatccagcaacaattatgactgaccgagaaattgctgacacggtctatattgaacctatcactttagagtttgtcagtaaaattttacgtaaagaacgtcctgacgcactcttaccaacactaggtgggcaaacaggactcaacatggcaatggaattatcaaaaacaggaattcttgaggagcttaatgttgaacttttaggaacaaaattaagtgccattgaccaagcagaagaccgtgaacttttcaaagagctctgtgaatcaatcaatgagcctctttgtgccagcga…	llmg_1089	carB	GeneID:4798610
llmg_1105-pyrK-MG1867	tgaggtcgcctacaatatttttgagatggtgcttaaaggaacgttagtagatgaaatggatttgcccggacaatttctccatctggctgttcctaatggagccatgttattacgtcgaccaatttcaatttcgagttgggataaaagggcaaaaacttgtacgattctttatcggattggagatgaaacgactggaacctataaactttcaaaattggaatctggtgcaaaagtggatgtcatgggtcctttgggaaatggttttccagtagcggaggtgacttcgactgataaaattttgattatcggttgtggaattggggttccccctctttatgaactggcaaaacaactagagaaaaccggttgtcaaatgaccatattacttggatttgcttc…	llmg_1105	pyrK	GeneID:4797217
llmg_1106-pyrDB-MG1866	actgaaaacaatcgtctgtcagtaaaattacctggacttgacttaaaaaatccaattatcccagcgtcaggttgttttggttttggcgaagaatatgcgaaatattatgatttgaacaaattgggttcaatcatggttaaggcgacgactcttcatcctcgttttgggaatccaacaccacgtgtggctgaaacagcgagtggtatgcttaatgccattgggctgcaaaatccgggattagaagtcataatgacagaaaaacttccttggctcaatgaaaattttccagagttaccaattattgccaatgtagcaggttctgaagaagctgattatgtggctgtatgcgctaaaattggtgatggagcaaatgttaaagccatcgaattaaatatttca…	llmg_1106	pyrDB	GeneID:4798332
llmg_1107-pyrF-MG1865	ttattgccctagatttcccagaattctcagatgtgaaagatttccttgaaaaatttgacccatctgaaaaactctacatcaaacttggtatggaacttttttataccgccggcccacaagtagtatattatgtgaaatcgctcggtcatagcgttttccttgatttaaaacttcatgatattccaaatacagttgaatcatccatgcgtgttttagcccgtttgggagttgatatggtcaatgttcacgctgctggcggggttgagatgatggttgcagctaaacgcggtttagaagcagggactccaattggacgtcaaagaccaaaactaattgccgttacgcaattaacctcgacttctgaggaaattatgcaaaatgaccaaaaaattatgacca…	llmg_1107	pyrF	GeneID:4797639
llmg_1345-pbuX-MG150155	caggagcaaagtaactctaaatctgctgttttgggattccaacatctgttggccatgtattccggttcaattcttgttccaattatgattgctggagctttaaattactcggctactcagttaacttatttaatttcggcagatattttcatgtgtggtttggccactttcttgcaactccaactgcgtaagtattttgggattggtttaccagttgtccttggtgttgcttttcaatctgttgctcctttgattattattggtcaaagacatggttctggagctatgtttggttcattgatggttgccggggttttcgttattttggtttcaggaattttctctaaaattcgcaaactctttccgccaattgttactggttcagtaattacaacaatt…	llmg_1345	pbuX	GeneID:4797006
llmg_1346-xpt-MG150177	cgagacaataaggaaattcgatttttcagtaaatttaatttcttttttgcgtatttgaaacgtcttgttattttttataacgagacgtttttctcacctggggcacagatgagaaaaaaattttttaaggagagaataatgaagttattagaagaccgcattaatacagacggtcaagtattaggccaagacattcttaaagttgaccgctttttgacacaccaagtggattatcaattgatgaaggaaatcggtaagcgttttgcacaagtttatgcagatgccggagttacaaaggttgtaacgattgaagcaagtgggattgcccctgctttatatgctgctgaatcactcaatgttccaatgatttttgctaaaaaagctaaaaatgtgactatg…	llmg_1346	xpt	GeneID:4798145
llmg_1508-pyrC-MG15	ccaaatctaatcgggacacttggagttaatgatggagaagtggctcataaatgtggcttcacaggagcgccgaccgtttcagaatacagtatgatggcgcgtgatactatgattgcttatgaaacaggcgcacgcttgcacttacagcatctgtctgcaggagaatctgtcgaagtggttcgatttgctaaaaatttgggcgcgaaaattacagcagaagtgacaccacaacatttttcgattacagaacagatgattttcgagcaagggacaaatgcgaaactcaatcctccattgcgtagagatgcagatatcagtaaaattattgcgggcttaaaagatgggacaattgatgtgattgcgactgaccatgcccctcatactcatgaagaaaaaaat…	llmg_1508	pyrC	GeneID:4797740
llmg_1509-pyrE-MG1464	gcggtcagtctttcaccaagccaaccttttacttgggcctcaggaattaaatcaccaatttatactgataatcgagtgacattagcctatccagaagttcgtagtcaaatcgaaggagcttttgcggaattgattaaaacggaatttccagaagttgaagtgattgctggaactgcgacagccggtattccccatggagcgattattgctgactatctcaaattaccatttgcttatatccgtagtaaaccaaaagaccatggggctggtaatcaagttgaaggtcgtgtggctaaagggcaaaaaatggttgtagttgaagatttgatttccactggaggttctgtcttagaagcggtcgcggccgcagaacgtgaaggcgctgatgtccttggtgtg…	llmg_1509	pyrE	GeneID:4797637
llmg_1785-fabD-MG5	ttattctcgggtcagggcgcacaacagctaggaatggctcgtgatttatatgaccaacacgaatcggtaaaaacgacttttgatgaagcaagcaaagctttaggatatgacttacgtgctttgattgatcatgatgaagaaaaattaaatgaaacagaatatacacaacctgctattttgacaacttctgttgccattatgcgattgttgaatgaaaatggaataaaacccgacgtagttgctgggcttagtcttggtgagtactcagcattagttgcttcaggaattatagatattcaagaagcagttaagcttgtagctaaacgtggtcaatacatgacagaagctgctccgactggttcaggtaaaatggttgcagtaatgaatacagagcctgct…	llmg_1785	fabD	GeneID:4796708
llmg_1913-pbuO-MG2559	aacggcacaacagttggccgtgaaataatggctggattgactacattctttgccatgagttatatcctctttgttaacccacaagttttggggacaacagggatgcctgtccaagcagttttcttagcaactattttagcttctattgttgggacacttgcaatagcattaatcgataatgtaccttacgctctggctcccggaatgggcttaaatgctttctttgcttacacggttgtattgtcacttggttacacttggcaagaggccttggcaatggtcttcatttgtgggattatcaatattatcatcacttttacttcaattcgtaaagcaatcattcttggaattccagaaagcttgcaacatgccattggtggtgggattgggattttcatt…	llmg_1913	pbuO	GeneID:4797963
llmg_1941-llmg_1941-MG150358B	gaaaagggatattatgtttgtacaactttcgatttttggtttctttaatggagtggatggcggaattttgcccagatgcctaatggtcaacatttggatttatgttgttttaggagcgattatctttattgaaacaggtttagtaattttcccctttttacctggggattcaattttgtttttcgttggtttcattg	llmg_1941	llmg_1941	GeneID:4798102
llmg_1980-llmg_1980-MG1031	tcccaattctggtgcaggtaaaggtgcacgaacattcgagattctgattccatatttggaaaaaaacaattatgattatcgactttttaaaactaatgctcctggtgaagaaggggatttagtaaaacaaatattagaacttaaagtggctgaagaccatttagtgattataggcggtgatgggaccatttcacttgttataaatgaacttccagaagaagaagcattttcgtatattccatcaggttcaggtaatgattttgctagaagcttgaacttaattcttgacccaattgaatcttttgaggctgctcgcagtggaatgaatcatgaaatttttattatgaattatcaatctaaaggattgaatggctatgctttaaataatattgggattgg…	llmg_1980	llmg_1980	GeneID:4796841
llmg_1988-llmg_1988-MG407	tacgggtcagcagtcaccaaaaacggctgcaaaatcaaaagatcagatgctctcgggtgctgcttggcggtctggtgcagatatgattgggaaaattttaggtgtcatctatattattccttggtatgcttggatgggacgttttggtaatgaagctaactccctctttagcatgggatataacatctatgcccttttccttttgatttcaacagtgggaattccagcggcaatcgcgcttgaagtggcgcgttacaataccttggatgaccccaatatggcctatcgtctggtacgccaaatgctcggagtcatgttagttctagggattattgcttcaggactaatgttctttctcgccggtccactatcgacactcgttggagggaaagatagtac…	llmg_1988	llmg_1988	GeneID:4798578
llmg_2203-cadD-mg6881	attatctattgggcaacggctttagacttactgatactattagctattttgtatgtgcgatttgataagaaaagtcatttatcgattactctgggtcaaattattggttcaacggcccttgtagtagttagtttgttctttgctgtcattttaaagctcgttccagaagagtggattttgggcttgcttgggttaattcccttgggactggggattaagtacttgttttggggagatgatgacgacgatgaagaattagatgagttactacaaaagagaaaaaataaaagtttactaggaactgttattattatttcttttgcaagttgcggtgctgat	llmg_2203	cadD	GeneID:4798254
llmg_2361-secY-MG343	ccttcaaggtaaaagacgtccgagcaagaattctctttacgatcttcattctttttgtttttcgcctaggtgctcacattactgcacctggcgttaatgtacaaaatctacaacaagttgcggatttgccatttttaagcatgatgaacttggtttctggtaatgcaatgcaaaactactcactctttgcaatgggagtttcgccttatatcactgcctcaatcattgtgcaattattacaaatggatattttaccaaaatttgttgagtggtcaaaacaaggagaaattggacgtcgtaagctgaatcaggcgacacgttatattaccttagtgcttgctatggcacaatctatcgggattactgctggtttccaagccatgagctcgttaaatattg…	llmg_2361	secY	GeneID:4797668
llmg_2465-llmg_2465-MG308	gaaccttaacgattcttgctggtggtggagttgttctaacacattcgcctgatgtttttaaaatacaaaaggtttatgcagcaacttctagagaagtgactgtatatccaaccaactttttaacttatttccaaagaaatgggtcagcagctgggtttaattatgatttatcaacttatactcaaaccttgacgcctgacaaaggaagccaagcgggaaatgttactttgatgaccaaagttgacatgtcacaaaactttacttttaccgggaagattaacttaggaaataaggctcaaaacaggggtggagctgatggggttggtttcctttttcatccaggggatacgagtgtcgtaggtgcacctggtggagctgccggtattggtggggtaaaag…	llmg_2465	llmg_2465	GeneID:4797701
llmg_2510-mutT-mg7435	caagatatggcgtctactcaattgtagcaagagagaacaaagaaatttgccttgttcaagcccctaacggagcttactttcttcccggaggtgaaattgaagctggagaagatcaagaaaaagcgcttcaccgtgaacttatggaagaattgggagctactgctgaaatcggagaattcctaggccaggctgatgagtatttttatagttcacatcgagataaatatttttataatcctgcttatatctatgagactaaaaatgttcactttgattctaaaccactcgaagatttcaatcacatcagttggtttgatccaaaaacagctatcagcaaactcaaacgggg	llmg_2510	mutT	GeneID:4797526
llmg_pseudo37-mnaA-mg5868	cgattattcgtcaaaaggctcaaaaattattaaaacatagtaatatcaaaattattgacccgcttgatacaatcaattttcataatgtgatgcggcatgcagagctaattctcacggattcgggcggaattcaagaagaagctgctttcttaggaattccagttcttgtgttacgtgatacaacagaaagaccagagggagtgttggcaggaacattaaaacttgtagggacttcaaaagaaaatattgtaaatgagactcgggatttactaacagacaagactaaatatgaaaggatgtcaggaagtgcaaatccttatggtgatgggaccacttcct		mg5868	NA		llmg_pseudo37
llmg_pseudo37-mnaA-mg5870	catattgaggctggattaagaacctataataagttttcaccatttccagaagaaatgaatcggcaaattgttggattactggcagattatcattttaccccaactgagatgacaagagacaatctcttaaaagagggaaaaaacagagaacaagtgtttgttgttggaaatagtgccattgatatgtttcaatacactttgaaagataattatgaaaacgaagccttgacttggcaagctgataaaaagatgattttagtcacggcacatcgtcga		mg5870	NA		llmg_pseudo37
llmg_0081-llmg_0081-MG1188	gacgctgggatttggagtttgctagccattttatttgctggtctatccatttttgtgattgcttttgcttatgcaaatatgagtaagatttactctaaaaatggtggggctttcgtctatgccaaagaaacatttgggcgctttccaggttttatcgttggaatggtaacttggttattgggcacagtgacattggcaacggaagtttcagccttgctcacagccttgaaaatgattttaccgaatcttaatagtcgattaattggcttgattattattttagctctgggcttgatttcctattttggaagttcaattattgctggtttagataatctgacctcatttgtgaagatattattggttcttgtttttgtttgtacttgtctttggttagtg…	llmg_0081	llmg_0081	GeneID:4799083		NA

## Sheet: down-regulated genes
Reporter Name	Sequence	Gene	TF	Gene ID
llmg_0080-osmC-MG1190	atggcaaatatatcaaaagcatcagcacattgggaagataccctagaaaacggttttggaacaatttcggcagaaagttctcaaatttttacagaaactccttataattttaaggctcggtctgaaagtcaagcgcacatcacaactccagaagaactcttaggtgccgctcatgctgcctgttttagtatggccttttcaatggttttggggcaaaaaggcttggtagcaaaaagtattgacacaacagcggatgtcacttttgaaacgacagcagacggtccagcgattacaaaaattaaattaactaatcattcggtaattcccggaatttctgaagcagattttcaagaaattgcaaagactgtgaaagaaagttgtccagtttctaaggcatta…	llmg_0080	osmC	GeneID:4798232
llmg_0093-llmg_0093-MG150191	aggacgcttacaatgagtaaaaattataaaaaaattctaatcgctattgatggttctgaacaggcagaagcagcattaaaagaagcaatcactctttgtaaaagagataatgctcaattatttgttttacatgcaacggataaaaatagtatctatgcagctgggaacccagtccctgtggttccggcccctgctattccagtagttcctgcagttcctgttcttgaagaaagtgcagacaatgaagctaaggaagttttagagaaagcttcagcaattatcaacaatgaagtgaaatttgaagaaattcgtgtcgatggttctgctaaaaatgaaattgtagactttgccaaagaacatgaaattgatatgattgtaatgggctcatct	llmg_0093	llmg_0093	GeneID:4797265
llmg_0162-llmg_0162-MG461	atggaaagtagaaaaaaagtcgcttctataattctaggactagtattgcttttgcaatatattgttacaccagtaggagtgattgcggaagcattgactgatagcagcgtaaatactgctattagtttaagccaacttaaaatagacgaatcagaaacaaaaactgatctaacgtcatttaacttaacacttaaagttgaaaaaccaattgaacaaaatgagacagtaattatcgatttgaacagttctattaatacacctagtgaagataataaaacaaaatcaacaacagattttactgctaatgaaaacaaattaacggtagttgtagctgcgaatagcaacaatgaattgaacattaacttttctgtactaaaagaaaaattaaaagacctcaat…	llmg_0162	llmg_0162	GeneID:4798057
llmg_0254-hadL-mg8369	gacaggaaaataccctattcttgtttttgatatcaatgaaaccttgctaagtttcgaaagcttagaaaggtttttcgctaaatattttgatgataaaaaagtactacgtcagtggttttctgaacaaattttatacagtcaggctctaaccttgagtaggaactattatgattttggagaacttgcgacatcagttttgcaaatggttgctgaactccataatctttctttaaatgatagagttttgttagagttcaaacagttgcttggacagctcctgccttatccagaggtagaaaaaggacttgaaatgttgaaacaatcaggtttccgtatgattgctttgactaattcacctacgcttagcagtcaggtttcgcttgaacgctctggtctacg…	llmg_0254	hadL	GeneID:4798385
llmg_0356-ahpC-MG707		llmg_0356	ahpC
llmg_0357-ahpF-mg5405		llmg_0357	ahpF
llmg_0429-sodA-MG2030	atggattcacatcttaaaaggagaattactatggcatttacattacctgaacttccatatgcgccaaatgcgcttgaacctttctttgatgaagcaacaatgcgtttgcatcatggaaaacatcatcaaacttatgtgaataatcttaatgcagcaattgaaaaacacaatgaacttgatgaccttagcctcgaagaattattgactgatttgtcagcaatcccagaagacattcgtacagctgttcgtaacaacggtggtggtcatttgaatcatagtcaattctggctttggcttcgtccaaatactgatggttctgaaaaccatgctgacggtgaaattggcgatgcaattgcaaaagaatttggtagttttgaaactttcaaaacagaattcaaa…	llmg_0429	sodA	GeneID:4796682
llmg_0440-ptcC-mg8585	aatacccgtgcagtcacggcaatcaaaaatggtatgatttatcctatcccatttatcattattggttcagtattcttgattcttggtcaactgccattccaagcaggacaagacttcatgaacaaaatcaaattgggcccactctttttacaaattaataatgcttcatttggtattatggctttgcttgccgtgttcggtattgcttacgcttgggttcgagatgcaggttatgaaggagtacccgctggtttaacaggtgtcattgttcacatcttgttgcaaccagacacaatccatcaagtaacaagtgttactgacccaactaaaacatcaacagcatttcaagtaggtggtgtcattgaccgagcttggttaggtgggaaagggatggttctc…	llmg_0440	ptcC	GeneID:4796893
llmg_0508-llmg_0508-MG1124	aactgattggacatactcctatcattaaattacagaatgtcccagccgatagcgctgatgtttatgttaagcttgaagcttttaaccctggcggttccgtcaaggaccggattgctctttctatgattcgcgccgctgaagctgatggccgcttacaggctggcggaacaattgttgaacccacttctggtaatactggaattggcttggcctttgttggttccgctcttggctacaaggtcgtgattgtcatgccagagtcattctcacttgaacgtcgtaaattgattcaagcttatggtgctcagttggttttaacccctgctagtggtgggatgaaagctgcaattgccaaagcaaaagaactttcagaaacagaaggctattttctagccatgc…	llmg_0508	llmg_0508	GeneID:4797035
llmg_0528-clpE-MG1667	gacgattcacctttacacaagtgtaaatggtcagaaaaaacaaattgatttgtgccaaaactgttatcaaattatgaaatctggtggtcaagaagctttatttggcgcaggaaatgcctcaaatggaaattctgatgaaccctttaatccgtttaacgatatcttcagtgctttgcaaggtcaagattttaatggggcagcaagtaatcaaactcccccaacacaaacgggtgggcgtggtccgcgtggtccacaaaatcctcgggcaaaacaacctaaagggatgctagaagaattcggtattaatatcaccgagtcagctcgtcgtggcgaaattgacccagtgattgggcgtgatgaagaaatcaaacgtgttattgagattttaaatcgcagaac…	llmg_0528	clpE	GeneID:4797303
llmg_0616-yfiA-MG574	atgatcaaatttaatatccgtggcgaaaacgtcgaagtgaccgatgcaatccgcgcttatgttgaagacaaaatcggaaaactcgataaatatttcaacgatggtcatgaagtaacagcctatgttaatcttaaagtttacactgaaaaacgagctaaagttgaagtaactcttccagccaaaaatgtaactctccgtgcagaagacacttcacaagatatgtactcatcgattgattttgttgaagaaaaactcgaacgtcaaattcgtaaatacaagacacgtatgaaccgtaaaccacgtaatgctgtcccaactggacaagtttttggtgatgaatttgctccattagatacaactgatgaagttgctgaggatcacgtagatattgtacgaact…	llmg_0616	yfiA	GeneID:4797022
llmg_0617-enoA-MG1337	gctcttgacggtactgaaaacaaaggtaaattgggagctaacgctattcttggtgtttctatcgctgctgctcgtgctgctgctgatgaacttggtgttccactttacaactaccttggcggattcaacgctaaagtattgccaactccaatgatgaacatcatcaatggtggttctcactcagacgcccctatcgctttccaagaattcatgatcgtaccagttggtgcacctacattcaaagaagcgcttcgttggggtgctgaaatcttccacgctcttaagaaaattcttaaagctcgtggacttgaaacagctgtcggtgacgaaggtggattcgctcctaaattcgacggaactgaagacggtgtagaaactatccttaaagcaatcgaagca…	llmg_0617	eno	GeneID:4797432
llmg_0635-gltA-mg12597s	aaatcctatgttgaaagtctagcaaaagaaaaaggattagaagaagaatttaaactttatgaaaaagttgctttccttgctcctaaagtgatatccgaaaatagaaaaatttataaaacaatttgtccaaatgttgacttttattcaggctttgtctataaaatactggaaattccaaaagaattatttacccccttatttgccatcgctagaattgtaggttggttggctcatagaatggaagaattaattaatatgaataaaatcataaggcctgcttatgagagtattttag	llmg_0635	gltA	GeneID:4797704
llmg_0637-icd-mg6373	gatggtgttggtgaggacatttttccacaagctaagcgtgtttttgatgcagctgttctaaaaatctttggcgaaaaaaagaaaatagattggcaaaaattattggcaggcggagaagctttcgcaagtagaggtgaatatcttcctgatgaaacacttgagcagattaaagaaaatttgatcatctacaatcaacaaaagatgaccaaaaaggcggagataattttcggatt	llmg_0637	icd	GeneID:4796910
llmg_0701-oppA-MG779	tcctgcttatggttccgaccgttggactgattctctggcaaatattgttggcttgagtgattatcatacgggtaaagctaaaacaatctcagggatcactttccctgatggtgaaaatggaaaagtcatcaaggttcaatttaaagaaatgaaaccggggatgactcaatcaggaaatggttacttccttgaaacggtagcgccttatcaatatttgaaagatgtcgctcctaaagatttggcttctagtccaaaaacgacaacgaaaccattagttacagggccttttaaaccggaaaatgttgttgctggtgaatctattaaatatgtcccaaatccttactattggggtgaaaaaccaaaactaaattcaattacttatgaagttgtatcaacagc…	llmg_0701	oppA	GeneID:4799089
llmg_0755-llmg_0755-mg7461	aagataaaagaaagcgtgctcgattatcaagaaaaaataaaaaaaggaggaaatatgttaaaaaaagaaagagaaatgagagagaaaattttgaatcgaattgaggaattactacatgcaggttcaaaattaaacgaggcagaaaagaaaatactaatggagtatcatgaacgaattgaaaaatctaaaaatatggaatttgaactcgtgcatctcagaaatgccttgcttcctttggtgatttcttctcaactttctccagatgtcttaaaattttacaaggaacttcgttcagagcgaaaggtgacttggggcg	llmg_0755	llmg_0755	GeneID:4797057
llmg_0756-llmg_0756-mg7462	cttatggcttcagcaatcttgatatcagtagctagcccactaatggctaatgctgatgtcgttagttctaatgtcacaacagagcaaatttctagtaatcaagcttcaaattttactgatattaaagaccattttgactcctatgtttccgttaagaataaccagtatgttttaaatcttccagaaaatgttcaggttaatcaaaatgaatttgaacaagtagtagagcaaattaatgctgtaaatcaacaggttgaaactaataagttaattataaatcctgtcaataaagaaatagtgagtcgggcttcggccttgaaatcatcgggttatacctccggttacttctggtggggagtttgttactatttcagaagtaatgccgcggtttatgaaatg…	llmg_0756	llmg_0756	GeneID:4796896
llmg_0801-ps311-MG150281	ttgatgtctgttaaagtacatttttctaatggtgagtcaatcgttatttctgaagaaaccagaataagcgcttggaattcattagataaagatcctgatggatattatgccgaaggagttttttcaggttctaacatagactctccagatttaggaacatcatatcaacatattgggctgatgggactttttggta	llmg_0801	ps311	GeneID:4798310
llmg_0834-ps340-MG150286	aattacacatatccgaatggcagaaggatatactgcactaccagaaaaaataactcatgttcgtctacaagatggcaaggtagaaactgttgaagaggttgtaaaatggattgatcatccttttgaatactactatttcacagaatccgatggttccaaagcaattgtagaaactgttcatccaa	llmg_0834	ps340	GeneID:4796801
llmg_0840-ps346-mg6225	tagcaactgattatccgtcaacttggaatgattttcctacagctatttacagaacggttaacaacccacattttgtagatggaagtggagaggaacttcaaacaaaatggtcaatcacaatagaattgtattctaaaagtagtttgactactatcgttaataatgtcatcgaacgatttggtgatattggttttacaggcacgcaaagagatgct	llmg_0840	ps346	GeneID:4798896
llmg_0844-ps350-mg6229	gcgtgaaagtgttcgagctttacaaaaggaatatcaatatcaactaaaaccagtcggaagttttgacaaaggttttaaaaatgttgatactcctgattcattgaaaactgctcaaaaaatgcaagcacagtctgataaaatgcagaagttagcaagtagtaacgatgttcttcaaaaagaatatcaaagaacagaagagcgtgcagaatcattaagaaaggcaataggacgaattaattcagttcttagccaatcgtcaatggcaactggaacagctgcagctggagctagtatgacaggttcaggattgaaacaatctgagcgtgctgtttctaaatatggcggagtcttcaaccgcatgtcaaactccatttctcacggtgctgggggaattggaaa…	llmg_0844	ps350	GeneID:4798124
llmg_0851-ps356-mg8451	aggtaaacgagcgcacacttacatttggtatcaagtcggaggttcgcaagaagtagcaaaagcagcacttgatcgttacttaccaaaaattcaaacgcctaaaaactctattgttgctttggactatgaaagtggagcaagtggagataaacaagcaaatactgatgcgattctttacggaatgcgtcgagtaaaagcggctggatatactccaatgtattattctgacaagccttacactttggccaatgttaattataagcaaatcatcaaagaattccctaactcattatggattgcggcatatcccaattatgaagtagcaccagttccaaactatagcttcttcccaagtatggacggaatatcattatttcagttcacatccacttatatcgc…	llmg_0851	ps356	GeneID:4798697
llmg_0911-glnB-mg5599	tctatcagacaatggcttggtacatggaatgactgtttcgcaagttcttggctatggtgaacaaaaaggttttgcggaatatgttcgtggtcagcgaatcgaaacaactttactttctaaaataaaaatagaaattgtctcaattgatgagaaagttgatcaaattgttaatgtaatcactaaagcagtgcgaactggtgaa	llmg_0911	glnB	GeneID:4799025
llmg_1080-uspA2-MG174	ctgtcgatggttctgaccagtcttacaacgcagttcgggaagcggtgatgttagctcaatggtctgaaggagaacttatcgtacttaccgttaaagatttagttcgctattacggaatcgctaattatggtatcgttgaaactccaggattggataagttggccaatgatattttacttaaggttggttctataattccagctgaattcaaatttaaaacacaaattttatcaggctctccaaaacgtgaaattgttcaatacgctaaggataatgatattgatctaattgttatgggggctactggtgcaggggcaattgataaactattagctggttctacaactaattatgttgtcaatcatgcaccatgtgcggtaacaattattcaag	llmg_1080	uspA2	GeneID:4796788
llmg_1093-llmg_1093-MG1445	caggtaagcctagaagcaagaatcacagataacaacggaaaaattgtttctgaatttcaaagctcgcagacagcagttgttccaaatgcttcagttagtcttaaactcaataatcaacacaaactgataaaaggtgaagaatacaagttaacgataaaagattctaaacagaagttagaacgggtactccttgtttccaagtctg	llmg_1093	llmg_1093	GeneID:4798631
llmg_1093-llmg_1093-MG150305	taataaaaaacttctcctatctctaataagtttatttttagttagtctatttgaaaccgttcatgcagaaagttcaacaggtgattttagtatagaagcggtacttgaagggaaccaaaaagatgaaaacatttcttattggtggttgaaagtaaaaaaaggtgagtcaatcaaactaaattt	llmg_1093	llmg_1093	GeneID:4798631
llmg_1094-llmg_1094-mg6718	tgggtcatctgtgccctcttacttttgaatacaggtcccagttttgctcaggaaataggtggaacaagtacaattggtgaagtaggatttttagaaaaagaaccaatagaaaaaccaccagaaacttctagtgcaccgattaccactaacaactcaaaatcaattaatcagaaattacccattgtagggagtactcaaggtgatactttgacattgctggcactcttattgataatcggcgcgggagcattaacgat	llmg_1094	llmg_1094	GeneID:4798647
llmg_1095-llmg_1095-MG1443	cggcgacagtagagaatacatcaagtggggctaatgtagcctttcaaccgaagaaaactcctaccaatccagtatcgccaggagatggtaaaacgccaattacgcctactacgccaggagtgcctaacacttcaactccagttgcttcagatgatgggttgactttggattacgttccaacgcttaactttgggacacactatgtagatgcttcaagcccccatacttggtcggcttgggctgcaaatgatggaagtggaaaagcaattccacaattcatgcaagtaacggacaaccgtgggactgcaactggaccaacaggttggtcagtttccctaacacaaactgctcaatttaaagggactaaagctggtgatttaaccaatgctgtcttaacct…	llmg_1095	llmg_1095	GeneID:4798652
llmg_1096-llmg_1096-MG1442	ttactttaggcgcgggcaaagaacagactttgcaagtagaattatccaataataccgagcaagaaatgaagatagaccttgcactttctagtgctgccacaaatattaatggtcttgttgtttacgagcccacagaaatagaggctgaccgctcacttaaatataatcttaaggattatgtcacaagtccacggatagtaactttagcaccgctgacaagacagaagatagatattaaagtaaagatgccaaatgagagttttgatggtcaaatagctgggggaataaccttttctaaagaaggtcaaaatgataagaaagcggactcagaaggaattaccgttaagaatacttattcttatactattgctcttctaatgaaacaaaatgagaatgaag…	llmg_1096	llmg_1096	GeneID:4798636
llmg_1115-llmg_1115-mg5954	aagtggttgagtcagtaaacagttgcttagacgctagtaagcatactttcacatatattgttcaaatcacacaagaacttactaaacaaattgagtttctttataaagacttgccaaatatggtcaaattgtcagagatatttattgagatgaagaaacaatcagtaagaaccgaagatattaatcgtgatttagatgagactctattattgataaaaacattgtctaattcgatttctaaaaattaccacgaaatactgatggatgat	llmg_1115	llmg_1115	GeneID:4798613
llmg_1117-nagA-mg5239	tgcaccagaacgcgaaggttcagaagactttattcgtaaggcgactgaatcaggggttgtcattgccttaggccattcgaacgcgacatataagcaagcagttgccggtgttcaagctggagcatctgtatgggttcacacattcaatgggatgtcaggaataactcaccaagaaccagggatggttggagcaattttaaatactccaaatacttacgctgaattaatttgtgatggtcaccatgttcgtccagaagccgctgaaattgttgtgaaaatgaaaggcgctgaccatgttgttttgattacagactcaatgcgtgccgca	llmg_1117	nagA	GeneID:4798217
llmg_1184-gltD-MG938	tgacagaacttggcgtgacttttgtcacaaatagtgaaattggaaaaacaatcagctacgaagagctatcagtaaattttgatcgaatgattctggcgattggcgcaggaattcctcgtgatttaaaaatttcaggtcgtgaattgtcagggattcgttttgcaatggattttttgacagaaacaactaaaaaagtgttggagcatggcgaaaaaaatattgcccaatctcttaaaggaaaaaaagttgtggtcattggaggtggagatacaggaaatgactgtattgggacggcagtacgcttgggtgctgaatcggttcaacaacttgaaattacaccgagcctaccaactaatcgcctagaaaacaatccctggcctgaatggccaatgaccttaa…	llmg_1184	gltD	GeneID:4796775
llmg_1211-llmg_1211-MG1574	cacaggaaatatccttggcggaattgctacccttcttttacttttgtccatgtttggtttgatttatcatgataataatcactggggtatgaaagaagtgactaaaacgacgcaaacgacgatttattctgccgctgggagcactcaaccttttggaatgttactgacacaagcttttggaactaattctggaaactatatcttaatgtataaagcacaagcgaatgacagtaaaacaaccgtcaattttattggaaacgtcaaattgatgaatacatcagataaagctgaaacaagtatgatgaaaacttggatttctgatgaaatgtcaaaaaatattgtagaatcatcaaaaaagaaagccaattatcagttggtggcgaatgctaaaaatgcaaa…	llmg_1211	llmg_1211	GeneID:4798177
llmg_1253-llmg_1253-MG1884	tcttccaaattccacaggaacaaacgaaacaagctgtattagatgcaattgaggtaggttatagacactttgatacagctcaatcttattttaatgaagaagaagttggtgatgctattgccgaaaccattattcctcgagaaaacttatttatcaccactaaagtatggctcagtaactatggatatgagaatacgaaaacttctattaaaatatcactagaaaaaatgaaacttgattatcttgatttagtattacttcatcaaccttttggggatgtatttgggagctataaagcacttgtagatttgcaaaaagaaggtaaaataagagatattggtgtatctaattttaatgaactacgtttagcagatattatttcttttcaagatactgtac…	llmg_1253	llmg_1253	GeneID:4797428
llmg_1257-llmg_1257-MG150314	atgatttggtcattaattgttggtgcattaatcggattaatcgctggtgcgattacaaaaaagggaagttcaatgggatggattgctaatatcttagcggggttagttggatcttttgtaggtcaagccttacttggaacttggggaccttcgcttgctggcatggcgttaataccatccattgttggtgcagt	llmg_1257	llmg_1257	GeneID:4798833
llmg_1258-llmg_1258-MG1889	agactatttgttttgggggaacatcgttataatagtcatattaattctcgccttgattgtaatccttttttatcctcgaacctatatggatgtacaactcacttcaaataatggagatttaactttgaagaagtctgccattgaaggttttgtaggtgaaaaagtaaaagaaaatgattaccttaaaaactcaaaaatcgctgtttcactttttaaaaataagataaaaattgatataaaaggtgaaattattcctcgagttgaagtggcacaaaaagcccaagttctggaacaggaaatcattgaagggttaaaaaaattctttggattggaacataaggttaaacttaaagtaaaagtcaatacattaagtaaagacgataaccctaaacgccaacgt	llmg_1258	llmg_1258	GeneID:4798744
llmg_1259-llmg_1259-MG150089	tatttcgaaaaaaatcgatacccgattatagggggaatcgtaggtgcactcattgctgtgtgtatcttcactattggattttggaaaatgattctggttttatttttaattggattaggaatttatattggtctatttttaaaaaaatcaggaatcattgatcaatttatagatcgta	llmg_1259	llmg_1259	GeneID:4798462
llmg_1260-llmg_1260-MG150315B	atggtacaagaaaacatgaaagcatttggaacaatggcagaaaaagaaactcctaaaacaaaggaaacccaaccagaaattaagggtgctttaacttatgaagataaagttgtgcaaaagattgtaggactagcattagaatcagtggatggacttctttccgtagaaggcggattcttctcaaa	llmg_1260	llmg_1260	GeneID:4798450
llmg_1279-ilvB-MG2507	aacttctggctctcagctcgtccttgaaactctaaaaaatcttggagtagagattatatttggctaccccggtggggctatgcttcctttatatgacgcgattcatagttttgaaggaattaagcacatcttagctcgtcatgagcaaggggcgactcatgaggctgaaggttacgccaaatcttctggaaaagttggagtggttgtggttacttctgggccgggcgcaactaatgcggtgacgggaattgctgatgcttatcttgattccgttccactgttagtttttactggacaagtcggacgccaatccattggtaaggatgcatttcaagaagctgatactgttggcattaccgcacccatcacaaaatataattatcaaatcagagatacagc…	llmg_1279	ilvB	GeneID:4797629
llmg_1288-hisK-MG150090	gtgaatcaaaaactcagcaaattttatagtgatttattgattaattttaaaaaattaggtggagaatttgttactttaggaacggatagtcatgtcgcaaagcgtgattgggcggcaattgataatgcaagagaaataattaaaaaagctggttttaaagaactagcgactttcagcaagatgaaagtaaaa	llmg_1288	hisK	GeneID:4798511
llmg_1288-hisK-mg8492	tgattttgtgattgcttctgtccatgaaattgatgatatagaagtctatgatggaacggatttttatctaaataaatctaaagaagaagctcaaaaagaatatcttttagcttgtttagaggttgttcaaaattttgagttatataattcttttggacacttggattatgttgctagatatggcgcatacgctgataaatcaataaattttgtggattttgaagtgatattgctagaaattttaagaaacttggcttcaaaaggtaaagccttagaagtgaatacgagatt	llmg_1288	hisK	GeneID:4798511
llmg_1289-hisI-MG2117	attttcaaaagcaggcgctcattcctgtcattgtgcaagattatcaaacgaagcaagttttgatgatggcttatacaaacgaggaggcctatcaaaaaatgattgaaagtggcgaaacttggttttggtcacgttcaagacaaaaactttggcataaaggggaagaatcgggtcatttttcaaaagtaaaaggaatgcgcttagattgtgaccaggatactttacttgtttttgttgagcagactggtaatgcttgtcatacaggtgcctattcttgtttttatgacgaagtcattccttttgatgactcggatatttttgctgatttagaaaaacaaatcgctgacagaaaagcacacccagtagagaaatcatatacaaattatttgcttgatcaag…	llmg_1289	hisI	GeneID:4799118
llmg_1290-hisF-MG2116	ttggtgacccagtggagctagcaaaaatatatgaagaacaatgtgcagatgaaattgtttttcttgatataacggcttcttttgaagaacgtgaaattattggtgagttaatcggacgtgcagcacgtgagctttcaattccattaaccgttggtggaggaattcgttctattaacgattttagaagaattcttgctagtggagctaacaaagtgtccataaattcggcggcaatagaaaatcctgaatttatccatcaaacggctaatgaatttggcgttcaatgcgttgtagttgcgattgatgccaaagcgaatgaatcggggtctagctttgaagtttatatcaaaggtgggcgagaaaatgcaggaattgatttagttgaatgggccaaaaaat…	llmg_1290	hisF	GeneID:4797606
llmg_1291-hisA-MG150175	gcgtctctacaagggggattatgataagaaaacggtctactctaaaaatccactagaaattgctcaaaaatttgaacaaatggaagcaaaatatttacatttagtcgacttagatggtgctaagctagggcaaaccagaaatttagagattgtgcgaaaaataaaagaccaaactaatttaaaaatcgaaattggtggtggaattagaaatttagatacagttagcctttatcttgaacagattggcgtagaacgtgtgattttagggacggcagcagcagaaaaacctgattttcttaaagaactgttggttaaatatggtttgagcagaattgttgttggagtggatattagggagggttttgtctcaacgagtggttggttagaaaaaacaactct…	llmg_1291	hisA	GeneID:4797807
llmg_1292-hisH-mg6515	caaagtgtccaagcagcctttttacgattgggacaagaaacagtaatttcgagagatttagaagaaattcgcagggcagatgcacttattcttccaggagtgggggcttttcctaccgcagtgaataacctgaaaaagtttaatttaattgatgttttaaaggagcgagctgatgccggaataccaatattagggatatgtctaggcatgcaagtcctttttgaaaaaggaatggaaataaaggaatgccaagggttaagacttttaaaaggggaagtcattccaataaaatcaagtgagaaaattccacacatgggttggaat	llmg_1292	hisH	GeneID:4798340
llmg_1293-llmg_1293-MG1045	agttcatctcctgaagcccaagtgttgttcattgataagaaagacggttattatttaaagatagcttcaaaaaaatcattagagcgagaagctgaaatgacagactattttaaaaagaaaaatttaggcttaggatatatttcttatttatcagaccagtcacaagattttctgctcaaagaaaaaatacaaggagacaattatctagcaaagcagtatctcaaaaatccaaaacaactatgtgatagccttgctgaaaatctacgattccttcatgaacagaattttgaagattgtccgattttagaccattctgaacgttatctgaaaaaagttgaaaataatgcaagactaaagaaatcaaatctagattttgtaactaactataatattcataca…	llmg_1293	llmg_1293	GeneID:4798068
llmg_1294-hisB-MG1046	gtacagcaacaataactcgtgagacaaaagaaacacaaatctatctaacgcttgatttagatggctcaggaagaagcgaaatcgataccaatattggtttcttagaccacatgttgacactccttgcttttcatagcgattttgatattaaactcactgctcatggcgaccatgaaaattcaggcatggacccacatcatctaattgaagatgtggcaatttctcttggaaaatgtatcaatgaagctttaggagataaacttggaattcgtcgctatggcagttttaccattccaatggatgaagcactggttacctgtgatttagatattagtggacgcccttatttggtatttaatgccgatttatcaggaaataaaaaacttgggggctatgata…	llmg_1294	hisB	GeneID:4798854
llmg_1296-hisG-MG1048	agcaatgaccaaagggcgcattcaaaagcaggtcacgattttgctagaacaggcaggatttgatatgacggcggtgcgcgaaatggggcgtgagttggtggtaaccataccagatgatttggaaattatttttggaaaagccaatgatgtcataacttttttggagcatggaattgttgatattggatttgtcggtaaagatacgcttgatgaaaatgattttgatgattattatgagttattagatttaaaagttggtcagtgcatctttgcccttgcttcctatccagattttttaaataaaaaatttcacaggcgtaagcgaattgcttctaaatatccaagaatcactaaaaattattttgctcaaaagcaagaggatattgagattatcaaatt…	llmg_1296	hisG	GeneID:4798549
llmg_1297-hisZ-MG1050	tgctccccgaagaatcgggtgaaatgacattgtcaggaattacgacacttcgcaagatagaacagaagttgcggaacttgtttgaaagtcaaaattatcaggaggtcatgccaccgaattttgaatatgtcgagctttatactggccttgacgcaggatttgagcaagagaagatgtttcaatttatcaatcatgagggtaaatcgattgcgcttcgttatgattttacagtccctttggcacgaaattttgccttatcagagctgacagaagcccggtatagttattttggtaaggtgtttcgtaaagaaaagcgtcataagggacgtcggacggagagctatcaggtcgggacagaattgttaggattgtcagaagtgacaggagatcaggagattt…	llmg_1297	hisZ	GeneID:4798491
llmg_1371-matR-MG1796	tgaccgagaaagtccagaaagaataacacctgaatatcgggaacttcacaatgagataaaaagaatttctcaccgtctcaagaagttggagggtgaagaaaaagctaaagttcttttagaatatcaagaaaaacgtaaaagattacccacactcccctgtacctcacagacaaataaagtattgaaatacgtccggtatgcggacgacttcattatctctgttaaaggaagcaaagaggactgtcaatggataaaagaacaattaaaactttttattcataacaagctaaaaatggaattgagtgaagaaaaaacactcatcacacatagcagtcaacccgctcgttttctgggatatgatatacgagtaaggagaagtggaacgataaaacgatctgg…	llmg_1371	matR	GeneID:4797413
llmg_1388-orf20-MG1776	tcagcttaatcgtagtcatcatctttgcggtattagtcgtaggaggaatcggattcacgattgggatgagcggaaagcaagcagcaataaaacaagttgaaaaaccaaaggttattgtcgatacaaaaaaattatcagacagcacagtcaataagtttcttattgcttactatacaaagaaagatttaggtgaaaatgacaatcgatataaaccattgatgactgatagcatgtataatcaagcaacgtctaatgagaaactaccagttaatcaagcctataaaggttatgtgattgaccaagtctttagcaaggctgatatttatatcaatcaaaaagacttaactgcaatttgtaatgtaacttataaaaatacccagttgaccaaactaaattcta…	llmg_1388	llmg_1388	GeneID:4798858
llmg_1391-llmg_1391-mg7122	cccaagagcccaaacctctttgaaatataccagtcaatttaaagaaggtctgatgcacattgtgggcgaagaatactctaaaatgtatcgtttaggcgatttagactatgagactgcagatgaagaggaacaagaacaaattgctcttggatatgcggagggactcaatacgcttgataaaaaatcaagatatcaggcattgattatcaataaagcggtaaagaatagcatttttgaagaggtgagacttccttatgaatgggatgataatgatgtcttccgtcaagaaattaatgaaattaatcgtcaaggttttgaaagtgatcaacgtaattttgagattcaaaagtatgctatttttacgacacaatcaagaactcgtaaacaagccagtcaaac…	llmg_1391	llmg_1391	GeneID:4798100
llmg_1498-llmg_1498-mg8419	gctgctaaaattaaagcacttggcgatgttgatttagtttttgattttgaccatactttgagtgaagtgaatactgaggttgatgcttgtgctggcggaatttctcgttatcgtattgtagcggtagaaaaagggaatgttccagaagaatttgatgcaagtattgattctgaatttggcccaatttattataaaggttatggttcttatttcttccaagatgaaatgtcaaccaaaatcaacacttcttataatttgattgagttacgcagtactgctgaattactcagtcccaacttgttaattgttgacttccgtggaaaacaaaaagtga	llmg_1498	llmg_1498	GeneID:4797757
llmg_1574-dnaK-MG1527	ttggtacaactaactcagcagtcgcagttcttgaaggaactgaatcaaaaattattccaaatccagaaggaaatcgcacaactccatcagtagttgcatttaaaaatggtgaaatcattgttggtgatgctgcaaaacgtcaagcagtaacaaatccagaaacaatcatttctatcaaatcaaaaatgggaacatctgaaaaagtttctgcaaatggtaaagaatatacaccacaagaaatttcagcaatgattcttcaaaacttgaaagcaactgctgaaagctaccttggcgaaaaagttgaaaaagcagttatcactgttcctgcttacttcaatgacgctcaacgtcaagcgactaaagatgctggtaaaattgctggtcttgaagtagaacgta…	llmg_1574	dnaK	GeneID:4798994
llmg_1574-dnaK-MG1528	gtcctcttagttggtggttcaactcgtattcctgctgttgttgaacttgttcgtcatgaaacaaacaaagaaccaaataaatcagtaaaccctgatgaagttgttgctatgggtgccgcaattcaaggtggtgtcatcactggtgacgttaaagacgttgtccttcttgatgttactccattgtcacttggtattgaaacaatgggtggagtcttcacaaaattgattgaccgtaacacaactatcccaacttctaaatcacaagtcttctcaactgccgctgataatcaaccagctgttgacattcacgtcctccaaggagaacgtccaatggccgctgataacaaaactttgggtcgtttccaattgacagatatccctgcagcaccacgtggtatc…	llmg_1574	dnaK	GeneID:4798994
llmg_1576-hrcA-MG1525	ggaccatacaccaatcggttcaaaatcgctccttgatagtatccaagcctctagcgcaaccattcgaaatgatatgaaagctttggaaaggctgggtttgattcaaaaggaacatacctcaagtggacgcattccgagcgtttcgggctataagtattttgtggaaaatgtcatccagttagaagagttcagtcaaaatgacttgttcaaagtgatgaaagcttttgatggcgatttttatcgcttgtccgatttgtttaaaactgcggctaaaagcttatcagaactaacaggattgacgagttttgttcttaatgctccgcaacgtgaccaacaattagtctcatttgaaatggttatgcttgataatcactcggtgctctcggtcattactttggg…	llmg_1576	hrcA	GeneID:4798750
llmg_1612-llmg_1612-MG259	ggagcgcttttgacaacttatcatcaattactcaaccaattggaccatttaaaactctatcgtgtgcgtcagctcttaccagagttcttagatgagcatgcggatatttccttagtagagggccttcatgaactcttgagtgaagaacttcgtgaacgagaagcgctccttcaggaaagacgattaaaaaaagcccatctgccttatgaaaagcgtgtgatggactttgattttcagtttcaaccgaaaattaataaagcagagattttagatttacataccttacgttttttagataagcatgagaatcttctcttcattggcaatagtggcgtaggtaagacacatttagctatttctatcactttagaagccctagagaaaggttatagctcttac…	llmg_1612	llmg_1612	GeneID:4797570
llmg_1675-llmg_1675-MG1315	aatgtatgccattctcggtcaatcaggttcgggaaagacaacttttctttccttgcttgccggtcttgatactcccaaatctgggacaatgtcttacaatgataagccaatcaaatcaagtaatttaacaaattatcgtaagaaaacagtaagtactgtttttcaagcttataatttattgacttacatgagtgcttatgacaatgttaaaacagccgtaaaaatctcgtcagtaaaatttgagaatgagaaagtggccattgaagaagcccttaataaagtggggttgaccccagatttgatttataaacctgtcagtaaattatcaggaggacaacaacaaagggtagccattgctagagctttggttttaaaccatgatatcattattgctgatga…	llmg_1675	llmg_1675	GeneID:4797524
llmg_1676-llmg_1676-MG1317	ttgccaactattgatgaatcaactgctcaaaagattgccaaacttgacggtgttaagtcagcaagttttacttatcaagcttcagcttccgcaagttctggcattgaaaaagtttccacgagtagtagttcctcaagtagttcaacggggacacaagcagctggtggttttggtggtcgtgaaggaggcatgggtggtgcttcgcaagaagacttcacaatcagtgggacaaatgatttagccgcaaacacaacatttacaagttcttataaaatgagttcaggacgagcaatcaaagcttcagatgaaggaacaaataatgttgtcattgaatcaactttgtccagtcaaaattctttaaaaattggctcaactttcgttattaaagatagcaacagt…	llmg_1676	llmg_1676	GeneID:4798971
llmg_1759-llmg_1759-MG330	atgaaaaaaatcgctgtaattgctgcttctggtaaggcaggaagtttaatcgctcaaaaagcatttgggcgcggtcatgaagtgactgccattgttagaaataaagcacgattaaaagttgaagtgactactattcttgaaaaagatatttttgaattaacttctgaagacttagcaggattcgatgcaatcgttttagcacatcgggcaccggcaggtcatgaggaagattattcaaaagtagcccatgtgatgataaaacttcttgaaaatatagatagtcgtttaattgttgttgggggagcaagctctctctatcttgatgaaagtcacgaaaaactcttgcttgatgtgacaccaacagatttaccttactatccaactcttttagagatggca…	llmg_1759	llmg_1759	GeneID:4798016
llmg_1775-cysK-MG1845	gaggttcagttaaagaccggattgctttacaaatgattcggcaagccgaagcagatggtcgcttaaaaaagggaggaacgattgttgaacctacctctgggaacacaggaattggacttgccatggctggtgcagctttaggctataatgtggttattatcatgcctgatagttactcaaaagagcgtcgtcagcttattcaagcttatggagcagaattgattttgactccagcagctgatggcatcaaagctgccattgatttaggtcaaaaattagttgaagaaaatggttggtttatgccaatgcaatttgaaaatccagctaatttaaaagcccatgaattaacgactggtccagaaataattgaagcatttggtgaaaatggcctggacgcat…	llmg_1775	cysK	GeneID:4797411
llmg_1776-metC-MG1843	ttgaaaatagaaagaaaagggccaatgacaagtataaaaactaaagtaattcatggtggtatttcaacagacaagacaacaggagcagtatctgttccgatttatcaaacgtcaacttataaacaaaacggacttggacaacctaaagaatacgaatattcacgttctggaaatccaacgcgtcatgctttggaagaattaattgcagatttagaaggtggtgttcaaggatttgcatttagttcaggacttgctggaattcatgcggttctttcgctattttctgcaggagatcatatcattttagctgatgatgtttatggtggaactttccgtttgatggataaagtgctgacaaagacagggattatttatgatttagttgatttgagtaatctt…	llmg_1776	metC	GeneID:4798866
llmg_1945-atpC-MG2236		llmg_1945	atpC
llmg_1950-atpF-MG2231		llmg_1950	atpF
llmg_1951-atpB-MG2230		llmg_1951	atpB
llmg_1952-atpE-MG150359		llmg_1952	atpE
llmg_2023-llmg_2023-mg7640	ttgttggtattgatggttcggtagaagctactaaagcctttgacaaagcagtcgcaacagcacttcgtaacgatgctgaactcgttatcgctaacgtcattgaccttcgtgccttccaatctatctcagcttatgattcagttgttgctgatgatacacacaaaggtgctgaaaatctcattaatgactttgctgatgaagcaaaaaaagctggtgtcaaaaaggttaaaactcgtgttgagtttggttctccaaaagtaatgctcggacaaacccttcctaaagaagaagaaattagtctaatcgttcttggagctactggtctttcttacattgagcgtatctttatcggctccgtggcggactacattatcaagaatgcgccttgtgacgtactcg…	llmg_2023	llmg_2023	GeneID:4798067
llmg_2069-pepC-MG230	aaaattgcgtgcggtggaaaatgccgtgactaaaaatggtttgctttcatcactcgaagtgcgtggttcacatgcagcgaatttgcctgagttttcacttgacttgacaaaagaccctgtaacgaatcaaaaacaatctggacgttgctggatgtttgctgctttgaacactttccgtcataaatttattaatgaatttaaaacagaagattttgagttttcacaagcttatactttcttctgggataaatatgaaaaatcaaactggtttatggaacaaattataggagatgttgcgatggacgaccgtcgtttgaaattcctcttgcaaactccacaacaagatggtggtcaatgggatatgatggtagccatttttgacaaatatggaattgttcc…	llmg_2069	pepC	GeneID:4798018
llmg_2110-tnp712-MG150020	ggacagaccgtaacctgtgaaaaagaacaagaggaccttaaagtctattgtgaccaacgcttgattgctcgtcatcctttaagcgaccgtccctttaattatcgccgtgaagattacgttgaaattcttaaatcagatgtcttcaaacatcttgaagaagacgaactagaggcttatgtggatgagaatcttcaagc	llmg_2110	tnp712	GeneID:4797294
llmg_2111-ps431-MG150370	ctatgtcgtagataaaagtggtgacttcagtgattatcatgaagtacacaagggaacttgtcctaatcgcccaaaagttaatgattcatatcttattgatggggattttgaaaatgatatcgaagcaatggaatacattcgtagaacttatccatcacttcaaattaggccgtgttcatcttgcatagatatatc	llmg_2111	ps431	GeneID:4797571
llmg_2132-ps411-MG150374	gaagcaacaaaaaaagcagtagatgaaaataaagctatctaccgcaaaaccattccgcatattaaatttgttccgacaaactcaaaaaatgttgcatttatcgtgttttcagacaatgacgatagagctgggggaatgtggaatccaatggcaaaagacatattgtctgatgattgggaagtt	llmg_2132	ps411	GeneID:4798716
llmg_2136-ps407-MG150376	tcttatgagacttgaaataaacgataaaaagtctgatttatttgttgataaagataatgctgcttccgttaatgaagatggtacaagaaataaatttgaacttacttcttcagaaatagcagcgaagtggttctcagaacctaaagtaatagctatagatttagctggtaaagaatatgttataga	llmg_2136	ps407	GeneID:4796793
llmg_2143-llmg_2143-mg8088	aaaaaattgtcggacttgcccttgaatctgtcaatggattacttgctgttgatggaggatttttctcaaatctcacaggaaaacttgtaaatacagaggatgtcaccgctggtgttggcgttgaagtcggcaaaaagcaagttgccgtggaccttaaggtagtaacagaatataaaaagaatgttccagatatctaccaaaaaatcaaagaagttatccgtaaagaagtttcggatatgactgatttggaagttgttgaagtcaatgtaacggtcgtagatattaagacaaaagaacaacaaaaagatgatgaaaaaagtttacaagatcgtgtggttggcgcactcaaacaa	llmg_2143	llmg_2143	GeneID:4799108
llmg_2144-llmg_2144-MG150125	gatcttttcgaaagatatcgatacccgattattggcggaataataggctgtattattgcagtttgtatcttcacaatcggattttggaaaatgattcttctcttcttgcttattgggttagggatttttgtaggtctctatcttcaacgcacgggaatcattgaacaaataaag	llmg_2144	llmg_2144	GeneID:4799124
llmg_2146-llmg_2146-MG150379	tgtactagaaagaggtgctttatgatttggtcgttaattgtcggagccattattggtgtaattgcaggagctattaccaataaaggtaaatcaatgggatggattgctaatattttagctggacttgttggggctgcagtaggtcaaggactcctaggaacatggggaccaaagttagccgg	llmg_2146	llmg_2146	GeneID:4799115
llmg_2163-llmg_2163-MG2662	tgacaaatcgtcgagtgagcggtgtcattgcagggattgcagaatattttggtctaggtcgtgatgttgtgacgattcttcggatattgtttgtcgtcctagcttttggtagctggggtggcttgattcccttgtatttcgtagcaagttggattattccaagtgctagaccacgaaattactatgatgattcagaaaatgattatcaagaaaaatggaaccgcaaagcgcaacattttgatgaaaaaatggatcgttggtcagaacgttattcagataaaatgaataattgggcacgccgttatgaagataaagggcgccaaaatcaacaagattcaaaccaatggggaaatccgtgggaagaacccaaaggtcg	llmg_2163	llmg_2163	GeneID:4798831
llmg_2164-llmg_2164-MG1772	gtcgtggaattatcacggaagatgaagctttagagctacttgaaaaaaatggttcagttgattcagaaacttcggatgaaaaaacagattcaaaagaattctcatatacagacaaagaaggatatgttaatcacgatgtagattttcctgatgcaatgaaaaatgttgcagaaagtttgtttgctagaggaaaagaaatttttcaaggggtagctaaatcagttgatgataatattgatttttcaaaaggctttccaaaagttaaatcaacttctcatatcgtagaaaaagatattgaagaagatttcaaaaaaattgatctcaatcttaaaagtggtaaggtaagtatcttgccaggtgagaatgctcatgtaaaagtagaatacaaagtttacggag…	llmg_2164	llmg_2164	GeneID:4797034
llmg_2211-llmg_2211-MG150384	tacaacaaaagccactgaagaaatcgaaaaagctattattcacctgaagaaagccaaaagagaaattagtaactatacttttgaatacaatgttcaaaacttaattcaattagacaagacaattaaacagttggaaaatatcaaaactggaatcaatgcagatagtttttctgttgaaggagtaaaatcta	llmg_2211	llmg_2211	GeneID:4798615
llmg_2312-arcB-MG2008		llmg_2312	arcB
llmg_2313-arcA-mg12120s		llmg_2313	arcA
llmg_2313-arcA-MG2007		llmg_2313	arcA
llmg_2419-htrA-MG551	caactttcgctgattcaagcaagttaactattggtgaaccagctattgcagtcggctcacctttaggtagccagtttgctaatactgcaaccgaaggaattctgtctgcaacaagtcgtcaagtcactttgactcaagaaaatggtcaaacaacaagtatcaatgcgattcaaacggatgctgccattaaccctggtaactcaggtggagccttgattaatattgaaggtcaagtgattggtattactcaaagtaaaatcacaacgactgaagatggttctacctctgtggaaggtttaggttttgctatcccatctaatgatgtggtaaacatcattaataaacttgaaactgatggtaagatttcacgtcctgccttaggtattcgtatggttgacc…	llmg_2419	htrA	GeneID:4797497
llmg_2427-comX-MG1657	aatcaaagcatgggacatagaggattattatcaagaaggaatgattattttgcatcaccttttagaagaaaatcacccatccactaatatttatacaaagttcaaagtaaaatatcatcaacatttgattgatgaactacgccatagctacgccaaaaaacggcttcatgaccattttgtaggtctggacatttatgaatgttcggactggatagatgcaggaggaagtacccctgaaagcgagcttgtgttcaatcatcttttagcagaagtttatgaaggattgagcgcccactatcaggaattactcgtgcgtcaaatgagaggagaagaactcacgcgaatggaacgctatcggctaa	llmg_2427	comX	GeneID:4797447
llmg_2448-pgiA-MG285	ctggtgaatcagaagggaaagaccaaaaaggaatttacccaacttcagctaacttctcaacagaccttcactcattaggacaatggattcaagaaggaacacgtactgtttttgaaacagcaatccgtattgaaaaaccacgtaaaaacatcaacattccagaacttgacgctgaccttgatggacttggttacttgcaaggtaaagatgttgacttcgttaacaaaaaagcagcagatggtgtgcttcttgctcacactgacggaaacgttccaaacatgatcgtgacattgcctgaacaagatgaattcacacttggctatgcaatttacttctttgaacttgctatcggtgtttctggttacttgaatggaattaacccattcaaccaaccaggtg…	llmg_2448	pgi	GeneID:4797611
llmg_2513-llmg_2513-mg7439	gctttggctctttacttggaattgctcttggtttgctagttgttacgttcatcttgattttctttgttcgtgtcaaagaattttcagatgcagagcgtgcctatgctttagaacatgaacccaaaggggttgagcgttatattgaaaaatcagctcttcctatctcaattattgcattcttagctggatttattgactcggccatcttaacgggaatgggttcattttctacagacctcaagattccacttgcaggttcattattcttcaccatgtatgcaattttaatttttgtatcacgtccatttactggtcgtctattcgatactaaaggtgataactggatctttaatccaacctttattttctttgctgttgccatgcttcttgttggacttg…	llmg_2513	llmg_2513	GeneID:4798542
llmg_1049-busAB-mg10717s	gtgctttttcgggaatgtcttttgggaaaaaatcttctgataaaaaagtggatttagtttatatgaactgggactcagaagttgcgtcaatcaatgttttgacccaagcaatggaagaacatagttttgatgttacaacgactgcacttgataacgcagttgcttggcaaactgtggctaatagtcaagctgatggaatggtttctgcttggttgccaaacactcataagacccaatggaaaaaatatggtaagtctgttgagttattaggtccaaatcttaaaggcgctaaagtaggatttgttgtgccaagttatatgaatgtgaattcaattgaagatttgactaatcaggccaataaaacaatcacaggaattgagcctggtgcaggtgtcatgg…	llmg_1049	busAB	GeneID:4797696
